# Supplementary material for: The MYC-dependent lncRNA MB3 inhibits apoptosis in Group 3 Medulloblastoma by regulating the TGF-β pathway via HMGN5
Source: Cell Death Dis. 2025 Nov 6;16(1):800. doi: 10.1038/s41419-025-08097-8 (PMC12592558; doi:10.1038/s41419-025-08097-8)
Supplement: Supplementary file 4 — dataset 1 [file 41419_2025_8097_MOESM4_ESM.xlsx]

## Sheet: expressed genes 1-DATASET 1
RNA Seq analysis upon lncMB3 KD in D283 Med cells
LogFC	pvalue	padj	geneID	geneName	geneType	MeanCTL	MeanTRT
0.117008	0.244917	0.449829	ENSG00000000003	TSPAN6	protein_coding	593.409	656.863
0.814249	0.00611968	0.0329184	ENSG00000000005	TNMD	protein_coding	13.8933	33.5033
0.365435	0.0031074	0.0198137	ENSG00000000419	DPM1	protein_coding	482.235	649.108
-0.00959825	0.923597	0.961375	ENSG00000000457	SCYL3	protein_coding	243.121	240.653
0.498656	3.82602e-05	0.000628817	ENSG00000000460	C1orf112	protein_coding	491.617	717.877
-0.139412	0.117186	0.278458	ENSG00000001084	GCLC	protein_coding	1422.61	1270.57
0.379237	0.00033825	0.00355737	ENSG00000001167	NFYA	protein_coding	864.788	1159.06
-0.205028	0.0981525	0.246351	ENSG00000001460	STPG1	protein_coding	232.483	190.132
-0.749314	3.81391e-06	9.93599e-05	ENSG00000001461	NIPAL3	protein_coding	287.254	162.9
0.226451	0.0125088	0.0563993	ENSG00000001497	LAS1L	protein_coding	2249.24	2692.77
0.0290862	0.791658	0.889113	ENSG00000001561	ENPP4	protein_coding	165.609	171.407
-0.505347	1.53233e-05	0.000304694	ENSG00000001617	SEMA3F	protein_coding	1315.01	895.769
-0.00478748	0.963985	0.982452	ENSG00000001629	ANKIB1	protein_coding	287.247	284.358
0.326291	0.00300271	0.019277	ENSG00000001630	CYP51A1	protein_coding	1099.06	1424.7
0.0951235	0.408284	0.61806	ENSG00000001631	KRIT1	protein_coding	212.143	248.604
-0.0735734	0.511729	0.701445	ENSG00000002016	RAD52	protein_coding	172.6	159.506
0.144838	0.183805	0.374517	ENSG00000002330	BAD	protein_coding	387.605	441.41
0.357407	0.00027856	0.00305614	ENSG00000002549	LAP3	protein_coding	1083.32	1425.83
-0.0608823	0.503463	0.695251	ENSG00000002586	CD99	protein_coding	895.548	850.836
-0.117091	0.309279	0.522369	ENSG00000002822	MAD1L1	protein_coding	211.838	185.466
-0.142787	0.0742044	0.203243	ENSG00000002834	LASP1	protein_coding	10743.2	9587.44
0.195668	0.0849186	0.223064	ENSG00000002919	SNX11	protein_coding	338.448	409.303
0.0147318	0.837374	0.915992	ENSG00000002933	TMEM176A	protein_coding	13.1753	13.7886
0.78299	8.39223e-10	9.11342e-08	ENSG00000003056	M6PR	protein_coding	499.526	885.092
-0.0295608	0.782771	0.883887	ENSG00000003096	KLHL13	protein_coding	118.24	111.806
-0.105622	0.0436352		ENSG00000003137	CYP26B1	protein_coding	11.928	6.31234
-0.0615934	0.364598	0.576761	ENSG00000003147	ICA1	protein_coding	15.4091	11.4635
-0.130919	0.250202	0.455907	ENSG00000003249	DBNDD1	protein_coding	296.373	256.355
0.132429	0.199515	0.394996	ENSG00000003393	ALS2	protein_coding	676.319	761.816
-0.274737	0.060767	0.176784	ENSG00000003400	CASP10	protein_coding	61.8908	40.6905
-0.370349	0.000909117	0.00767929	ENSG00000003402	CFLAR	protein_coding	1209.03	902.122
0.20581	0.0670977	0.189113	ENSG00000003509	NDUFAF7	protein_coding	317.937	384.853
-0.290772	0.00368657	0.0226167	ENSG00000003756	RBM5	protein_coding	1724.66	1371.17
0.189483	0.108363	0.26335	ENSG00000003989	SLC7A2	protein_coding	500.584	608.871
-0.0680041	0.488986	0.684064	ENSG00000004059	ARF5	protein_coding	622.094	582.384
-0.0768614	0.460917	0.662454	ENSG00000004139	SARM1	protein_coding	540.405	500.371
0.169155	0.0342321	0.117251	ENSG00000004142	POLDIP2	protein_coding	3537	4036.22
-0.549493	0.000145994	0.00185259	ENSG00000004399	PLXND1	protein_coding	619.988	400.413
0.117155	0.194098	0.387921	ENSG00000004455	AK2	protein_coding	4220.26	4652.88
0.525916	4.95119e-08	2.81459e-06	ENSG00000004478	FKBP4	protein_coding	5046.77	7433.11
0.0504387	0.525659	0.711682	ENSG00000004487	KDM1A	protein_coding	4461.61	4648.82
-0.0571127	0.504787	0.69633	ENSG00000004534	RBM6	protein_coding	1473.25	1404.57
-0.196302	0.11269	0.270972	ENSG00000004660	CAMKK1	protein_coding	222.768	179.424
0.12076	0.257767	0.464885	ENSG00000004700	RECQL	protein_coding	494.01	553.435
0.110596	0.342341	0.555932	ENSG00000004766	VPS50	protein_coding	123.349	149.357
-0.0894607	0.395078	0.60548	ENSG00000004777	ARHGAP33	protein_coding	84.9297	69.2252
0.333933	0.000898461	0.00760751	ENSG00000004779	NDUFAB1	protein_coding	1258.36	1629.48
0.0286155	0.702424	0.834642	ENSG00000004838	ZMYND10	protein_coding	13.8038	15.5289
-0.0620389	0.554179	0.733737	ENSG00000004864	SLC25A13	protein_coding	325.354	305.15
0.15488	0.115293	0.275216	ENSG00000004897	CDC27	protein_coding	2887.73	3301.89
0.354906	0.00354125	0.0219452	ENSG00000004961	HCCS	protein_coding	389.462	522.659
-0.0488096	0.593229	0.761178	ENSG00000004975	DVL2	protein_coding	756.807	725.638
0.237475	0.0158123	0.0669214	ENSG00000005007	UPF1	protein_coding	2104.76	2554.65
-0.0982924	0.225154	0.42716	ENSG00000005022	SLC25A5	protein_coding	4454.56	4110.42
-0.0100692	0.886111	0.943107	ENSG00000005059	MCUB	protein_coding	14.6633	13.1497
0.0123921	0.908044	0.953638	ENSG00000005075	POLR2J	protein_coding	406.851	408.538
0.53667	0.000248376	0.00280577	ENSG00000005100	DHX33	protein_coding	466.883	715.719
-0.166618	0.0474045	0.148744	ENSG00000005102	MEOX1	protein_coding	19.8851	9.04825
0.0741266	0.46526	0.665591	ENSG00000005156	LIG3	protein_coding	1694.46	1821.57
0.292983	0.0105937	0.0498665	ENSG00000005175	RPAP3	protein_coding	561.444	715.459
-0.132689	0.243088	0.447923	ENSG00000005187	ACSM3	protein_coding	66.0666	50.2265
-0.206001	0.105695	0.259101	ENSG00000005189	REXO5	protein_coding	195.071	154.993
0.0727666	0.451208	0.653563	ENSG00000005194	CIAPIN1	protein_coding	830.444	882.053
-0.190477	0.0865465	0.22558	ENSG00000005206	SPPL2B	protein_coding	526.341	442.113
-0.837637	0.000678777	0.00615	ENSG00000005238	FAM214B	protein_coding	83.837	40.4809
-0.302367	0.0370321	0.123892	ENSG00000005249	PRKAR2B	protein_coding	145.2	107.255
0.318482	0.00968932	0.0465259	ENSG00000005302	MSL3	protein_coding	282.367	374.096
-0.0105101	0.917634	0.958816	ENSG00000005339	CREBBP	protein_coding	2429.11	2408.2
-0.598201	0.000183866	0.00221082	ENSG00000005379	TSPOAP1	protein_coding	409.043	253.751
0.131773	0.185557	0.376887	ENSG00000005436	GCFC2	protein_coding	569.636	638.73
-0.093048	0.361493	0.573653	ENSG00000005448	WDR54	protein_coding	430.121	395.679
-0.0240525	0.818567	0.903847	ENSG00000005469	CROT	protein_coding	66.5384	64.0396
-0.208515	0.0444308	0.142005	ENSG00000005483	KMT2E	protein_coding	1274.57	1068.69
-0.0355159	0.740627	0.859962	ENSG00000005486	RHBDD2	protein_coding	217.684	208.706
1.2585	8.60124e-17	8.08402e-14	ENSG00000005513	SOX8	protein_coding	346.569	850.519
-0.064546	0.519506	0.706881	ENSG00000005700	IBTK	protein_coding	844.101	792.882
0.468244	0.00234945	0.0160322	ENSG00000005801	ZNF195	protein_coding	221.334	327.692
-0.101694	0.290735	0.502239	ENSG00000005810	MYCBP2	protein_coding	1734.53	1585.52
0.468971	0.000682593	0.0061806	ENSG00000005812	FBXL3	protein_coding	453.92	668.711
-0.240598	0.0179073	0.0731317	ENSG00000005882	PDK2	protein_coding	832.704	686.408
-0.0729266	0.515803	0.70422	ENSG00000005884	ITGA3	protein_coding	129.409	119.934
0.0164519	0.858126	0.926755	ENSG00000005889	ZFX	protein_coding	373.807	394.742
-0.135433	0.168459	0.352763	ENSG00000005893	LAMP2	protein_coding	1650.31	1467.69
-0.261809	0.00764137	0.0390319	ENSG00000006007	GDE1	protein_coding	1093.79	885.392
-0.0177145	0.867101	0.932305	ENSG00000006015	REX1BD	protein_coding	309.171	304.861
-0.190653	0.136641	0.308119	ENSG00000006025	OSBPL7	protein_coding	117.286	92.5063
-0.00790154	0.92607	0.962322	ENSG00000006042	TMEM98	protein_coding	1306.51	1294.65
-0.130989	0.245536	0.450464	ENSG00000006047	YBX2	protein_coding	52.5283	40.4468
-0.31274	0.0227762	0.086948	ENSG00000006062	MAP3K14	protein_coding	212.019	157.778
-1.17857	3.47488e-06	9.24319e-05	ENSG00000006071	ABCC8	protein_coding	147.593	62.4172
-0.0972942	0.359971	0.572024	ENSG00000006118	TMEM132A	protein_coding	604.489	557.312
-0.181522	0.03765	0.125571	ENSG00000006125	AP2B1	protein_coding	6525.1	5642.56
0.289413	0.00388794	0.0235145	ENSG00000006194	ZNF263	protein_coding	753.215	946.39
0.0662166	0.48752	0.683074	ENSG00000006210	CX3CL1	protein_coding	27.789	34.8354
-0.675469	7.93226e-07	2.79573e-05	ENSG00000006282	SPATA20	protein_coding	791.07	476.032
-0.792009	0.000104084	0.00141085	ENSG00000006283	CACNA1G	protein_coding	195.712	103.332
0.395591	0.0262252	0.0964631	ENSG00000006327	TNFRSF12A	protein_coding	35.4364	62.4055
0.0265458	0.797466	0.892559	ENSG00000006432	MAP3K9	protein_coding	620.707	639.904
0.346366	0.00100999	0.008264	ENSG00000006451	RALA	protein_coding	568.021	746.643
-0.559133	0.000181088	0.00218951	ENSG00000006453	BAIAP2L1	protein_coding	371.714	236.968
0.0542677	0.621686	0.780608	ENSG00000006459	KDM7A	protein_coding	146.447	162.559
-0.0258053	0.791439	0.889113	ENSG00000006530	AGK	protein_coding	552.888	537.781
-0.546704	0.0122565	0.0556318	ENSG00000006534	ALDH3B1	protein_coding	55.6275	30.5452
0.396321	0.00609854	0.0328408	ENSG00000006576	PHTF2	protein_coding	474.163	670.07
0.0135542	0.834929		ENSG00000006606	CCL26	protein_coding	9.91702	10.4754
0.254378	0.0316788	0.110601	ENSG00000006607	FARP2	protein_coding	724.108	905.367
0.0768035	0.439673	0.644135	ENSG00000006625	GGCT	protein_coding	679.304	728.702
0.467334	0.00132863	0.010339	ENSG00000006634	DBF4	protein_coding	510.251	746.431
0.00747501	0.909601	0.95427	ENSG00000006638	TBXA2R	protein_coding	11.158	12.2533
-0.175446	0.144023	0.31855	ENSG00000006652	IFRD1	protein_coding	253.579	208.821
0.0970804	0.370092	0.582378	ENSG00000006695	COX10	protein_coding	231.49	256.835
-0.459729	0.000175457	0.00213978	ENSG00000006704	GTF2IRD1	protein_coding	578.786	403.334
0.30643	0.00381866	0.0231899	ENSG00000006712	PAF1	protein_coding	824.249	1055.91
0.042063	0.693145	0.829186	ENSG00000006715	VPS41	protein_coding	366.816	382.799
-0.0820444	0.416499	0.625225	ENSG00000006740	ARHGAP44	protein_coding	51.4324	41.9245
0.460897	2.9483e-05	0.000512517	ENSG00000006744	ELAC2	protein_coding	985.876	1402.62
0.0924071	0.295544	0.508165	ENSG00000006831	ADIPOR2	protein_coding	1171.43	1264.21
-0.0047177	0.964932	0.982889	ENSG00000006837	CDKL3	protein_coding	27.887	27.1932
-0.495542	0.000108173	0.00145518	ENSG00000007047	MARK4	protein_coding	1244.15	850.242
-0.170656	0.0837842	0.221238	ENSG00000007062	PROM1	protein_coding	1334.09	1154.12
0.275381	0.00549625	0.0303748	ENSG00000007080	CCDC124	protein_coding	1389.84	1732.85
-0.255942	0.00945849	0.0456195	ENSG00000007168	PAFAH1B1	protein_coding	1456.22	1181.8
-0.075445	0.488011	0.683459	ENSG00000007171	NOS2	protein_coding	67.5959	58.556
0.353738	0.000185508	0.00222578	ENSG00000007202	KIAA0100	protein_coding	5509.97	7217.42
-1.63482	3.75922e-12	8.98261e-10	ENSG00000007216	SLC13A2	protein_coding	258.07	80.8028
0.347387	0.00401373	0.0240687	ENSG00000007237	GAS7	protein_coding	1485.41	1978.16
-0.625257	0.00169222	0.0123545	ENSG00000007255	TRAPPC6A	protein_coding	166.02	94.4156
-0.0240322	0.826617	0.90865	ENSG00000007264	MATK	protein_coding	93.7804	90.5287
0.108612	0.330146	0.543801	ENSG00000007341	ST7L	protein_coding	220.122	245.771
0.424172	0.000822114	0.0070758	ENSG00000007376	RPUSD1	protein_coding	382.742	534.885
-0.074709	0.441313	0.645264	ENSG00000007384	RHBDF1	protein_coding	63.8343	50.3993
0.429444	9.98382e-05	0.00136124	ENSG00000007392	LUC7L	protein_coding	805.356	1116.15
-0.145961	0.140902	0.313583	ENSG00000007402	CACNA2D2	protein_coding	36.6844	23.9536
0.19633	0.0578901	0.170383	ENSG00000007520	TSR3	protein_coding	515.189	608.723
-0.134509	0.184815	0.375869	ENSG00000007541	PIGQ	protein_coding	582.125	515.451
-0.00969249	0.921233	0.960878	ENSG00000007545	CRAMP1	protein_coding	758.975	749.957
-0.269232	0.0314912	0.11011	ENSG00000007866	TEAD3	protein_coding	317.201	247.431
0.256059	0.00380013	0.0231335	ENSG00000007923	DNAJC11	protein_coding	1642.1	2004.3
-0.152913	0.213092	0.412264	ENSG00000007944	MYLIP	protein_coding	84.9494	66.2623
-0.0984985	0.280882	0.492328	ENSG00000007968	E2F2	protein_coding	970.046	888.249
0.283167	0.00908758	0.0442392	ENSG00000008018	PSMB1	protein_coding	2691.45	3378.9
-0.0522635	0.400666	0.610922	ENSG00000008056	SYN1	protein_coding	22.2929	15.7222
-0.588036	2.22956e-05	0.000409505	ENSG00000008083	JARID2	protein_coding	462.449	294.629
0.10266	0.358916	0.571234	ENSG00000008086	CDKL5	protein_coding	66.279	80.2066
0.392151	0.00305041	0.0195111	ENSG00000008128	CDK11A	protein_coding	240.048	332.698
0.0928732	0.318517	0.531414	ENSG00000008130	NADK	protein_coding	1407.08	1529.11
-0.404264	0.00305278	0.0195111	ENSG00000008256	CYTH3	protein_coding	321.226	227.966
-0.0806023	0.480189	0.677376	ENSG00000008277	ADAM22	protein_coding	128.514	112.861
0.203782	0.0503758	0.155065	ENSG00000008282	SYPL1	protein_coding	502.898	596.104
0.300865	0.00379924	0.0231335	ENSG00000008283	CYB561	protein_coding	744.088	945.587
-0.0523527	0.546541	0.727999	ENSG00000008294	SPAG9	protein_coding	2767.14	2647.6
-0.267769	0.043228	0.138949	ENSG00000008300	CELSR3	protein_coding	389.517	300.74
-0.0874569	0.415474	0.624185	ENSG00000008311	AASS	protein_coding	377.339	344.946
0.160758	0.189703	0.382225	ENSG00000008324	SS18L2	protein_coding	140.012	167.203
0.0111465	0.920099	0.96036	ENSG00000008382	MPND	protein_coding	205.953	212.655
0.202502	0.0279678	0.101308	ENSG00000008394	MGST1	protein_coding	1989.38	2345.23
0.26962	0.017842	0.0729302	ENSG00000008405	CRY1	protein_coding	359.858	450.553
-0.225243	0.0504658	0.155229	ENSG00000008441	NFIX	protein_coding	507.729	416.519
-0.0728812	0.435762	0.641257	ENSG00000008513	ST3GAL1	protein_coding	1701.99	1599.85
-0.104055	0.0921932		ENSG00000008517	IL32	protein_coding	11.6025	4.62772
-0.393556	0.000601025	0.00558921	ENSG00000008710	PKD1	protein_coding	1202.45	882.271
-0.305183	0.0309593	0.109007	ENSG00000008735	MAPK8IP2	protein_coding	32.9567	17.2385
0.0695095	0.412621	0.621988	ENSG00000008838	MED24	protein_coding	2361.32	2500.74
-0.343157	0.00417606	0.0247162	ENSG00000008853	RHOBTB2	protein_coding	669.963	506.917
-0.355828	0.0118397	0.0541232	ENSG00000008869	HEATR5B	protein_coding	505.484	370.049
0.560561	5.49118e-06	0.000133244	ENSG00000008952	SEC62	protein_coding	993.624	1519.31
-0.00482541	0.954493	0.9773	ENSG00000008988	RPS20	protein_coding	9472.08	9421.88
0.210794	0.0101958	0.0485279	ENSG00000009307	CSDE1	protein_coding	13252.7	15641.7
0.054647	0.585052	0.755663	ENSG00000009335	UBE3C	protein_coding	1242.63	1315.41
0.0588972	0.539023	0.722146	ENSG00000009413	REV3L	protein_coding	1141.92	1213.84
-0.284147	0.0530902	0.160684	ENSG00000009780	FAM76A	protein_coding	125.378	88.889
-0.0345243	0.731052	0.85452	ENSG00000009830	POMT2	protein_coding	480.663	468.895
0.471172	1.33123e-05	0.000270332	ENSG00000009844	VTA1	protein_coding	920.968	1311.88
-0.180379	0.0580039	0.170611	ENSG00000009950	MLXIPL	protein_coding	25.5542	13.9131
0.0888308	0.285391	0.496551	ENSG00000009954	BAZ1B	protein_coding	2545.6	2737.71
0.0142107	0.885	0.942574	ENSG00000010017	RANBP9	protein_coding	623.177	631.9
0.133926	0.210114	0.408296	ENSG00000010072	SPRTN	protein_coding	378.139	428.236
0.261348	0.0211501	0.0825575	ENSG00000010165	EEF1AKNMT	protein_coding	1411.92	1761.94
-0.0593113	0.427193	0.634555	ENSG00000010219	DYRK4	protein_coding	23.144	16.3565
0.371197	0.000149203	0.00188483	ENSG00000010244	ZNF207	protein_coding	4499.75	5976.81
-0.012957	0.873694	0.935897	ENSG00000010256	UQCRC1	protein_coding	3462.83	3421.47
0.12875	0.246724	0.451729	ENSG00000010270	STARD3NL	protein_coding	289.957	327.302
0.0615206	0.570722	0.745698	ENSG00000010278	CD9	protein_coding	287.281	307.625
-0.103789	0.211968	0.410803	ENSG00000010292	NCAPD2	protein_coding	6477.41	5952.97
-0.0898863	0.430049	0.637232	ENSG00000010295	IFFO1	protein_coding	150.357	133.808
-0.20184	0.0550982	0.164745	ENSG00000010310	GIPR	protein_coding	35.2655	17.5999
-0.138122	0.223002	0.424792	ENSG00000010318	PHF7	protein_coding	52.5154	39.295
-0.157648	0.112614	0.270927	ENSG00000010319	SEMA3G	protein_coding	27.0975	15.5194
-0.628116	6.7763e-10	7.55392e-08	ENSG00000010322	NISCH	protein_coding	1831.67	1162.49
-0.188212	0.0644557	0.183775	ENSG00000010361	FUZ	protein_coding	786.761	669.07
0.124257	0.262972	0.471377	ENSG00000010404	IDS	protein_coding	354.995	408.593
0.154137	0.167396	0.351341	ENSG00000010539	ZNF200	protein_coding	316.803	367.424
-0.129725	0.2486	0.454044	ENSG00000010626	LRRC23	protein_coding	76.5455	63.2641
-0.344109	0.00175577	0.0127658	ENSG00000010803	SCMH1	protein_coding	915.121	697.97
-0.939513	1.73986e-11	3.34283e-09	ENSG00000010810	FYN	protein_coding	516.532	263.288
-0.116095	0.217116	0.417699	ENSG00000010818	HIVEP2	protein_coding	27.0952	17.7249
0.452978	1.35359e-05	0.000273786	ENSG00000011007	ELOA	protein_coding	1368.15	1925.59
0.169517	0.088052	0.228485	ENSG00000011009	LYPLA2	protein_coding	752.942	869.984
-0.0250438	0.804009	0.896324	ENSG00000011021	CLCN6	protein_coding	398.195	389.356
-0.813191	6.27663e-09	4.99932e-07	ENSG00000011028	MRC2	protein_coding	2269.94	1254.64
0.273015	0.0612961	0.177882	ENSG00000011052	NME1-NME2	protein_coding	195.089	269.28
-0.109071	0.272457	0.482672	ENSG00000011105	TSPAN9	protein_coding	660.975	599.314
0.0880856	0.38446	0.596178	ENSG00000011114	BTBD7	protein_coding	1308.92	1429.14
-0.0434095	0.689455	0.826855	ENSG00000011132	APBA3	protein_coding	200.166	189.945
0.0462173	0.639281	0.793851	ENSG00000011143	MKS1	protein_coding	574.09	595.643
0.201786	0.0973743	0.244965	ENSG00000011198	ABHD5	protein_coding	221.128	268.568
0.0783736	0.385029	0.596363	ENSG00000011243	AKAP8L	protein_coding	966.625	1032.27
-0.130332	0.200295	0.395707	ENSG00000011258	MBTD1	protein_coding	977.537	868.601
0.513561	4.37087e-06	0.000110829	ENSG00000011260	UTP18	protein_coding	1336.4	1959.4
-0.114885	0.252367	0.458489	ENSG00000011275	RNF216	protein_coding	497.732	450.062
-0.101204	0.342922	0.556266	ENSG00000011295	TTC19	protein_coding	388.487	353.068
0.208573	0.0237258	0.0896216	ENSG00000011304	PTBP1	protein_coding	7529.33	8913.96
0.27177	0.0619612	0.179176	ENSG00000011332	DPF1	protein_coding	41.2685	62.6509
0.102093	0.28765	0.498733	ENSG00000011376	LARS2	protein_coding	1213.38	1333.83
0.401903	0.00736213	0.037991	ENSG00000011405	PIK3C2A	protein_coding	752.969	1084.27
-0.0512122	0.646022	0.797724	ENSG00000011422	PLAUR	protein_coding	126.314	118.448
0.304675	0.00908658	0.0442392	ENSG00000011426	ANLN	protein_coding	849.01	1097.6
-0.0791712	0.392615	0.60282	ENSG00000011451	WIZ	protein_coding	1820.39	1702.98
-0.231097	0.0147	0.0634732	ENSG00000011454	RABGAP1	protein_coding	1194.55	989.325
-0.0907371	0.165231	0.348465	ENSG00000011465	DCN	protein_coding	17.1828	8.88778
-0.0217618	0.838971	0.916671	ENSG00000011478	QPCTL	protein_coding	289.564	285.71
0.0691369	0.405979	0.615892	ENSG00000011485	PPP5C	protein_coding	2303.34	2438.79
0.00156723	0.989236	0.995094	ENSG00000011523	CEP68	protein_coding	334.999	333.166
-0.0576005	0.548317	0.729225	ENSG00000011566	MAP4K3	protein_coding	704.545	665.272
-0.140381	0.241366	0.445915	ENSG00000011677	GABRA3	protein_coding	92.3449	72.8859
-0.0908057	0.295244	0.508099	ENSG00000012048	BRCA1	protein_coding	1758.44	1633.19
-0.119117	0.231294	0.434655	ENSG00000012061	ERCC1	protein_coding	1266.89	1135.1
-0.241732	0.0820899	0.217986	ENSG00000012171	SEMA3B	protein_coding	106.772	78.0062
-0.258854	0.0229158	0.087221	ENSG00000012174	MBTPS2	protein_coding	506.813	404.246
0.0752695	0.507339	0.698357	ENSG00000012211	PRICKLE3	protein_coding	89.1846	99.8811
-0.424577	1.57555e-05	0.000311531	ENSG00000012232	EXTL3	protein_coding	1713.21	1249.83
-0.348655	0.000950426	0.00792846	ENSG00000012660	ELOVL5	protein_coding	1232.66	942.366
-0.112335	0.270662	0.480458	ENSG00000012817	KDM5D	protein_coding	842.897	764.906
-0.320392	0.0312314	0.109591	ENSG00000012822	CALCOCO1	protein_coding	334.338	243.807
-0.117322	0.190135	0.382712	ENSG00000012963	UBR7	protein_coding	1099.39	995.975
0.0421963	0.655556	0.803584	ENSG00000012983	MAP4K5	protein_coding	861.159	896.173
0.121222	0.255449	0.461826	ENSG00000013016	EHD3	protein_coding	313.758	353.94
0.432778	3.99692e-05	0.000650677	ENSG00000013275	PSMC4	protein_coding	1799.24	2492.19
-0.264377	0.0662122	0.187366	ENSG00000013288	MAN2B2	protein_coding	93.9917	67.7848
0.0833692	0.318783	0.531514	ENSG00000013306	SLC25A39	protein_coding	5491.73	5874.18
-0.84557	3.77113e-06	9.88535e-05	ENSG00000013364	MVP	protein_coding	243.179	127.327
0.0917099	0.409652	0.619532	ENSG00000013374	NUB1	protein_coding	336.532	369.139
0.2619	0.0118255	0.0540757	ENSG00000013375	PGM3	protein_coding	770.968	957.178
-0.0482554	0.6647	0.809865	ENSG00000013392	RWDD2A	protein_coding	102.584	94.9866
0.174099	0.136946	0.308609	ENSG00000013441	CLK1	protein_coding	295.756	349.646
0.143319	0.172168	0.358087	ENSG00000013503	POLR3B	protein_coding	600.496	686.942
0.0518616	0.586357	0.756318	ENSG00000013523	ANGEL1	protein_coding	998.676	1050.91
0.132312	0.208222	0.405862	ENSG00000013561	RNF14	protein_coding	468.858	527.258
-0.158731	0.182094	0.372375	ENSG00000013563	DNASE1L1	protein_coding	240.049	206.117
-0.0269298	0.776818	0.880211	ENSG00000013573	DDX11	protein_coding	749.094	728.119
-0.324463	0.00365982	0.0224722	ENSG00000013583	HEBP1	protein_coding	613.417	470.456
-0.107503	0.302458	0.515438	ENSG00000013588	GPRC5A	protein_coding	601.813	548.354
-0.349605	0.00243561	0.016445	ENSG00000013619	MAMLD1	protein_coding	531.982	401.464
-0.0333647	0.527444		ENSG00000013725	CD6	protein_coding	13.3002	7.80161
0.0602398	0.455061	0.65759	ENSG00000013810	TACC3	protein_coding	2742.22	2880.83
0.055424	0.594652	0.762201	ENSG00000014123	UFL1	protein_coding	419.837	443.079
0.0212016	0.823454	0.907009	ENSG00000014138	POLA2	protein_coding	795.213	815.28
0.00220438	0.984519	0.992558	ENSG00000014164	ZC3H3	protein_coding	288.822	290.038
-0.356224	0.00111689	0.00897712	ENSG00000014216	CAPN1	protein_coding	1244.38	939.305
0.028269	0.771539	0.877583	ENSG00000014641	MDH1	protein_coding	3186.14	3266.78
-0.073481	0.414336	0.622874	ENSG00000014824	SLC30A9	protein_coding	1426.01	1337.76
-0.265074	0.0585646	0.171708	ENSG00000014914	MTMR11	protein_coding	134.432	100.497
-0.254294	0.0120036	0.0546968	ENSG00000014919	COX15	protein_coding	866.481	704.437
0.0154186	0.873371	0.935798	ENSG00000015133	CCDC88C	protein_coding	623.408	632.33
0.407635	0.0174041	0.0717018	ENSG00000015153	YAF2	protein_coding	81.1466	123.277
0.105793	0.291877	0.503657	ENSG00000015171	ZMYND11	protein_coding	648.53	714.827
0.224213	0.0786983	0.211412	ENSG00000015475	BID	protein_coding	208.647	260.805
0.132718	0.103938	0.255845	ENSG00000015479	MATR3	protein_coding	8483.88	9429.16
-0.218494	0.0363512	0.122441	ENSG00000015532	XYLT2	protein_coding	689.75	569.56
0.0136465	0.878148	0.938145	ENSG00000015568	RGPD5	protein_coding	436.851	457.183
-0.000859136	0.991682	0.99663	ENSG00000015676	NUDCD3	protein_coding	616.536	616.499
0.530803	0.00605595	0.0327007	ENSG00000016082	ISL1	protein_coding	56.0015	92.9665
-0.111635	0.253822	0.460065	ENSG00000016864	GLT8D1	protein_coding	633.767	576.862
-0.258525	0.00264542	0.0174803	ENSG00000017260	ATP2C1	protein_coding	3384.37	2775.92
0.0225339	0.747097	0.864247	ENSG00000017427	IGF1	protein_coding	13.4309	15.8641
-0.0109112	0.890881	0.946112	ENSG00000017483	SLC38A5	protein_coding	3818.12	3781.84
0.0162162	0.845341	0.920067	ENSG00000017797	RALBP1	protein_coding	2108.61	2140.32
-0.120016	0.227205	0.429894	ENSG00000018189	RUFY3	protein_coding	735.986	658.823
-0.113258	0.191495	0.384626	ENSG00000018236	CNTN1	protein_coding	325.968	207.643
0.0516691	0.596035	0.762597	ENSG00000018408	WWTR1	protein_coding	1180.61	1243.81
0.302907	0.00485282	0.0276201	ENSG00000018510	AGPS	protein_coding	1099.08	1406.45
0.274088	0.0183577	0.0743912	ENSG00000018610	STEEP1	protein_coding	378.232	476.107
0.40258	0.00231874	0.0158457	ENSG00000018699	TTC27	protein_coding	342.371	473.113
-0.0276199	0.7197	0.847081	ENSG00000018869	ZNF582	protein_coding	20.4908	18.085
-0.163191	0.109972	0.266298	ENSG00000019144	PHLDB1	protein_coding	512.924	444.364
0.0705163	0.51079	0.700975	ENSG00000019485	PRDM11	protein_coding	385.476	412.877
0.162011	0.175156	0.362341	ENSG00000019549	SNAI2	protein_coding	171.261	203.926
0.0114788	0.902368	0.951373	ENSG00000019995	ZRANB1	protein_coding	937.509	946.51
0.176794	0.101476	0.251818	ENSG00000020129	NCDN	protein_coding	574.535	676.276
-0.624792	6.86672e-06	0.000158181	ENSG00000020181	ADGRA2	protein_coding	681.428	426.243
-0.0211597	0.841492	0.918145	ENSG00000020256	ZFP64	protein_coding	510.649	507.665
0.0727981	0.507218	0.698357	ENSG00000020426	MNAT1	protein_coding	332.611	356.851
-0.113334	0.058792		ENSG00000020577	SAMD4A	protein_coding	13.8119	4.87097
0.0900968	0.35998	0.572024	ENSG00000020922	MRE11	protein_coding	578.872	627.513
0.0799627	0.470539	0.670092	ENSG00000021574	SPAST	protein_coding	327.292	357.962
-0.0134346	0.8536	0.924629	ENSG00000021645	NRXN3	protein_coding	16.3208	16.0417
-0.00865586	0.935702	0.967262	ENSG00000021762	OSBPL5	protein_coding	112.57	113.581
0.270916	0.00431224	0.0252677	ENSG00000021776	AQR	protein_coding	1609.09	1993.58
-0.423797	0.000331106	0.00349396	ENSG00000021826	CPS1	protein_coding	639.343	463.278
0.0331834	0.739447	0.85952	ENSG00000022267	FHL1	protein_coding	475.988	495.746
0.0906118	0.301838	0.514921	ENSG00000022277	RTF2	protein_coding	1197.39	1289.32
-0.0680237	0.450038	0.652674	ENSG00000022355	GABRA1	protein_coding	49.3646	40.2309
-0.0370585	0.72718	0.852256	ENSG00000022567	SLC45A4	protein_coding	73.782	68.7279
0.214644	0.0187706	0.075716	ENSG00000022840	RNF10	protein_coding	1566.33	1860.25
-0.165075	0.179655	0.368834	ENSG00000022976	ZNF839	protein_coding	195.612	160.019
0.188358	0.0955005	0.241631	ENSG00000023041	ZDHHC6	protein_coding	609.21	726.469
0.0505558	0.567214	0.743258	ENSG00000023171	GRAMD1B	protein_coding	3656.42	3818.29
0.278651	0.0040553	0.0242664	ENSG00000023191	RNH1	protein_coding	1299.71	1615.61
0.0330267	0.701462	0.834251	ENSG00000023228	NDUFS1	protein_coding	2313.82	2376.9
-0.0812436	0.373374	0.585845	ENSG00000023287	RB1CC1	protein_coding	1525.36	1417.86
0.113914	0.258339	0.465678	ENSG00000023318	ERP44	protein_coding	411.47	455.711
0.0851008	0.391868	0.602106	ENSG00000023330	ALAS1	protein_coding	521.514	560.977
-0.0883885	0.0818124		ENSG00000023445	BIRC3	protein_coding	16.011	5.35094
0.141545	0.182547	0.373031	ENSG00000023516	AKAP11	protein_coding	835.826	954.635
0.533874	0.000390209	0.00395199	ENSG00000023572	GLRX2	protein_coding	203.203	310.26
0.472599	0.000446471	0.00439368	ENSG00000023608	SNAPC1	protein_coding	282.056	412.072
-0.372917	0.00197324	0.013981	ENSG00000023697	DERA	protein_coding	483.205	354.773
0.392289	1.20577e-05	0.000251837	ENSG00000023734	STRAP	protein_coding	2702.55	3617.71
0.117417	0.193442	0.3872	ENSG00000023839	ABCC2	protein_coding	23.5534	39.2064
0.0535531	0.434272	0.640162	ENSG00000023892	DEF6	protein_coding	9.59774	13.6663
0.0396593	0.682514	0.822238	ENSG00000023902	PLEKHO1	protein_coding	515.761	534.19
0.476878	0.00325793	0.020612	ENSG00000023909	GCLM	protein_coding	288.56	434.558
0.00730637	0.941528	0.970859	ENSG00000024048	UBR2	protein_coding	571.833	575.285
-0.113351	0.309177	0.522302	ENSG00000024422	EHD2	protein_coding	354.318	317.64
0.013729	0.889232	0.945096	ENSG00000024526	DEPDC1	protein_coding	1121.79	1132.59
-0.484819	0.000535062	0.00507967	ENSG00000024862	CCDC28A	protein_coding	524.129	354.94
-0.324563	0.00237034	0.0161435	ENSG00000025039	RRAGD	protein_coding	951.846	733.917
0.0379778	0.704565	0.836135	ENSG00000025156	HSF2	protein_coding	474.931	490.672
0.103724	0.233142	0.43673	ENSG00000025293	PHF20	protein_coding	1531.89	1669.03
0.0062785	0.945173	0.973555	ENSG00000025423	HSD17B6	protein_coding	28.0451	28.2755
0.182052	0.153593	0.332007	ENSG00000025434	NR1H3	protein_coding	93.3307	117.241
-0.0713013	0.417206	0.625579	ENSG00000025708	TYMP	protein_coding	26.246	20.3286
-0.0183229	0.839187	0.916836	ENSG00000025770	NCAPH2	protein_coding	1162.19	1139.94
0.190247	0.0609065	0.17712	ENSG00000025772	TOMM34	protein_coding	944.952	1110.02
-0.155136	0.119634	0.281993	ENSG00000025796	SEC63	protein_coding	3361.83	2947.29
0.251447	0.0053985	0.0299912	ENSG00000025800	KPNA6	protein_coding	2051.05	2496.69
-0.244111	0.0037703	0.0230585	ENSG00000026025	VIM	protein_coding	14668.3	12152.2
0.00940732	0.932181	0.965777	ENSG00000026036	RTEL1-TNFRSF6B	protein_coding	94.6736	96.9819
0.0365482	0.734153	0.856506	ENSG00000026103	FAS	protein_coding	63.6434	68.1789
0.0169221	0.878188	0.938145	ENSG00000026297	RNASET2	protein_coding	75.5376	78.3109
-0.343703	0.00240092	0.0162741	ENSG00000026508	CD44	protein_coding	1463.58	1110.7
-0.382566	0.0256887	0.0949303	ENSG00000026559	KCNG1	protein_coding	78.7968	51.4961
-0.315719	0.0428777	0.13805	ENSG00000026652	AGPAT4	protein_coding	105.313	71.0568
-0.674612	0.000141427	0.00180929	ENSG00000026950	BTN3A1	protein_coding	198.23	114.944
0.209968	0.0766343	0.207626	ENSG00000027001	MIPEP	protein_coding	278.279	336.274
-0.499805	0.00463895	0.0266938	ENSG00000027075	PRKCH	protein_coding	202.375	126.164
-0.0339669	0.70716	0.838129	ENSG00000027697	IFNGR1	protein_coding	1031.89	1000.48
0.122837	0.261502	0.469637	ENSG00000027847	B4GALT7	protein_coding	277.761	314.108
-0.54347	5.94839e-05	0.000888352	ENSG00000027869	SH2D2A	protein_coding	482.095	314.489
-0.0223335	0.835395	0.914537	ENSG00000028116	VRK2	protein_coding	214.996	208.559
0.141372	0.171057	0.356634	ENSG00000028203	VEZT	protein_coding	718.954	815.109
0.174338	0.0731132	0.201004	ENSG00000028310	BRD9	protein_coding	616.614	712.764
-0.13548	0.112399	0.27064	ENSG00000028528	SNX1	protein_coding	2073.3	1857.88
0.139689	0.198436	0.393815	ENSG00000028839	TBPL1	protein_coding	374.046	426.529
-0.216617	0.103381	0.254712	ENSG00000029153	ARNTL2	protein_coding	118.079	81.5684
0.45516	4.4031e-05	0.000703797	ENSG00000029363	BCLAF1	protein_coding	3612.79	5110.96
0.0735435	0.430125	0.637232	ENSG00000029364	SLC39A9	protein_coding	1238.35	1319.62
-0.0188269	0.654393		ENSG00000029534	ANK1	protein_coding	9.02593	10.8651
-0.285434	0.042525	0.137221	ENSG00000029639	TFB1M	protein_coding	309.756	230.368
0.353782	0.000929081	0.00780583	ENSG00000029725	RABEP1	protein_coding	745.409	986.46
0.30213	0.00743732	0.0382809	ENSG00000029993	HMGB3	protein_coding	1862.63	2387.69
0.174074	0.0916705	0.234866	ENSG00000030066	NUP160	protein_coding	1857.54	2165.94
-0.115581	0.180383	0.369608	ENSG00000030110	BAK1	protein_coding	1623.26	1473.14
-0.129871	0.19432	0.388185	ENSG00000030419	IKZF2	protein_coding	66.2878	49.5777
-0.137696	0.134363	0.304738	ENSG00000030582	GRN	protein_coding	1700.39	1512.81
-0.113528	0.259442	0.467247	ENSG00000031003	FAM13B	protein_coding	577.602	519.34
0.131944	0.128258	0.295311	ENSG00000031081	ARHGAP31	protein_coding	15.7188	28.0518
0.0665749	0.546304	0.72782	ENSG00000031691	CENPQ	protein_coding	189.341	204.125
-0.443085	6.01775e-05	0.00089681	ENSG00000031698	SARS1	protein_coding	4812.2	3435.46
0.343576	0.00028929	0.00313965	ENSG00000031823	RANBP3	protein_coding	1097.29	1426.1
-0.084217	0.454411	0.657055	ENSG00000032219	ARID4A	protein_coding	212.677	193.211
-0.253986	0.0283334	0.102359	ENSG00000032389	EIPR1	protein_coding	440.963	350.138
-0.102293	0.318306	0.531188	ENSG00000032444	PNPLA6	protein_coding	738.916	674.708
0.166445	0.155282	0.334385	ENSG00000032742	IFT88	protein_coding	208.606	249.284
0.308803	0.00745091	0.0383368	ENSG00000033011	ALG1	protein_coding	389.13	500.426
-0.0565405	0.544232	0.726433	ENSG00000033030	ZCCHC8	protein_coding	824.587	784.045
0.716787	3.8942e-08	2.33619e-06	ENSG00000033050	ABCF2	protein_coding	580.236	979.187
0.310632	0.0292516	0.104694	ENSG00000033100	CHPF2	protein_coding	145.223	196.058
-0.24155	0.0518445	0.158102	ENSG00000033122	LRRC7	protein_coding	36.9011	20.9767
-0.0765756	0.46985	0.669559	ENSG00000033170	FUT8	protein_coding	278.673	257.383
0.381135	0.000866401	0.00740274	ENSG00000033178	UBA6	protein_coding	801.825	1082.34
-0.577742	7.23041e-07	2.60036e-05	ENSG00000033327	GAB2	protein_coding	4192.42	2732.6
-0.128716	0.199856	0.395185	ENSG00000033627	ATP6V0A1	protein_coding	853.249	760.217
0.143381	0.156988	0.336815	ENSG00000033800	PIAS1	protein_coding	1503.68	1715.63
-0.0528531	0.63519	0.790093	ENSG00000033867	SLC4A7	protein_coding	126.857	116.068
-0.115856	0.246064	0.45092	ENSG00000034053	APBA2	protein_coding	575.452	518.379
0.194226	0.0699053	0.194883	ENSG00000034152	MAP2K3	protein_coding	476.751	565.993
0.135188	0.12488	0.289899	ENSG00000034510	TMSB10	protein_coding	3744.78	4182
0.0671818	0.551279	0.731426	ENSG00000034533	ASTE1	protein_coding	94.1911	103.858
-0.135201	0.129254	0.296916	ENSG00000034677	RNF19A	protein_coding	3033.23	2713.35
0.20008	0.127511	0.294087	ENSG00000034693	PEX3	protein_coding	108.161	142.43
-0.0100042	0.92237	0.961152	ENSG00000034713	GABARAPL2	protein_coding	398.026	390.912
-0.101058	0.375591	0.587545	ENSG00000035115	SH3YL1	protein_coding	171.335	152.71
0.466709	4.00904e-05	0.000651145	ENSG00000035141	FAM136A	protein_coding	1076.15	1531.73
-0.2409	0.00784124	0.0398077	ENSG00000035403	VCL	protein_coding	4071.04	3368.96
0.0594882	0.552723	0.732358	ENSG00000035499	DEPDC1B	protein_coding	653.949	688.683
-0.169792	0.104452	0.256723	ENSG00000035664	DAPK2	protein_coding	38.7058	22.7175
0.18718	0.120529	0.283112	ENSG00000035681	NSMAF	protein_coding	483.934	592.313
0.199641	0.036015	0.121614	ENSG00000035687	ADSS2	protein_coding	1158.72	1364.41
-0.271317	0.00621101	0.0332559	ENSG00000035862	TIMP2	protein_coding	973.873	783.921
-0.0759658	0.366572	0.579365	ENSG00000035928	RFC1	protein_coding	5664.78	5319.54
-0.398573	0.000385489	0.00391543	ENSG00000036054	TBC1D23	protein_coding	2258.22	1656.85
0.193114	0.0315645	0.110339	ENSG00000036257	CUL3	protein_coding	1599.99	1867.23
-0.0199113	0.824174	0.907466	ENSG00000036549	ZZZ3	protein_coding	827.854	813.207
-0.192913	0.0575504	0.169809	ENSG00000036672	USP2	protein_coding	690.674	586.388
-0.204899	0.0998066	0.248687	ENSG00000037042	TUBG2	protein_coding	230.58	184.208
0.502113	0.000169476	0.00207763	ENSG00000037241	RPL26L1	protein_coding	447.11	659.747
-0.0668974	0.546183	0.72782	ENSG00000037280	FLT4	protein_coding	187.932	173.671
0.729075	2.46048e-08	1.60592e-06	ENSG00000037474	NSUN2	protein_coding	1705.18	2915.98
-0.127632	0.196477	0.391234	ENSG00000037637	FBXO42	protein_coding	597.155	532.007
-0.262187	0.00899565	0.043956	ENSG00000037749	MFAP3	protein_coding	1838.04	1487.43
0.298554	0.00594811	0.03226	ENSG00000037757	MRI1	protein_coding	639.296	811.839
0.235593	0.0407667	0.13307	ENSG00000037897	METTL1	protein_coding	375.219	462.382
0.0995267	0.386568	0.597586	ENSG00000037965	HOXC8	protein_coding	159.65	182.25
-0.463823	0.00417581	0.0247162	ENSG00000038002	AGA	protein_coding	215.651	142.85
-0.24937	0.0246519	0.0920103	ENSG00000038210	PI4K2B	protein_coding	573.385	460.393
-0.284276	0.00606532	0.0327252	ENSG00000038219	BOD1L1	protein_coding	974.778	775.376
0.083885	0.378876	0.59119	ENSG00000038274	MAT2B	protein_coding	1142.12	1229.01
0.377894	0.00109305	0.00882578	ENSG00000038358	EDC4	protein_coding	633.029	860.414
-0.55199	2.46203e-05	0.000443291	ENSG00000038382	TRIO	protein_coding	2126.8	1394.81
0.00117323	0.985338	0.992874	ENSG00000038427	VCAN	protein_coding	11.7782	12.0239
-0.258404	0.0219403	0.084535	ENSG00000038532	CLEC16A	protein_coding	602.672	482.381
0.0525776	0.511564	0.701423	ENSG00000038945	MSR1	protein_coding	16.4662	20.4132
0.224804	0.00983222	0.0471318	ENSG00000039123	MTREX	protein_coding	2181.52	2598.89
-0.292063	0.00833712	0.0416207	ENSG00000039319	ZFYVE16	protein_coding	677.229	532.966
0.102272	0.329529	0.542976	ENSG00000039523	RIPOR1	protein_coding	453.63	498.247
-0.238186	0.0563112	0.167202	ENSG00000039560	RAI14	protein_coding	396.09	322.159
-0.221965	0.0620724	0.179396	ENSG00000039650	PNKP	protein_coding	422.684	340.958
0.283256	0.0356836	0.120843	ENSG00000040199	PHLPP2	protein_coding	179.088	233.425
0.329518	0.00397461	0.0239078	ENSG00000040275	SPDL1	protein_coding	964.287	1263.28
-0.235721	0.0102147	0.0485938	ENSG00000040341	STAU2	protein_coding	2241	1857.41
-0.00702182	0.94706	0.974131	ENSG00000040487	SLC66A1	protein_coding	151.742	148.785
-0.0258853	0.810289	0.89991	ENSG00000040531	CTNS	protein_coding	96.2271	90.6097
-0.141079	0.222594	0.4243	ENSG00000040608	RTN4R	protein_coding	60.5854	47.7091
0.367851	0.00206828	0.0145093	ENSG00000040633	PHF23	protein_coding	514.27	690.219
-0.00452472	0.962816	0.9819	ENSG00000040933	INPP4A	protein_coding	1820.45	1815.29
0.478121	0.000143343	0.00182717	ENSG00000041357	PSMA4	protein_coding	2343.66	3395.57
0.674152	2.17236e-07	9.84757e-06	ENSG00000041802	LSG1	protein_coding	625.421	1030.44
-0.473513	0.000762014	0.00673534	ENSG00000041880	PARP3	protein_coding	315.813	214.244
0.178297	0.0535114	0.161503	ENSG00000041982	TNC	protein_coding	23.0168	50.4312
0.0296953	0.777532	0.880807	ENSG00000041988	THAP3	protein_coding	273.789	281.974
0.075559	0.446898	0.649909	ENSG00000042088	TDP1	protein_coding	609.726	654.463
-0.376138	0.0253159	0.0938233	ENSG00000042317	SPATA7	protein_coding	97.3611	62.5342
0.360245	0.00514519	0.0289453	ENSG00000042429	MED17	protein_coding	342.066	465.332
0.091417	0.369478	0.581936	ENSG00000042445	RETSAT	protein_coding	430.308	471.84
-0.00457955	0.963029	0.981975	ENSG00000042493	CAPG	protein_coding	51.3659	49.741
0.133708	0.156087	0.335478	ENSG00000042753	AP2S1	protein_coding	1032.07	1158.68
-1.28117	1.8482e-09	1.77252e-07	ENSG00000042781	USH2A	protein_coding	188.46	71.8687
-0.0153378	0.807813	0.898847	ENSG00000042832	TG	protein_coding	20.8529	23.7458
0.237653	0.0394149	0.130043	ENSG00000043093	DCUN1D1	protein_coding	494.194	614.141
-0.0634906	0.538493	0.721723	ENSG00000043143	JADE2	protein_coding	286.369	267.667
0.147506	0.18895	0.381257	ENSG00000043514	TRIT1	protein_coding	293.921	336.704
-0.177326	0.0950172	0.240671	ENSG00000044090	CUL7	protein_coding	621.785	532.705
-0.154296	0.0845537	0.222561	ENSG00000044115	CTNNA1	protein_coding	4875.88	4302.31
-0.323751	0.00490355	0.0278863	ENSG00000044446	PHKA2	protein_coding	691.61	529.541
-0.174571	0.119519	0.28188	ENSG00000044459	CNTLN	protein_coding	331.706	279.501
0.726516	2.09775e-09	1.9716e-07	ENSG00000044574	HSPA5	protein_coding	5332.09	9055.34
-0.136485	0.149297	0.326021	ENSG00000046604	DSG2	protein_coding	1581.8	1409.51
0.0592052	0.597651	0.763749	ENSG00000046647	GEMIN8	protein_coding	171.343	183.076
0.0723091	0.512433	0.702136	ENSG00000046651	OFD1	protein_coding	256.567	275.441
-0.0193492	0.848131	0.921822	ENSG00000046653	GPM6B	protein_coding	407.503	401.353
-0.00519204	0.932415	0.965777	ENSG00000046889	PREX2	protein_coding	30.7473	40.0086
0.00483231	0.965526	0.983051	ENSG00000047056	WDR37	protein_coding	197.351	200.571
0.335417	0.00163202	0.0120336	ENSG00000047188	YTHDC2	protein_coding	745.328	974.569
-0.148384	0.148586	0.325269	ENSG00000047230	CTPS2	protein_coding	498.391	434.555
0.238602	0.0572683	0.169118	ENSG00000047249	ATP6V1H	protein_coding	229.266	291.594
0.366644	0.000251322	0.00282097	ENSG00000047315	POLR2B	protein_coding	2841.5	3760.49
-0.288272	0.0320142	0.111324	ENSG00000047346	FAM214A	protein_coding	232.371	173.889
-0.0662377	0.391534	0.601978	ENSG00000047365	ARAP2	protein_coding	17.9574	12.6923
0.0915124	0.279364	0.490472	ENSG00000047410	TPR	protein_coding	6336.45	6837.91
-0.602843	6.75771e-06	0.000156235	ENSG00000047578	KATNIP	protein_coding	1304.4	825.747
-0.140888	0.209837	0.407814	ENSG00000047579	DTNBP1	protein_coding	337.527	294.216
-0.288655	0.0523867	0.159325	ENSG00000047617	ANO2	protein_coding	129.073	92.2168
0.347475	0.00542651	0.0301074	ENSG00000047621	C12orf4	protein_coding	317.442	422.489
0.107853	0.321605	0.534794	ENSG00000047634	SCML1	protein_coding	287.854	321.579
-0.112098	0.324718	0.53832	ENSG00000047644	WWC3	protein_coding	214.445	189.368
-0.132297	0.121206	0.284083	ENSG00000047849	MAP4	protein_coding	5078.52	4563.91
0.191872	0.0611741	0.177711	ENSG00000047932	GOPC	protein_coding	729.191	859.848
-0.153694	0.164283	0.347444	ENSG00000048028	USP28	protein_coding	473.11	406.666
-1.11868	6.02997e-07	2.23712e-05	ENSG00000048052	HDAC9	protein_coding	345.844	151.577
0.116199	0.249474	0.454991	ENSG00000048140	TSPAN17	protein_coding	471.137	526.735
1.01686	6.04606e-14	2.50698e-11	ENSG00000048162	NOP16	protein_coding	549.038	1136.53
0.0257283	0.804916	0.896928	ENSG00000048342	CC2D2A	protein_coding	339.941	350.595
0.354873	0.00260207	0.0172793	ENSG00000048392	RRM2B	protein_coding	1079.1	1438.11
0.0879595	0.433478	0.639742	ENSG00000048405	ZNF800	protein_coding	86.9476	99.8474
-0.476985	0.000823282	0.00708153	ENSG00000048471	SNX29	protein_coding	291.463	197.269
0.0307721	0.743317	0.861597	ENSG00000048540	LMO3	protein_coding	2081.23	2140.57
0.0441901	0.608877	0.771869	ENSG00000048544	MRPS10	protein_coding	1209.98	1256.09
-1.78028	4.83426e-23	1.60519e-19	ENSG00000048545	GUCA1A	protein_coding	734.017	206.617
-0.0323111	0.748006	0.86466	ENSG00000048649	RSF1	protein_coding	1464.74	1416.81
-0.0863041	0.387845	0.598786	ENSG00000048707	VPS13D	protein_coding	644.535	596.676
-0.12573	0.267185	0.476529	ENSG00000048740	CELF2	protein_coding	289.395	253.761
0.253117	0.0272424	0.0991643	ENSG00000048828	FAM120A	protein_coding	2004.08	2504.17
0.184003	0.0635673	0.182186	ENSG00000048991	R3HDM1	protein_coding	1126.4	1317.75
0.0795293	0.486146	0.681823	ENSG00000049130	KITLG	protein_coding	154.277	171.556
0.141344	0.209487	0.407302	ENSG00000049167	ERCC8	protein_coding	305.695	349.663
-1.19682	4.32191e-14	1.96549e-11	ENSG00000049239	H6PD	protein_coding	820.958	346.789
0.15101	0.101887	0.252177	ENSG00000049245	VAMP3	protein_coding	953.513	1079.04
0.128109	0.249467	0.454991	ENSG00000049246	PER3	protein_coding	272.508	308.433
-0.0343223	0.733821	0.856247	ENSG00000049323	LTBP1	protein_coding	66.8681	65.0082
-0.243795	0.00473683	0.0271135	ENSG00000049449	RCN1	protein_coding	4809.23	3979.31
0.0435602	0.642371	0.795524	ENSG00000049541	RFC2	protein_coding	751.307	781.763
-0.190411	0.0759159	0.206296	ENSG00000049618	ARID1B	protein_coding	2209.47	1868.48
0.232759	0.0117849	0.0539429	ENSG00000049656	CLPTM1L	protein_coding	1457.08	1750
-0.188232	0.0291454	0.104473	ENSG00000049759	NEDD4L	protein_coding	2832.01	2437.24
-0.0107999	0.867363	0.932331	ENSG00000049769	PPP1R3F	protein_coding	14.352	13.089
-0.175313	0.120163	0.282688	ENSG00000049860	HEXB	protein_coding	788.302	663.21
0.0915088	0.407312	0.616985	ENSG00000049883	PTCD2	protein_coding	327.475	358.683
0.382156	0.00160569	0.011908	ENSG00000050130	JKAMP	protein_coding	381.873	520.645
-0.622278	0.00166708	0.012199	ENSG00000050165	DKK3	protein_coding	135.086	78.6759
-0.204848	0.0641271	0.183022	ENSG00000050344	NFE2L3	protein_coding	515.195	428.163
0.309853	0.00828379	0.0414278	ENSG00000050393	MCUR1	protein_coding	482.542	627.311
0.0174163	0.860025	0.928019	ENSG00000050405	LIMA1	protein_coding	778.464	792.905
-0.582476	2.95158e-06	8.03308e-05	ENSG00000050426	LETMD1	protein_coding	880.729	565.009
1.3458	2.20212e-08	1.47836e-06	ENSG00000050438	SLC4A8	protein_coding	62.7561	173.161
-0.141376	0.233854	0.437715	ENSG00000050555	LAMC3	protein_coding	253.267	215.899
0.0615721	0.532029	0.716875	ENSG00000050748	MAPK9	protein_coding	620.286	657.667
-0.151635	0.0900876	0.232271	ENSG00000050767	COL23A1	protein_coding	23.9621	13.3565
-0.0372284	0.685997	0.824624	ENSG00000050820	BCAR1	protein_coding	848.62	824.228
0.190856	0.136104	0.307301	ENSG00000051009	FAM160A2	protein_coding	95.063	128.485
-0.537906	0.00112001	0.00899708	ENSG00000051108	HERPUD1	protein_coding	465.635	296.325
-0.0693005	0.528909	0.714428	ENSG00000051128	HOMER3	protein_coding	240.002	220.325
0.0418322	0.68028	0.82062	ENSG00000051180	RAD51	protein_coding	397.08	414.428
0.0594141	0.584077	0.755303	ENSG00000051341	POLQ	protein_coding	348.731	368.978
0.0113895	0.908327	0.953638	ENSG00000051382	PIK3CB	protein_coding	796.824	810.859
0.325397	0.00492535	0.027999	ENSG00000051596	THOC3	protein_coding	723.941	941.66
-0.00758578	0.938125	0.969057	ENSG00000051620	HEBP2	protein_coding	598.65	592.13
0.164192	0.112954	0.271329	ENSG00000051825	MPHOSPH9	protein_coding	839.047	973.694
-0.226189	0.0182612	0.0741492	ENSG00000052126	PLEKHA5	protein_coding	1162.21	968.451
-1.36072	3.94186e-07	1.58326e-05	ENSG00000052344	PRSS8	protein_coding	106.276	37.8697
0.299584	0.0107126	0.0502081	ENSG00000052723	SIKE1	protein_coding	621.853	796.004
0.451739	1.80957e-05	0.00034947	ENSG00000052749	RRP12	protein_coding	1087.38	1525.99
0.099166	0.387907	0.598786	ENSG00000052795	FNIP2	protein_coding	214.18	238.117
0.19056	0.0695025	0.193952	ENSG00000052802	MSMO1	protein_coding	925.808	1091.35
-0.33248	0.000747698	0.00663376	ENSG00000052841	TTC17	protein_coding	1420.94	1096.06
-0.0166442	0.856952	0.926196	ENSG00000052850	ALX4	protein_coding	34.4664	33.3261
-0.192888	0.127077	0.293359	ENSG00000053254	FOXN3	protein_coding	602.748	487.536
-0.129305	0.185517	0.376861	ENSG00000053371	AKR7A2	protein_coding	757.965	674.437
0.659474	1.03096e-09	1.08467e-07	ENSG00000053372	MRTO4	protein_coding	1638.66	2643.4
-0.374325	0.000420225	0.00419273	ENSG00000053438	NNAT	protein_coding	21973.3	16428.4
0.183919	0.135351	0.306326	ENSG00000053501	USE1	protein_coding	160.789	195.321
-0.776821	0.00282862	0.0184298	ENSG00000053524	MCF2L2	protein_coding	84.9871	39.9488
-0.104059	0.361045	0.573264	ENSG00000053747	LAMA3	protein_coding	102.196	86.402
0.127809	0.215043	0.414674	ENSG00000053770	AP5M1	protein_coding	562.27	629.706
0.265321	0.0344262	0.11763	ENSG00000053900	ANAPC4	protein_coding	324.404	411.053
0.403905	0.000348991	0.00363911	ENSG00000054116	TRAPPC3	protein_coding	739.999	1011.57
0.161652	0.0588388	0.172312	ENSG00000054118	THRAP3	protein_coding	3307.74	3766.78
-0.0071974	0.943015	0.97183	ENSG00000054148	PHPT1	protein_coding	739.859	731.093
0.0556218	0.560145	0.737961	ENSG00000054267	ARID4B	protein_coding	740.073	782.777
0.283951	0.0550526	0.164743	ENSG00000054277	OPN3	protein_coding	33.5985	53.6259
-0.48769	0.00453712	0.0262579	ENSG00000054282	SDCCAG8	protein_coding	316.759	204.591
-0.117779	0.300192	0.512961	ENSG00000054392	HHAT	protein_coding	232.193	205.644
-0.21726	0.035419	0.120062	ENSG00000054523	KIF1B	protein_coding	5409.65	4507.78
-0.0451921	0.601858	0.766705	ENSG00000054598	FOXC1	protein_coding	23.8435	19.8107
-0.0101211	0.923384	0.961225	ENSG00000054611	TBC1D22A	protein_coding	229.087	227.324
-0.697967	1.20351e-07	5.99542e-06	ENSG00000054654	SYNE2	protein_coding	2890.4	1727.49
-0.120299	0.26753	0.476897	ENSG00000054690	PLEKHH1	protein_coding	89.183	76.5058
-0.309065	0.00724696	0.0375341	ENSG00000054793	ATP9A	protein_coding	814.113	629.36
-0.433936	9.79113e-05	0.00133885	ENSG00000054965	FAM168A	protein_coding	1277.71	916.482
0.101684	0.382934	0.595019	ENSG00000054967	RELT	protein_coding	122.184	138.462
0.521488	3.51768e-05	0.00058689	ENSG00000055044	NOP58	protein_coding	2833.68	4220.9
0.291053	0.00100782	0.00825104	ENSG00000055070	SZRD1	protein_coding	2571.7	3215.84
0.0381064	0.704253	0.835949	ENSG00000055118	KCNH2	protein_coding	437.153	454.043
0.0555023	0.541665	0.724446	ENSG00000055130	CUL1	protein_coding	792.669	830.826
-0.0578007	0.56266	0.739763	ENSG00000055147	FAM114A2	protein_coding	718.974	679.915
-0.157544	0.156122	0.335478	ENSG00000055163	CYFIP2	protein_coding	1614.11	1393.25
-0.017387	0.841299	0.918006	ENSG00000055208	TAB2	protein_coding	1214.32	1199.71
-0.0705496	0.503113	0.695009	ENSG00000055211	GINM1	protein_coding	318.044	297.845
0.450343	5.77608e-05	0.000869063	ENSG00000055332	EIF2AK2	protein_coding	995.619	1401.48
0.60958	3.64471e-07	1.48506e-05	ENSG00000055483	USP36	protein_coding	1086.43	1706.61
-0.021317	0.84256	0.9186	ENSG00000055609	KMT2C	protein_coding	578.678	569.37
-0.325275	0.0310828	0.109224	ENSG00000055732	MCOLN3	protein_coding	144.355	101.44
0.151186	0.139337	0.311574	ENSG00000055917	PUM2	protein_coding	2342.14	2680.09
0.155589	0.106529	0.260466	ENSG00000055950	MRPL43	protein_coding	641.363	731.854
-0.0987155	0.345854	0.558837	ENSG00000056050	HPF1	protein_coding	475.495	428.739
0.183881	0.0474889	0.14891	ENSG00000056097	ZFR	protein_coding	2382.54	2772.24
0.146184	0.220349	0.421447	ENSG00000056277	ZNF280C	protein_coding	159.654	189.692
-0.207045	0.0734631	0.201807	ENSG00000056487	PHF21B	protein_coding	38.4101	21.9347
-0.0625765	0.549975	0.730295	ENSG00000056586	RC3H2	protein_coding	709.95	665.347
-0.412895	0.00650384	0.0345483	ENSG00000056972	TRAF3IP2	protein_coding	347.047	241.319
-0.3566	0.00438767	0.0256032	ENSG00000056998	GYG2	protein_coding	370.256	273.459
0.0323928	0.729071	0.853266	ENSG00000057019	DCBLD2	protein_coding	3348.71	3454.61
0.0694362	0.469819	0.669559	ENSG00000057252	SOAT1	protein_coding	2028.73	2166.82
0.17683	0.0326526	0.113049	ENSG00000057608	GDI2	protein_coding	6279.92	7215.35
0.0559279	0.585966	0.756079	ENSG00000057657	PRDM1	protein_coding	46.0062	51.966
0.660487	1.50588e-06	4.66592e-05	ENSG00000057663	ATG5	protein_coding	544.687	889.129
-0.233342	0.0888572	0.230059	ENSG00000057704	TMCC3	protein_coding	109.557	82.2047
0.259702	0.0106864	0.0501186	ENSG00000057757	PITHD1	protein_coding	825.032	1018.25
-0.0828646	0.363705	0.575738	ENSG00000057935	MTA3	protein_coding	893.472	833.511
0.140205	0.187732	0.379665	ENSG00000058056	USP13	protein_coding	1172.01	1338.97
-0.253955	0.0301498	0.106963	ENSG00000058063	ATP11B	protein_coding	496.419	400.137
-0.4442	0.0142988	0.0622853	ENSG00000058091	CDK14	protein_coding	95.5077	60.6415
0.32159	0.000565996	0.00533977	ENSG00000058262	SEC61A1	protein_coding	3584.75	4595.56
0.109971	0.24997	0.455602	ENSG00000058272	PPP1R12A	protein_coding	802.324	886.807
-0.0347046	0.577736		ENSG00000058404	CAMK2B	protein_coding	11.6278	9.23853
-0.0545739	0.570655	0.745698	ENSG00000058453	CROCC	protein_coding	732.816	694.521
0.204799	0.0500339	0.154383	ENSG00000058600	POLR3E	protein_coding	1099.55	1312.74
-0.402737	2.15202e-05	0.000399986	ENSG00000058668	ATP2B4	protein_coding	3500.37	2590.27
-0.0429812	0.558188	0.736783	ENSG00000058673	ZC3H11A	protein_coding	3879.17	3734.11
0.971419	1.58388e-10	2.19687e-08	ENSG00000058729	RIOK2	protein_coding	531.092	1072.84
0.0431602	0.687946	0.82584	ENSG00000058799	YIPF1	protein_coding	227.288	239.096
0.29839	0.0031903	0.0202507	ENSG00000058804	NDC1	protein_coding	1957.25	2475.49
0.00191869	0.983988	0.992436	ENSG00000059122	FLYWCH1	protein_coding	640.127	647.794
0.60927	0.000166647	0.00205187	ENSG00000059145	UNKL	protein_coding	265.659	428.209
-0.117025	0.320532	0.533514	ENSG00000059378	PARP12	protein_coding	117.59	100.562
0.188275	0.0691317	0.193219	ENSG00000059573	ALDH18A1	protein_coding	1890.05	2232.79
-0.0648447	0.533959	0.717457	ENSG00000059588	TARBP1	protein_coding	856.779	798.41
0.0572727	0.553037	0.732636	ENSG00000059691	GATB	protein_coding	628.387	660.556
0.0782043	0.46806	0.668088	ENSG00000059728	MXD1	protein_coding	280.492	306.967
0.181315	0.102269	0.252812	ENSG00000059758	CDK17	protein_coding	225.499	376.28
0.370091	0.019051	0.0765101	ENSG00000059769	DNAJC25	protein_coding	94.9649	137.481
0.0877833	0.444965	0.648302	ENSG00000059915	PSD	protein_coding	120.848	136.98
0.396267	0.00210193	0.0146843	ENSG00000060069	CTDP1	protein_coding	380.798	528.399
0.0422906	0.606975	0.770619	ENSG00000060138	YBX3	protein_coding	4230.03	4378.64
0.135252	0.210767	0.409282	ENSG00000060237	WNK1	protein_coding	2118.73	2410.21
0.385483	4.84819e-05	0.000761981	ENSG00000060339	CCAR1	protein_coding	1955.97	2612.38
0.00137745	0.989709	0.995358	ENSG00000060491	OGFR	protein_coding	559.187	558.692
-0.673819	9.47641e-05	0.00130467	ENSG00000060642	PIGV	protein_coding	238.984	139.726
-0.88668	1.67114e-05	0.000326262	ENSG00000060656	PTPRU	protein_coding	241.416	121.202
0.414414	6.64047e-05	0.000971693	ENSG00000060688	SNRNP40	protein_coding	1398.59	1914.2
-0.924848	5.04613e-13	1.5809e-10	ENSG00000060718	COL11A1	protein_coding	1184.49	607.643
0.18966	0.11346	0.272172	ENSG00000060749	QSER1	protein_coding	1817.89	2199.95
0.197127	0.126919	0.293298	ENSG00000060762	MPC1	protein_coding	109.25	137.958
0.0423659	0.687081	0.825434	ENSG00000060971	ACAA1	protein_coding	303.77	315.222
0.227553	0.0396091	0.130387	ENSG00000060982	BCAT1	protein_coding	7608.05	9278.97
-0.0415462	0.675648	0.817098	ENSG00000061273	HDAC7	protein_coding	602.149	576.406
-0.0813034	0.464912	0.665482	ENSG00000061337	LZTS1	protein_coding	75.7703	65.3949
0.00630575	0.917896		ENSG00000061656	SPAG4	protein_coding	9.40781	9.23894
0.163627	0.0445874	0.142409	ENSG00000061676	NCKAP1	protein_coding	3378.04	3844.69
0.190204	0.0489974	0.152158	ENSG00000061794	MRPS35	protein_coding	892.728	1043.19
0.174696	0.079702	0.213457	ENSG00000061936	SFSWAP	protein_coding	1080.28	1260.55
-0.0213676	0.838618	0.916499	ENSG00000061938	TNK2	protein_coding	362.64	358.399
0.0261857	0.803706	0.89627	ENSG00000061987	MON2	protein_coding	391.573	403.036
0.115913	0.21463	0.414331	ENSG00000062194	GPBP1	protein_coding	1844.92	2032.78
-0.0735439	0.476165	0.67463	ENSG00000062282	DGAT2	protein_coding	424.97	395.203
-0.0176818	0.872893	0.935466	ENSG00000062370	ZNF112	protein_coding	114.42	110.277
0.0605229	0.486921	0.682367	ENSG00000062485	CS	protein_coding	5112.07	5384.94
-0.150626	0.21439	0.413924	ENSG00000062524	LTK	protein_coding	77.0036	59.4692
0.222094	0.0427389	0.137722	ENSG00000062582	MRPS24	protein_coding	473.223	571.634
0.0347868	0.731291	0.854658	ENSG00000062598	ELMO2	protein_coding	442.858	459.412
0.298613	0.00412934	0.0245305	ENSG00000062650	WAPL	protein_coding	1193.61	1516.2
0.0604968	0.490524	0.685236	ENSG00000062716	VMP1	protein_coding	1317.19	1383.4
-0.00038628	0.995624	0.998599	ENSG00000062725	APPBP2	protein_coding	1167.27	1165.3
-0.0471459	0.594829	0.762201	ENSG00000062822	POLD1	protein_coding	1606.38	1541.86
-0.108852	0.217448	0.418224	ENSG00000063015	SEZ6	protein_coding	239.486	158.082
-0.0917393	0.223391	0.425188	ENSG00000063046	EIF4B	protein_coding	19450.6	18091.2
-0.0130556	0.807127	0.898281	ENSG00000063127	SLC6A16	protein_coding	12.3326	12.0632
-0.0912821	0.417087	0.625579	ENSG00000063169	BICRA	protein_coding	278.3	255.479
0.131322	0.199473	0.394969	ENSG00000063176	SPHK2	protein_coding	402.393	452.836
-0.0245426	0.803554	0.896214	ENSG00000063177	RPL18	protein_coding	13644.4	13394.3
-0.432813	0.00238986	0.0162294	ENSG00000063180	CA11	protein_coding	349.34	242.335
0.133761	0.221669	0.423225	ENSG00000063241	ISOC2	protein_coding	352.42	400.386
0.473375	2.37862e-06	6.70677e-05	ENSG00000063244	U2AF2	protein_coding	3523.73	5011.68
-0.034838	0.710566	0.840681	ENSG00000063245	EPN1	protein_coding	1979.1	1926.06
-0.0438828	0.637553	0.792367	ENSG00000063322	MED29	protein_coding	856.057	822.474
-0.00313939	0.89857	0.949343	ENSG00000063438	AHRR	protein_coding	15.6794	13.1502
-0.0971798	0.399443	0.609724	ENSG00000063587	ZNF275	protein_coding	167.917	148.5
-0.100663	0.306004	0.518885	ENSG00000063601	MTMR1	protein_coding	1273.78	1163.18
-0.0739047	0.501033	0.693322	ENSG00000063660	GPC1	protein_coding	66.9367	58.1181
0.114056	0.332894	0.546412	ENSG00000063761	ADCK1	protein_coding	81.6749	95.4167
-0.0655577	0.533716	0.717457	ENSG00000063854	HAGH	protein_coding	408.464	381.055
0.0434137	0.652798	0.800957	ENSG00000063978	RNF4	protein_coding	928.358	965.569
-0.774491	0.000712808	0.00638448	ENSG00000064012	CASP8	protein_coding	118.306	60.8887
-0.289689	0.00129704	0.0101385	ENSG00000064042	LIMCH1	protein_coding	3238.45	2588.79
0.510709	1.8144e-06	5.40791e-05	ENSG00000064102	INTS13	protein_coding	742.529	1083.87
-0.248134	0.00762168	0.0389595	ENSG00000064115	TM7SF3	protein_coding	1549.29	1276.74
0.648583	7.91022e-05	0.00112531	ENSG00000064195	DLX3	protein_coding	180.845	303.652
0.351656	0.010387	0.0492057	ENSG00000064199	SPA17	protein_coding	216.201	292.957
-0.183887	0.0952168	0.241087	ENSG00000064205	CCN5	protein_coding	32.1885	18.4474
0.0476572	0.553689	0.733362	ENSG00000064225	ST3GAL6	protein_coding	21.6919	25.1002
-0.046771	0.398268		ENSG00000064270	ATP2C2	protein_coding	10.8059	6.29754
-0.320273	0.00848812	0.0421209	ENSG00000064309	CDON	protein_coding	1411.06	1076.42
0.361332	0.00199809	0.0141057	ENSG00000064313	TAF2	protein_coding	1230.89	1648.44
-0.117643	0.31056	0.523992	ENSG00000064393	HIPK2	protein_coding	635.829	555.327
0.128659	0.150706	0.327981	ENSG00000064419	TNPO3	protein_coding	1336.92	1492.15
0.0121755	0.867389	0.932331	ENSG00000064489	BORCS8-MEF2B	protein_coding	16.2001	15.8074
-0.183508	0.132131	0.301616	ENSG00000064490	RFXANK	protein_coding	365.021	298.38
-0.0757435	0.472964	0.672026	ENSG00000064545	TMEM161A	protein_coding	606.084	557.747
-0.157825	0.19078	0.383742	ENSG00000064547	LPAR2	protein_coding	184.675	152.946
0.239769	0.0323927	0.11237	ENSG00000064601	CTSA	protein_coding	528.95	652.165
-0.20908	0.0271413	0.0989241	ENSG00000064607	SUGP2	protein_coding	2192.59	1845.82
0.394914	0.000824004	0.00708342	ENSG00000064651	SLC12A2	protein_coding	1049.72	1433.87
-0.784056	0.000345358	0.00361728	ENSG00000064652	SNX24	protein_coding	131.965	67.6756
-0.626103	4.67734e-05	0.000740081	ENSG00000064655	EYA2	protein_coding	413.176	257.149
-0.315153	0.00124931	0.00982854	ENSG00000064666	CNN2	protein_coding	1873.28	1463.48
-0.414498	0.00154602	0.0115873	ENSG00000064687	ABCA7	protein_coding	619.561	444.508
-0.376848	0.00948659	0.0457081	ENSG00000064692	SNCAIP	protein_coding	256.034	180.783
0.44867	6.85718e-05	0.000997653	ENSG00000064703	DDX20	protein_coding	881.925	1242.5
0.188027	0.0583658	0.171425	ENSG00000064726	BTBD1	protein_coding	1080.97	1266.3
0.119787	0.255782	0.461981	ENSG00000064932	SBNO2	protein_coding	414.62	468.544
0.499445	5.3319e-05	0.000822132	ENSG00000064933	PMS1	protein_coding	415.163	609.179
-0.0146601	0.882915	0.941339	ENSG00000064961	HMG20B	protein_coding	685.097	672.78
0.207282	0.045474	0.144195	ENSG00000064995	TAF11	protein_coding	620.977	739.234
-0.109743	0.269658	0.479521	ENSG00000064999	ANKS1A	protein_coding	719.284	653.102
0.114086	0.201336	0.396928	ENSG00000065000	AP3D1	protein_coding	2914.66	3209.21
-0.376923	0.00315522	0.0200733	ENSG00000065029	ZNF76	protein_coding	454.68	334.748
-0.0887389	0.435169	0.640531	ENSG00000065054	SLC9A3R2	protein_coding	177.913	159.159
0.198436	0.0738806	0.202632	ENSG00000065057	NTHL1	protein_coding	386.521	465.319
-0.390847	0.000813118	0.00702841	ENSG00000065060	UHRF1BP1	protein_coding	1756.44	1291.78
0.213208	0.0235087	0.0890449	ENSG00000065135	GNAI3	protein_coding	1951.26	2316.6
-0.0366813	0.623197	0.781519	ENSG00000065150	IPO5	protein_coding	29206.7	28375.1
0.423076	0.000816175	0.00704619	ENSG00000065154	OAT	protein_coding	351.578	492.199
0.845235	6.36288e-13	1.90859e-10	ENSG00000065183	WDR3	protein_coding	1568.08	2882.57
0.136198	0.193738	0.387575	ENSG00000065243	PKN2	protein_coding	873.554	987.904
0.0839131	0.387849	0.598786	ENSG00000065268	WDR18	protein_coding	1057.69	1136.59
-0.115365	0.23292	0.436431	ENSG00000065308	TRAM2	protein_coding	1341.54	1214.49
0.247537	0.0219276	0.0845323	ENSG00000065328	MCM10	protein_coding	1060.53	1306.03
-0.452861	0.0041843	0.0247485	ENSG00000065357	DGKA	protein_coding	285.269	194.713
-0.107826	0.350013	0.562848	ENSG00000065361	ERBB3	protein_coding	154.356	135.693
-0.551887	0.0123769	0.0559572	ENSG00000065413	ANKRD44	protein_coding	106.167	54.1541
0.0688454	0.402158	0.61227	ENSG00000065427	KARS1	protein_coding	3174.41	3355.99
0.0439926	0.692047	0.828576	ENSG00000065457	ADAT1	protein_coding	122.328	133.029
-0.457646	6.51876e-05	0.000958174	ENSG00000065485	PDIA5	protein_coding	668.037	470.735
-0.488225	0.000165584	0.00204235	ENSG00000065491	TBC1D22B	protein_coding	612.196	421.403
0.174072	0.0842478	0.22197	ENSG00000065518	NDUFB4	protein_coding	1008.25	1168.7
-0.0664033	0.423786	0.631733	ENSG00000065526	SPEN	protein_coding	2624.41	2484.8
-0.308014	0.01935	0.0774109	ENSG00000065534	MYLK	protein_coding	678.514	510.998
0.502241	6.84676e-06	0.00015798	ENSG00000065548	ZC3H15	protein_coding	2215.42	3227.64
0.476135	0.000630034	0.00580916	ENSG00000065559	MAP2K4	protein_coding	275.761	407.752
0.09696	0.360154	0.572204	ENSG00000065600	PACC1	protein_coding	301.043	332.333
-2.3214	0.000158963	0.00197624	ENSG00000065609	SNAP91	protein_coding	25.5802	3.91461
0.0647132	0.517513	0.705573	ENSG00000065613	SLK	protein_coding	793.54	845.806
0.123722	0.290467	0.501986	ENSG00000065615	CYB5R4	protein_coding	145.671	167.029
-0.0059066	0.954482	0.9773	ENSG00000065665	SEC61A2	protein_coding	133.172	134.48
-1.0334	6.85299e-09	5.3974e-07	ENSG00000065675	PRKCQ	protein_coding	240.719	112.575
-0.109454	0.218882	0.419837	ENSG00000065717	TLE2	protein_coding	1408.61	1282.17
-0.063883	0.520039	0.707265	ENSG00000065802	ASB1	protein_coding	799.743	755.043
-0.0938781	0.404049	0.613957	ENSG00000065809	FAM107B	protein_coding	311.447	278.524
-0.00717956	0.946821	0.974131	ENSG00000065833	ME1	protein_coding	165.19	162.747
-0.257747	0.0111691	0.0518481	ENSG00000065882	TBC1D1	protein_coding	782.799	633.272
0.158908	0.12748	0.294087	ENSG00000065883	CDK13	protein_coding	723.424	833.901
-0.402965	0.000230932	0.00264046	ENSG00000065911	MTHFD2	protein_coding	6961.56	5098.87
-0.840561	0.000375316	0.00383977	ENSG00000065923	SLC9A7	protein_coding	155.458	78.711
-0.0811862	0.440794	0.644972	ENSG00000065970	FOXJ2	protein_coding	388.613	359.818
0.103125	0.164632	0.347921	ENSG00000065978	YBX1	protein_coding	23900.7	25933.9
0.509013	0.0018761	0.0134056	ENSG00000065989	PDE4A	protein_coding	130.043	202.593
-0.162256	0.0699334	0.194885	ENSG00000066027	PPP2R5A	protein_coding	1592.24	1396.67
0.113888	0.213396	0.412683	ENSG00000066044	ELAVL1	protein_coding	2224.78	2452.15
-0.0869127	0.372058	0.584169	ENSG00000066084	DIP2B	protein_coding	1453.07	1345.38
0.030274	0.71482	0.84345	ENSG00000066117	SMARCD1	protein_coding	2697.69	2767.35
-0.513643	2.25757e-06	6.44311e-05	ENSG00000066135	KDM4A	protein_coding	1772.55	1209.92
0.0410986	0.652445	0.800957	ENSG00000066136	NFYC	protein_coding	896.497	928.717
0.0694078	0.530042	0.715157	ENSG00000066230	SLC9A3	protein_coding	62.8265	70.1787
0.141824	0.111936	0.26994	ENSG00000066279	ASPM	protein_coding	2166.97	2432.06
0.325109	0.00317587	0.0201864	ENSG00000066322	ELOVL1	protein_coding	534.379	697.318
0.315424	0.00948806	0.0457081	ENSG00000066379	POLR1H	protein_coding	305.252	396.937
-0.0565318	0.375722		ENSG00000066382	MPPED2	protein_coding	11.2799	7.09085
0.374302	0.00227036	0.0155754	ENSG00000066422	ZBTB11	protein_coding	463.528	630.122
0.377549	0.00407241	0.0243378	ENSG00000066427	ATXN3	protein_coding	282.109	389.814
0.113858	0.24609	0.45092	ENSG00000066455	GOLGA5	protein_coding	538.461	596.568
-0.26122	0.00810924	0.0408009	ENSG00000066468	FGFR2	protein_coding	2186.16	1771.77
0.170965	0.0994188	0.248204	ENSG00000066557	LRRC40	protein_coding	496.762	577.346
-0.255258	0.00364515	0.0224114	ENSG00000066583	ISOC1	protein_coding	2101.18	1721.95
0.135898	0.244439	0.449355	ENSG00000066629	EML1	protein_coding	130.162	171.998
-0.0744863	0.47163	0.670808	ENSG00000066651	TRMT11	protein_coding	399.957	369.492
0.378748	0.00044691	0.00439368	ENSG00000066654	THUMPD1	protein_coding	928.258	1247.23
0.0992637	0.356276	0.568573	ENSG00000066697	MSANTD3	protein_coding	281.708	309.791
0.0357853	0.672908	0.815145	ENSG00000066735	KIF26A	protein_coding	1834.52	1893.51
0.0152493	0.886515	0.943394	ENSG00000066739	ATG2B	protein_coding	446.463	455.854
-0.290643	0.00221708	0.0152993	ENSG00000066777	ARFGEF1	protein_coding	1356.76	1080.74
-0.140291	0.239884	0.444751	ENSG00000066827	ZFAT	protein_coding	150.61	127.334
0.0815985	0.418702	0.626924	ENSG00000066855	MTFR1	protein_coding	610.664	660.738
-0.100884	0.180268	0.369553	ENSG00000066923	STAG3	protein_coding	26.4983	15.2728
-0.0535372	0.587404	0.757037	ENSG00000066926	FECH	protein_coding	615.462	590.395
-0.283339	0.0275292	0.0999501	ENSG00000066933	MYO9A	protein_coding	529.789	409.498
0.476748	2.68393e-05	0.00047595	ENSG00000067048	DDX3Y	protein_coding	956.371	1374.51
-0.333807	0.00193787	0.0137633	ENSG00000067057	PFKP	protein_coding	1771.61	1360.07
0.496967	6.4993e-05	0.000957441	ENSG00000067064	IDI1	protein_coding	842.21	1233.58
0.069517	0.480543	0.677674	ENSG00000067082	KLF6	protein_coding	1792.18	1910.54
-0.103146	0.375513	0.587545	ENSG00000067113	PLPP1	protein_coding	127.653	111.374
-0.87624	0.00118618	0.0094319	ENSG00000067141	NEO1	protein_coding	68.7889	32.4055
0.194973	0.0532174	0.160896	ENSG00000067167	TRAM1	protein_coding	1334.32	1580.08
-0.0550613	0.594301	0.761886	ENSG00000067177	PHKA1	protein_coding	376.098	357.41
-0.341647	0.00327993	0.0206985	ENSG00000067182	TNFRSF1A	protein_coding	598.022	450.633
0.169684	0.172026	0.35802	ENSG00000067191	CACNB1	protein_coding	171.2	216.327
-0.0401911	0.716309	0.844782	ENSG00000067208	EVI5	protein_coding	221.435	207.355
-0.197753	0.131154	0.300017	ENSG00000067221	STOML1	protein_coding	107.09	78.5614
-0.0204993	0.792218	0.889368	ENSG00000067225	PKM	protein_coding	43008.5	42254.4
0.448244	0.000194703	0.00232031	ENSG00000067248	DHX29	protein_coding	773.293	1092.29
0.718738	2.10635e-07	9.61014e-06	ENSG00000067334	DNTTIP2	protein_coding	1160.8	1977.13
-0.138069	0.248583	0.454044	ENSG00000067365	METTL22	protein_coding	266.073	222.869
0.103678	0.23588	0.43999	ENSG00000067369	TP53BP1	protein_coding	1282.58	1398.5
0.0606008	0.543226	0.725679	ENSG00000067445	TRO	protein_coding	483.565	514.478
0.786973	1.45128e-07	6.86584e-06	ENSG00000067533	RRP15	protein_coding	588.653	1056.05
-0.0338824	0.652697	0.800957	ENSG00000067560	RHOA	protein_coding	12232.6	11906.5
0.165472	0.0624682	0.180171	ENSG00000067596	DHX8	protein_coding	1893.15	2167.95
-0.086431	0.194529		ENSG00000067601	PMS2P4	transcribed_unprocessed_pseudogene	13.3885	6.47177
-0.138378	0.112446	0.270707	ENSG00000067606	PRKCZ	protein_coding	22.2657	11.616
0.2617	0.0577067	0.170057	ENSG00000067646	ZFY	protein_coding	133.669	177.058
0.0899034	0.270232	0.479964	ENSG00000067704	IARS2	protein_coding	3300.38	3551.85
-0.523024	1.091e-06	3.58896e-05	ENSG00000067715	SYT1	protein_coding	1820.19	1238.81
-0.0984674	0.146976	0.323117	ENSG00000067798	NAV3	protein_coding	21.5111	11.0587
0.0877284	0.384928	0.596363	ENSG00000067829	IDH3G	protein_coding	423.607	460.102
-0.527933	0.000324671	0.00343634	ENSG00000067836	ROGDI	protein_coding	365.583	238.167
-0.660916	1.887e-05	0.000359985	ENSG00000067842	ATP2B3	protein_coding	305.204	185.825
-0.0693759	0.434853	0.640359	ENSG00000067900	ROCK1	protein_coding	1305.83	1229.32
0.234909	0.0535213	0.161503	ENSG00000067955	CBFB	protein_coding	345.527	432.197
-0.129391	0.271584	0.48167	ENSG00000067992	PDK3	protein_coding	167.639	144.654
0.269877	0.0133538	0.0592807	ENSG00000068001	HYAL2	protein_coding	582.83	727.906
0.25196	0.0737555	0.202336	ENSG00000068024	HDAC4	protein_coding	196.087	280.229
0.243945	0.0483769	0.150922	ENSG00000068028	RASSF1	protein_coding	227.747	284.514
0.372393	0.0169104	0.0702724	ENSG00000068078	FGFR3	protein_coding	115.614	166.792
-0.549997	0.000884052	0.0075171	ENSG00000068079	IFI35	protein_coding	204.087	130.567
0.0165086	0.862561	0.928882	ENSG00000068097	HEATR6	protein_coding	938.093	952.756
0.115953	0.178039	0.366369	ENSG00000068120	COASY	protein_coding	1401.29	1542.97
-0.70775	2.36932e-08	1.56087e-06	ENSG00000068137	PLEKHH3	protein_coding	890.947	530.266
-0.0520047	0.621441	0.780608	ENSG00000068305	MEF2A	protein_coding	557.798	530.062
0.00307619	0.973959	0.987249	ENSG00000068308	OTUD5	protein_coding	716.545	719.307
0.0668631	0.50981	0.700196	ENSG00000068323	TFE3	protein_coding	496.589	529.643
0.131589	0.230454	0.433596	ENSG00000068354	TBC1D25	protein_coding	409.34	472.509
0.263571	0.0549564	0.164566	ENSG00000068366	ACSL4	protein_coding	223.891	294.578
0.151331	0.188652	0.380978	ENSG00000068383	INPP5A	protein_coding	214.762	253.351
-0.00094758	0.991643	0.99663	ENSG00000068394	GPKOW	protein_coding	553.86	551.819
-0.172641	0.0848869	0.223022	ENSG00000068400	GRIPAP1	protein_coding	677.592	586.218
0.190676	0.0542969	0.163041	ENSG00000068438	FTSJ1	protein_coding	1234.43	1448.84
-0.221404	0.029748	0.106054	ENSG00000068489	PRR11	protein_coding	3086.99	2570.36
-1.10276	3.89756e-13	1.24881e-10	ENSG00000068615	REEP1	protein_coding	610.878	277.398
0.300059	0.00837158	0.0417041	ENSG00000068654	POLR1A	protein_coding	2858.74	3668.01
-0.241322	0.00999719	0.0477602	ENSG00000068697	LAPTM4A	protein_coding	2268.93	1870.86
-0.000809884	0.992837	0.99701	ENSG00000068724	TTC7A	protein_coding	89.1211	87.722
-0.117807	0.180378	0.369608	ENSG00000068745	IP6K2	protein_coding	1297.71	1179.41
-0.133509	0.110911	0.26802	ENSG00000068781	STON1-GTF2A1L	protein_coding	19.2155	9.93839
0.0828144	0.402734	0.613015	ENSG00000068784	SRBD1	protein_coding	472.315	509.564
-0.04529	0.629804	0.786523	ENSG00000068796	KIF2A	protein_coding	2122.32	2041.85
0.145986	0.120848	0.283621	ENSG00000068878	PSME4	protein_coding	2858.52	3232.72
-0.362928	0.00248222	0.0166878	ENSG00000068885	IFT80	protein_coding	597.479	445.87
-0.0309045	0.759731	0.870929	ENSG00000068903	SIRT2	protein_coding	383.403	373.467
-0.0943788	0.34812	0.561213	ENSG00000068912	ERLEC1	protein_coding	447.234	409.797
-0.109801	0.343635	0.556893	ENSG00000068971	PPP2R5B	protein_coding	103.284	86.8585
0.270311	0.0240084	0.0905003	ENSG00000068976	PYGM	protein_coding	9.31951	22.289
0.101058	0.287885	0.498784	ENSG00000069011	PITX1	protein_coding	765.016	834.676
0.375524	0.0127084	0.0571128	ENSG00000069020	MAST4	protein_coding	332.715	477.404
-0.703993	1.08654e-07	5.5101e-06	ENSG00000069188	SDK2	protein_coding	3203.97	1907.38
0.0336511	0.693292	0.829252	ENSG00000069248	NUP133	protein_coding	1983.35	2037.06
-0.0345532	0.757628	0.870075	ENSG00000069275	NUCKS1	protein_coding	14934.4	14576.8
0.293485	0.00229766	0.0157321	ENSG00000069329	VPS35	protein_coding	2083.97	2622.79
0.404908	0.000151657	0.00190898	ENSG00000069345	DNAJA2	protein_coding	1022.52	1393.12
0.0167669	0.877896	0.938145	ENSG00000069399	BCL3	protein_coding	77.661	79.6598
-0.96591	3.09334e-05	0.000532477	ENSG00000069424	KCNAB2	protein_coding	138.255	63.8512
0.523317	0.000744965	0.00662201	ENSG00000069482	GAL	protein_coding	155.901	240.755
-0.019407	0.811221	0.900328	ENSG00000069493	CLEC2D	protein_coding	26.8783	24.1634
0.239875	0.062665	0.180517	ENSG00000069509	FUNDC1	protein_coding	181.668	229.678
-0.0329244	0.733299	0.856032	ENSG00000069667	RORA	protein_coding	78.948	76.493
0.0174847	0.873469	0.935798	ENSG00000069702	TGFBR3	protein_coding	1254.37	1285.18
-0.113697	0.19523	0.3893	ENSG00000069849	ATP1B3	protein_coding	3439.46	3126.87
-0.23975	0.0361985	0.122088	ENSG00000069869	NEDD4	protein_coding	523.099	425.525
-0.0637996	0.564994	0.741508	ENSG00000069943	PIGB	protein_coding	84.9181	75.6312
0.426273	0.00033299	0.00350859	ENSG00000069956	MAPK6	protein_coding	2637.5	3665.59
-0.470609	0.000339437	0.00356585	ENSG00000069966	GNB5	protein_coding	441.186	304.96
0.101454	0.383795	0.595634	ENSG00000069974	RAB27A	protein_coding	90.2866	103.82
0.0892633	0.336409	0.549751	ENSG00000069998	HDHD5	protein_coding	1449.71	1564.48
0.481465	2.74064e-05	0.000481165	ENSG00000070010	UFD1	protein_coding	673.311	968.289
0.0856795	0.437608	0.642578	ENSG00000070018	LRP6	protein_coding	1133.71	1240.32
0.246077	0.0111784	0.0518568	ENSG00000070047	PHRF1	protein_coding	964.855	1178.13
0.316475	0.00112986	0.0090453	ENSG00000070061	ELP1	protein_coding	1412.43	1805.18
-0.127883	0.243189	0.447991	ENSG00000070081	NUCB2	protein_coding	354.336	312.843
-0.183523	0.0267122	0.0977897	ENSG00000070087	PFN2	protein_coding	2958.65	2562.94
-0.193505	0.126137	0.292096	ENSG00000070159	PTPN3	protein_coding	244.232	197.898
-0.083812	0.368431	0.580935	ENSG00000070214	SLC44A1	protein_coding	967.245	901.424
-0.282793	0.0338273	0.11609	ENSG00000070269	TMEM260	protein_coding	240.018	182.881
-0.222623	0.0823806	0.218473	ENSG00000070366	SMG6	protein_coding	380.07	301.281
0.107961	0.317029	0.530501	ENSG00000070367	EXOC5	protein_coding	1438.37	1602.14
-0.0449837	0.685101	0.823849	ENSG00000070371	CLTCL1	protein_coding	108.201	99.9998
-0.196054	0.0914296	0.23451	ENSG00000070404	FSTL3	protein_coding	331.754	274.11
-0.240698	0.0179356	0.0731854	ENSG00000070413	DGCR2	protein_coding	1368.81	1121.52
0.173131	0.0658323	0.186591	ENSG00000070423	RNF126	protein_coding	774.086	894.902
0.190067	0.0853528	0.223738	ENSG00000070444	MNT	protein_coding	361.813	431.987
0.0453261	0.647299	0.798199	ENSG00000070476	ZXDC	protein_coding	595.269	626.685
0.508067	3.97751e-05	0.000648265	ENSG00000070495	JMJD6	protein_coding	452.678	665.695
0.129026	0.247988	0.45316	ENSG00000070501	POLB	protein_coding	257.389	290.808
-0.0377998	0.510742		ENSG00000070540	WIPI1	protein_coding	11.7383	8.54516
-0.588782	0.00517213	0.0290505	ENSG00000070601	FRMPD1	protein_coding	80.7905	46.1616
-0.136143	0.162492	0.344982	ENSG00000070610	GBA2	protein_coding	673.506	599.128
0.0700978	0.501637	0.693817	ENSG00000070614	NDST1	protein_coding	1052.93	1136.19
-1.20172	1.74658e-13	6.00569e-11	ENSG00000070669	ASNS	protein_coding	3262.32	1373.24
0.0105961	0.919302	0.959965	ENSG00000070718	AP3M2	protein_coding	297.648	303.23
-0.133702	0.0550057		ENSG00000070729	CNGB1	protein_coding	16.181	5.49482
-0.18031	0.0258533	0.0953388	ENSG00000070731	ST6GALNAC2	protein_coding	20.9534	8.44364
0.0956373	0.283958	0.495328	ENSG00000070748	CHAT	protein_coding	17.6874	26.3387
-0.120913	0.187401	0.379213	ENSG00000070756	PABPC1	protein_coding	60309.6	55383.5
-1.06788	3.30151e-08	2.0677e-06	ENSG00000070759	TESK2	protein_coding	254.009	114.284
0.142832	0.192149	0.385611	ENSG00000070761	CFAP20	protein_coding	346.047	398.377
0.0526306	0.567832	0.743554	ENSG00000070770	CSNK2A2	protein_coding	769.655	808.007
0.0305519	0.781038	0.882863	ENSG00000070778	PTPN21	protein_coding	208.905	217.649
0.213734	0.03525	0.119673	ENSG00000070785	EIF2B3	protein_coding	790.169	943.685
-0.0202793	0.768967	0.876004	ENSG00000070808	CAMK2A	protein_coding	13.0785	11.267
0.374496	2.82124e-05	0.000493667	ENSG00000070814	TCOF1	protein_coding	3477.18	4600.28
0.159212	0.0722246	0.1993	ENSG00000070831	CDC42	protein_coding	3578.51	4073.53
0.0175783	0.874973	0.936484	ENSG00000070882	OSBPL3	protein_coding	158.741	162.519
0.0201473	0.852389	0.92402	ENSG00000070886	EPHA8	protein_coding	225.099	230.289
0.217228	0.0503892	0.155073	ENSG00000070950	RAD18	protein_coding	613.974	742.341
0.434704	0.0001516	0.00190898	ENSG00000070961	ATP2B1	protein_coding	1449.52	2028.33
-0.0329035	0.726953	0.852176	ENSG00000071051	NCK2	protein_coding	614.973	595.57
0.0261269	0.759562	0.870929	ENSG00000071054	MAP4K4	protein_coding	2244.62	2298.84
0.0582432	0.568407	0.743841	ENSG00000071082	RPL31	protein_coding	13101.2	13856.2
0.0356489	0.648065	0.798608	ENSG00000071127	WDR1	protein_coding	4948.15	5095.33
-0.172351	0.170765	0.356311	ENSG00000071189	SNX13	protein_coding	220.467	174.214
-0.323775	0.0145427	0.0630065	ENSG00000071205	ARHGAP10	protein_coding	313.233	234.565
0.054937	0.6196	0.779702	ENSG00000071243	ING3	protein_coding	82.6355	91.9407
0.13272	0.118942	0.28088	ENSG00000071246	VASH1	protein_coding	6476.39	7221.82
0.476031	7.44943e-05	0.00107384	ENSG00000071462	BUD23	protein_coding	401.388	579.324
0.105128	0.325936	0.539515	ENSG00000071537	SEL1L	protein_coding	826.497	916.795
0.280794	0.0106447	0.0500144	ENSG00000071539	TRIP13	protein_coding	977.557	1230.17
-0.0114633	0.896512	0.94886	ENSG00000071553	ATP6AP1	protein_coding	972.535	962.877
-0.108408	0.244697	0.44968	ENSG00000071564	TCF3	protein_coding	1710.49	1553.27
-0.135431	0.254764	0.461002	ENSG00000071575	TRIB2	protein_coding	266.535	227.088
0.132349	0.107338	0.261853	ENSG00000071626	DAZAP1	protein_coding	3390.04	3774.66
0.0638987	0.475047	0.673763	ENSG00000071655	MBD3	protein_coding	2408.74	2542.12
-0.193519	0.0247805	0.0923488	ENSG00000071794	HLTF	protein_coding	6254.69	5361.62
-0.00856782	0.923038	0.961216	ENSG00000071859	FAM50A	protein_coding	1028.26	1020.2
-0.132913	0.236766	0.440942	ENSG00000071889	FAM3A	protein_coding	287.775	250.225
0.00352311	0.970118	0.985142	ENSG00000071894	CPSF1	protein_coding	1432.71	1439.51
-0.085974	0.429501	0.636681	ENSG00000071967	CYBRD1	protein_coding	73.9161	63.7224
0.0460466	0.591661	0.759814	ENSG00000071991	CDH19	protein_coding	20.2179	23.664
0.230791	0.0134253	0.0594065	ENSG00000071994	PDCD2	protein_coding	1192.75	1431.92
-0.0277593	0.761736	0.872447	ENSG00000072041	SLC6A15	protein_coding	1836.9	1791.06
0.191554	0.0438623	0.140539	ENSG00000072042	RDH11	protein_coding	787.482	922.185
-0.0551281	0.551676	0.731728	ENSG00000072062	PRKACA	protein_coding	921.461	879.786
-0.0824379	0.392288	0.602514	ENSG00000072071	ADGRL1	protein_coding	2419.4	2254.6
0.117678	0.219676	0.420737	ENSG00000072110	ACTN1	protein_coding	2197.58	2439.01
0.163039	0.162199	0.344771	ENSG00000072121	ZFYVE26	protein_coding	403.086	484.597
0.00415846	0.969056	0.984685	ENSG00000072133	RPS6KA6	protein_coding	56.6699	58.2567
-0.0950989	0.359312	0.571567	ENSG00000072134	EPN2	protein_coding	944.391	859.905
-0.395228	0.00218896	0.0151646	ENSG00000072135	PTPN18	protein_coding	338.204	244.319
-1.25774	5.58656e-08	3.0886e-06	ENSG00000072163	LIMS2	protein_coding	152.535	62.3751
-0.244982	0.0534372	0.161353	ENSG00000072195	SPEG	protein_coding	397.801	311.26
0.0644425	0.567613	0.743544	ENSG00000072201	LNX1	protein_coding	125.249	138.797
-0.406697	8.62582e-05	0.00121243	ENSG00000072210	ALDH3A2	protein_coding	2053.01	1502.73
0.713081	2.71518e-08	1.73994e-06	ENSG00000072274	TFRC	protein_coding	3080.14	5204.5
-0.478291	0.00163178	0.0120336	ENSG00000072310	SREBF1	protein_coding	795.421	531.674
-0.0345306	0.749936	0.865825	ENSG00000072364	AFF4	protein_coding	1449.67	1397.07
0.292337	0.0244788	0.0915632	ENSG00000072401	UBE2D1	protein_coding	209.684	273.428
0.181066	0.0826502	0.219064	ENSG00000072415	MPP5	protein_coding	556.045	648.804
-0.0878	0.443349	0.646746	ENSG00000072422	RHOBTB1	protein_coding	123.127	109.261
0.0425286	0.632356	0.788307	ENSG00000072501	SMC1A	protein_coding	4128.7	4287.92
0.165697	0.0900231	0.232147	ENSG00000072506	HSD17B10	protein_coding	1148.88	1319.08
0.122796	0.203134	0.399224	ENSG00000072518	MARK2	protein_coding	881.763	983.381
0.0687869	0.46749	0.667459	ENSG00000072571	HMMR	protein_coding	1257.43	1334.93
0.0374352	0.723106	0.849387	ENSG00000072609	CHFR	protein_coding	277.926	289.126
-0.0293885	0.660484	0.807099	ENSG00000072657	TRHDE	protein_coding	20.8057	17.8319
-0.266723	0.034083	0.116797	ENSG00000072682	P4HA2	protein_coding	419.841	325.062
0.135158	0.226371	0.428591	ENSG00000072736	NFATC3	protein_coding	455.153	521.327
0.603412	0.000250858	0.00282097	ENSG00000072756	TRNT1	protein_coding	218.596	352.052
0.0800597	0.386849	0.597742	ENSG00000072778	ACADVL	protein_coding	1083.24	1157.45
0.271457	0.0582435	0.171137	ENSG00000072786	STK10	protein_coding	121.182	171.321
-0.0376737	0.697258	0.831637	ENSG00000072803	FBXW11	protein_coding	888.249	860.08
-0.075241	0.480631	0.677674	ENSG00000072840	EVC	protein_coding	637.229	593.203
0.18011	0.142334	0.315607	ENSG00000072849	DERL2	protein_coding	214.734	257.079
-0.280439	0.00899823	0.043956	ENSG00000072864	NDE1	protein_coding	762.942	606.464
-0.191548	0.133575	0.303537	ENSG00000072954	TMEM38A	protein_coding	129.304	103.75
0.0893559	0.354058	0.566574	ENSG00000072958	AP1M1	protein_coding	933.602	1008.41
-0.128633	0.168267	0.352593	ENSG00000073008	PVR	protein_coding	882.07	789.48
-0.341411	0.000835478	0.00717331	ENSG00000073050	XRCC1	protein_coding	1035.78	793.426
0.124475	0.164723	0.347956	ENSG00000073060	SCARB1	protein_coding	1626.2	1804.68
0.0149614	0.848973	0.922027	ENSG00000073111	MCM2	protein_coding	5004.56	5064.5
-0.0745568	0.500604	0.693	ENSG00000073150	PANX2	protein_coding	68.5641	59.7506
0.10445	0.361318	0.573535	ENSG00000073169	SELENOO	protein_coding	198.731	223.106
-0.359307	0.0304485	0.107639	ENSG00000073331	ALPK1	protein_coding	99.8828	65.2503
-0.158546	0.178208	0.366569	ENSG00000073350	LLGL2	protein_coding	282.392	239.671
0.0349435	0.742114	0.860796	ENSG00000073417	PDE8A	protein_coding	440.779	458.58
-0.112712	0.0743552	0.203427	ENSG00000073464	CLCN4	protein_coding	16.6098	7.30588
0.161509	0.0982137	0.246373	ENSG00000073536	NLE1	protein_coding	1437.47	1648.17
-0.159972	0.0834851	0.220738	ENSG00000073578	SDHA	protein_coding	1992.99	1749.23
0.264003	0.00467354	0.0268439	ENSG00000073584	SMARCE1	protein_coding	3515.68	4321.6
0.139924	0.236374	0.440503	ENSG00000073605	GSDMB	protein_coding	51.8023	67.2756
0.207138	0.0819302	0.21777	ENSG00000073614	KDM5A	protein_coding	1411.8	1721.76
-0.0601948	0.590531	0.758916	ENSG00000073670	ADAM11	protein_coding	158.122	147.484
0.233046	0.0908939	0.233666	ENSG00000073711	PPP2R3A	protein_coding	77.1382	103.985
-0.196862	0.049623	0.153553	ENSG00000073712	FERMT2	protein_coding	928.302	788.618
0.000395104	0.996464		ENSG00000073756	PTGS2	protein_coding	8.32773	8.13743
-0.0628411	0.4797	0.676921	ENSG00000073792	IGF2BP2	protein_coding	1154.51	1094.97
0.0387759	0.724108	0.850069	ENSG00000073803	MAP3K13	protein_coding	226.988	235.841
-0.613995	1.24787e-07	6.15119e-06	ENSG00000073849	ST6GAL1	protein_coding	1458.34	925.218
0.0718629	0.316732	0.530257	ENSG00000073861	TBX21	protein_coding	9.58852	14.5176
-0.0377507	0.653945	0.801749	ENSG00000073921	PICALM	protein_coding	2269.85	2201.74
0.173639	0.0636815	0.182328	ENSG00000073969	NSF	protein_coding	2262.39	2614.24
-0.104425	0.332885	0.546412	ENSG00000074047	GLI2	protein_coding	584.051	531.482
-0.365133	0.000146844	0.00186169	ENSG00000074054	CLASP1	protein_coding	1724.1	1305.47
0.287345	0.009338	0.0452085	ENSG00000074071	MRPS34	protein_coding	922.146	1167.06
-0.226853	0.0464936	0.146637	ENSG00000074181	NOTCH3	protein_coding	2194.67	1797.01
-0.0149475	0.861911	0.928574	ENSG00000074201	CLNS1A	protein_coding	4022.02	3969.57
-0.236017	0.0120222	0.0547622	ENSG00000074219	TEAD2	protein_coding	1116.15	922.792
0.257686	0.0181449	0.0738189	ENSG00000074266	EED	protein_coding	636.298	788.313
-0.123335	0.190782	0.383742	ENSG00000074319	TSG101	protein_coding	1210.04	1089.16
-0.0247275	0.811662	0.900442	ENSG00000074356	NCBP3	protein_coding	465.25	454.144
-0.326239	0.0303269	0.107394	ENSG00000074370	ATP2A3	protein_coding	40.7946	22.4468
-0.131898	0.225981	0.42821	ENSG00000074527	NTN4	protein_coding	59.0962	46.4106
0.328915	0.00104098	0.00847816	ENSG00000074582	BCS1L	protein_coding	772.484	998.027
-0.0154496	0.887514	0.944219	ENSG00000074590	NUAK1	protein_coding	138.693	137.224
0.362874	0.00840876	0.041845	ENSG00000074603	DPP8	protein_coding	589.562	811.066
-0.422266	0.0082573	0.0413393	ENSG00000074621	SLC24A1	protein_coding	186.177	128.939
-0.149278	0.122122	0.285612	ENSG00000074657	ZNF532	protein_coding	2079.92	1829.72
0.108754	0.229113	0.432401	ENSG00000074695	LMAN1	protein_coding	2273.1	2491.84
0.291423	0.00191466	0.0136313	ENSG00000074696	HACD3	protein_coding	3201.95	4024.68
-0.0545003	0.299325		ENSG00000074706	IPCEF1	protein_coding	13.9772	8.75363
0.000602569	0.996071	0.998721	ENSG00000074755	ZZEF1	protein_coding	625.559	626.662
0.0315155	0.682528	0.822238	ENSG00000074800	ENO1	protein_coding	47428.9	48764.8
-0.0990844	0.136512		ENSG00000074803	SLC12A1	protein_coding	12.7402	5.9963
0.226595	0.0269906	0.0984766	ENSG00000074842	MYDGF	protein_coding	704.68	849.718
-0.318549	0.024035	0.0905762	ENSG00000074855	ANO8	protein_coding	180.314	133.68
-0.165342	0.183035	0.373705	ENSG00000074935	TUBE1	protein_coding	209.515	170.975
-0.356842	0.0203196	0.0802202	ENSG00000074964	ARHGEF10L	protein_coding	154.448	108.873
0.16747	0.118173	0.279812	ENSG00000075089	ACTR6	protein_coding	418.841	487.743
0.140591	0.18756	0.379395	ENSG00000075131	TIPIN	protein_coding	445.34	505.933
0.172415	0.147641	0.323859	ENSG00000075142	SRI	protein_coding	351.802	419.693
-0.0895977	0.324841	0.538432	ENSG00000075151	EIF4G3	protein_coding	2289.31	2124.43
0.201973	0.0586311	0.171846	ENSG00000075188	NUP37	protein_coding	614.834	734.168
-0.043155	0.667261	0.811232	ENSG00000075213	SEMA3A	protein_coding	1481.45	1422.97
-0.0101997	0.905452	0.952617	ENSG00000075218	GTSE1	protein_coding	1061.02	1052.56
-0.0852536	0.385491	0.596821	ENSG00000075223	SEMA3C	protein_coding	37.3179	29.3559
0.00497366	0.963028	0.981975	ENSG00000075234	TTC38	protein_coding	337.196	337.972
0.0522109	0.596972	0.763159	ENSG00000075239	ACAT1	protein_coding	2334.74	2445.26
-0.0974206	0.393763	0.604055	ENSG00000075240	GRAMD4	protein_coding	213.944	191.402
-0.230824	0.0794356	0.212946	ENSG00000075275	CELSR1	protein_coding	303.262	239.483
0.0541801	0.54793	0.728953	ENSG00000075292	ZNF638	protein_coding	2526.53	2647.4
0.00285977	0.982139	0.991406	ENSG00000075303	SLC25A40	protein_coding	152.402	158.772
0.673383	1.34072e-06	4.23801e-05	ENSG00000075336	TIMM21	protein_coding	450.156	747.068
-0.0239153	0.811655	0.900442	ENSG00000075391	RASAL2	protein_coding	799.444	780.106
-0.274203	0.0164836	0.0689779	ENSG00000075399	VPS9D1	protein_coding	23.542	9.77349
0.285541	0.0096704	0.0464667	ENSG00000075407	ZNF37A	protein_coding	743.157	937.947
0.0598552	0.484531	0.680642	ENSG00000075413	MARK3	protein_coding	1239.98	1303.14
0.148677	0.0529882	0.160478	ENSG00000075415	SLC25A3	protein_coding	7681.97	8625.45
-0.0044815	0.965625	0.983051	ENSG00000075420	FNDC3B	protein_coding	393.179	393.509
0.632935	0.00336311	0.0210725	ENSG00000075426	FOSL2	protein_coding	79.5075	140.449
-1.20057	8.00622e-16	5.13053e-13	ENSG00000075429	CACNG5	protein_coding	1326.11	561.27
-0.0390925	0.708615	0.839218	ENSG00000075539	FRYL	protein_coding	850.774	821.553
0.0719404	0.468009	0.668084	ENSG00000075568	TMEM131	protein_coding	743.343	798.534
0.00689152	0.934532	0.966761	ENSG00000075618	FSCN1	protein_coding	2032.32	2045.17
-0.206643	0.0170202	0.0705715	ENSG00000075624	ACTB	protein_coding	26111	22249.6
-0.0381135	0.536377	0.719696	ENSG00000075651	PLD1	protein_coding	13.8768	11.5386
0.192657	0.076153	0.206741	ENSG00000075702	WDR62	protein_coding	617.367	730.959
-0.00858854	0.925825	0.962318	ENSG00000075711	DLG1	protein_coding	1297.15	1289.76
0.201918	0.0245057	0.0916152	ENSG00000075785	RAB7A	protein_coding	3742.01	4404.52
0.075809	0.500914	0.693226	ENSG00000075790	BCAP29	protein_coding	283.063	311.396
0.00643708	0.954801	0.97754	ENSG00000075826	SEC31B	protein_coding	101.202	103.323
0.246099	0.0151231	0.0648236	ENSG00000075856	SART3	protein_coding	1747.32	2142.45
0.397644	0.00107526	0.00871209	ENSG00000075914	EXOSC7	protein_coding	608.215	835.293
-0.160668	0.0958326	0.242297	ENSG00000075945	KIFAP3	protein_coding	779.673	677.291
0.186676	0.0494848	0.153293	ENSG00000075975	MKRN2	protein_coding	967.425	1128.15
0.0230423	0.796815	0.892327	ENSG00000076003	MCM6	protein_coding	3938.08	4016.31
0.354025	0.00348958	0.0216818	ENSG00000076043	REXO2	protein_coding	455.133	605.708
0.343683	0.0134241	0.0594065	ENSG00000076053	RBM7	protein_coding	211.391	293.028
-0.506085	0.000735074	0.00655891	ENSG00000076067	RBMS2	protein_coding	485.215	326.226
-0.112782	0.282111	0.493388	ENSG00000076108	BAZ2A	protein_coding	2591.1	2329.02
0.0562305	0.564851	0.74139	ENSG00000076201	PTPN23	protein_coding	672.963	710.17
0.266309	0.00395377	0.0238308	ENSG00000076248	UNG	protein_coding	1331.13	1638.48
-0.0883854	0.410218	0.61995	ENSG00000076321	KLHL20	protein_coding	501.455	460.293
0.00424834	0.96324	0.982048	ENSG00000076351	SLC46A1	protein_coding	986.093	990.491
-0.0816362	0.465774	0.665701	ENSG00000076356	PLXNA2	protein_coding	357.961	328.873
-0.00512399	0.947647	0.974395	ENSG00000076382	SPAG5	protein_coding	3287.35	3272.2
-0.381572	0.00583917	0.0318421	ENSG00000076513	ANKRD13A	protein_coding	518.259	374.532
-0.453815	7.7752e-07	2.74724e-05	ENSG00000076554	TPD52	protein_coding	7260.97	5202.49
-0.836473	1.32794e-06	4.23412e-05	ENSG00000076555	ACACB	protein_coding	889.384	481.951
0.305585	0.0022779	0.0156195	ENSG00000076604	TRAF4	protein_coding	980.17	1246.76
-0.238094	0.0630506	0.181369	ENSG00000076641	PAG1	protein_coding	490.602	384.379
0.144913	0.209269	0.407046	ENSG00000076650	GPATCH1	protein_coding	231.392	267.044
0.207407	0.118107	0.279792	ENSG00000076662	ICAM3	protein_coding	75.7275	101.012
0.0723702	0.36932	0.581815	ENSG00000076685	NT5C2	protein_coding	5236.29	5552.93
0.349858	0.0031256	0.0198955	ENSG00000076706	MCAM	protein_coding	474.485	633.12
-0.0614778	0.508093	0.698954	ENSG00000076716	GPC4	protein_coding	963.532	915.63
-0.155568	0.204437	0.400745	ENSG00000076770	MBNL3	protein_coding	146.565	117.844
-0.307998	0.0108959	0.0508813	ENSG00000076826	CAMSAP3	protein_coding	455.782	354.164
0.0965736	0.371878	0.583958	ENSG00000076864	RAP1GAP	protein_coding	279.033	309.299
-0.00816588	0.926123	0.962322	ENSG00000076924	XAB2	protein_coding	1961.57	1951.36
0.0259118	0.777827	0.880879	ENSG00000076928	ARHGEF1	protein_coding	758.822	775.422
-0.15735	0.169817	0.354888	ENSG00000076944	STXBP2	protein_coding	438.535	372.918
-0.0197003	0.829129	0.910446	ENSG00000076984	MAP2K7	protein_coding	1022.37	1004.19
-0.00575945	0.950452	0.975509	ENSG00000077044	DGKD	protein_coding	1308.68	1299.51
-0.00898711	0.898262	0.949161	ENSG00000077063	CTTNBP2	protein_coding	18.6982	18.0902
-0.476535	0.0154656	0.0657523	ENSG00000077092	RARB	protein_coding	72.6062	43.6503
-0.0542331	0.504778	0.69633	ENSG00000077097	TOP2B	protein_coding	4558.57	4361.24
0.306454	0.00546853	0.0302691	ENSG00000077147	TM9SF3	protein_coding	2517.95	3231.17
-0.723285	9.30495e-05	0.00128483	ENSG00000077150	NFKB2	protein_coding	347.641	197.894
0.00157359	0.988948	0.994876	ENSG00000077152	UBE2T	protein_coding	1038.95	1038.53
-0.388566	0.0143982	0.0625919	ENSG00000077157	PPP1R12B	protein_coding	430.862	293.099
0.334683	0.000860788	0.00737083	ENSG00000077232	DNAJC10	protein_coding	1353.06	1752.97
-0.0372601	0.687689	0.825671	ENSG00000077235	GTF3C1	protein_coding	3065.08	2968.1
0.160068	0.125351	0.290753	ENSG00000077238	IL4R	protein_coding	390.459	450.81
-0.0288191	0.740685	0.859962	ENSG00000077254	USP33	protein_coding	1250.76	1217.81
-0.161384	0.0963885	0.243266	ENSG00000077279	DCX	protein_coding	26.5439	13.8766
-0.135139	0.147722	0.323935	ENSG00000077312	SNRPA	protein_coding	2246.56	2002.98
-0.0550565	0.588477	0.757727	ENSG00000077348	EXOSC5	protein_coding	619.276	586.666
0.0223345	0.804232	0.896502	ENSG00000077380	DYNC1I2	protein_coding	1447.49	1476.83
0.224703	0.097188	0.244671	ENSG00000077420	APBB1IP	protein_coding	77.0776	103.846
0.214414	0.110371	0.267073	ENSG00000077454	LRCH4	protein_coding	94.5885	125.294
0.120457	0.302026	0.515118	ENSG00000077458	FAM76B	protein_coding	206.979	235.486
0.204056	0.106078	0.25977	ENSG00000077463	SIRT6	protein_coding	180.157	224.94
-0.0540746	0.554388	0.733737	ENSG00000077514	POLD3	protein_coding	1060.77	1008.93
0.0252641	0.723333	0.849441	ENSG00000077522	ACTN2	protein_coding	12.6277	14.7728
-0.0130298	0.877128	0.937793	ENSG00000077549	CAPZB	protein_coding	2238.25	2213.92
-0.122066	0.294394	0.506884	ENSG00000077585	GPR137B	protein_coding	90.3956	75.1922
-0.0242734	0.776467	0.88001	ENSG00000077684	JADE1	protein_coding	1666.83	1631.03
-0.146885	0.179173	0.368058	ENSG00000077713	SLC25A43	protein_coding	333.877	290.812
0.288878	0.00914823	0.044473	ENSG00000077721	UBE2A	protein_coding	429.301	546.268
0.122797	0.277427	0.488611	ENSG00000077782	FGFR1	protein_coding	424.336	492.166
-0.439038	0.000150161	0.00189523	ENSG00000077942	FBLN1	protein_coding	1178.16	841.729
0.234019	0.0353171	0.119852	ENSG00000078018	MAP2	protein_coding	16.3587	34.8529
0.182869	0.118747	0.280559	ENSG00000078043	PIAS2	protein_coding	318.131	385.596
-0.597635	0.00544262	0.030173	ENSG00000078053	AMPH	protein_coding	106.141	59.5549
-0.0235209	0.805922	0.897624	ENSG00000078061	ARAF	protein_coding	957.081	932.673
-0.234198	0.0449266	0.142945	ENSG00000078070	MCCC1	protein_coding	357.868	290.2
-0.22295	0.0397945	0.130775	ENSG00000078124	ACER3	protein_coding	795.462	655.054
0.216674	0.014896	0.0641624	ENSG00000078140	UBE2K	protein_coding	2447.1	2901.67
0.0409341	0.702942	0.834823	ENSG00000078142	PIK3C3	protein_coding	452.621	468.68
-0.0778267	0.460401	0.66205	ENSG00000078177	N4BP2	protein_coding	699.779	648.192
0.192683	0.0551081	0.164745	ENSG00000078237	TIGAR	protein_coding	1595.94	1876.43
0.0751843	0.443653	0.646985	ENSG00000078246	TULP3	protein_coding	595.692	640.982
-0.076959	0.461179	0.662694	ENSG00000078269	SYNJ2	protein_coding	353.077	328.644
0.042019	0.643634	0.79624	ENSG00000078304	PPP2R5C	protein_coding	1197.61	1244.14
-0.170697	0.163493	0.346396	ENSG00000078319	PMS2P1	transcribed_unprocessed_pseudogene	194.186	159.837
-0.119311	0.14716	0.323155	ENSG00000078369	GNB1	protein_coding	12703.1	11541.7
0.0581189	0.552332	0.732116	ENSG00000078403	MLLT10	protein_coding	1110.46	1170.06
-0.0600089	0.500184	0.692759	ENSG00000078487	ZCWPW1	protein_coding	29.7623	23.3001
-0.76953	1.29585e-05	0.000264383	ENSG00000078549	ADCYAP1R1	protein_coding	278.371	157.624
0.215574	0.0201342	0.079632	ENSG00000078618	NRDC	protein_coding	2590.7	3077.79
0.29126	0.0124244	0.0560866	ENSG00000078668	VDAC3	protein_coding	1597.66	2040.27
0.0439638	0.60695	0.770619	ENSG00000078674	PCM1	protein_coding	2126.93	2209.72
-0.249874	0.0365455	0.122876	ENSG00000078687	TNRC6C	protein_coding	400.573	318.635
-0.335302	0.0129718	0.0580193	ENSG00000078699	CBFA2T2	protein_coding	849.523	628.888
0.169687	0.120035	0.282608	ENSG00000078747	ITCH	protein_coding	1041.36	1217.46
-0.748901	5.2124e-05	0.000806635	ENSG00000078804	TP53INP2	protein_coding	238.544	133.571
0.061317	0.489505	0.684492	ENSG00000078808	SDF4	protein_coding	1147.52	1208.67
-0.424161	0.00166705	0.012199	ENSG00000078900	TP73	protein_coding	362.427	256.14
-0.0664939	0.54692	0.728282	ENSG00000078902	TOLLIP	protein_coding	325.46	304.175
-0.0130395	0.903208	0.951812	ENSG00000078967	UBE2D4	protein_coding	181.908	178.375
-0.063487	0.257523		ENSG00000079101	CLUL1	protein_coding	9.04819	4.6424
-0.185098	0.071712	0.198351	ENSG00000079102	RUNX1T1	protein_coding	28.9865	15.293
0.399241	0.000134718	0.00174084	ENSG00000079134	THOC1	protein_coding	752.117	1018.12
-0.0839773	0.462444	0.663753	ENSG00000079150	FKBP7	protein_coding	143.615	127.302
0.0533178	0.615016	0.776648	ENSG00000079156	OSBPL6	protein_coding	421.393	444.906
0.413407	0.00452908	0.0262222	ENSG00000079215	SLC1A3	protein_coding	425.382	617.267
0.313516	0.000748674	0.00663825	ENSG00000079246	XRCC5	protein_coding	10963.9	13941.2
0.00574739	0.960055	0.980334	ENSG00000079277	MKNK1	protein_coding	209.142	208.129
-0.2077	0.100081	0.249239	ENSG00000079308	TNS1	protein_coding	384.607	310.545
-0.0495094	0.633037	0.788456	ENSG00000079313	REXO1	protein_coding	757.903	719.012
0.390693	9.75112e-05	0.00133597	ENSG00000079332	SAR1A	protein_coding	1296.49	1743.62
-0.110936	0.308729	0.521941	ENSG00000079335	CDC14A	protein_coding	51.6402	39.7594
-1.86882	9.60298e-08	5.01418e-06	ENSG00000079337	RAPGEF3	protein_coding	117.436	29.2161
0.0971547	0.359327	0.571567	ENSG00000079387	SENP1	protein_coding	572.226	633.558
-0.0182492	0.829984	0.910897	ENSG00000079432	CIC	protein_coding	1386.28	1363.59
0.0713491	0.404697	0.614249	ENSG00000079459	FDFT1	protein_coding	3004.78	3188.66
0.0636706	0.489165	0.68422	ENSG00000079462	PAFAH1B3	protein_coding	794.898	840.397
-0.501303	0.0015273	0.0114959	ENSG00000079482	OPHN1	protein_coding	577.318	382.252
-0.02796	0.726991	0.852176	ENSG00000079616	KIF22	protein_coding	2317.01	2263.31
-0.582521	1.55338e-05	0.00030801	ENSG00000079691	CARMIL1	protein_coding	525.772	335.963
-0.355008	0.00467456	0.0268439	ENSG00000079739	PGM1	protein_coding	647.295	482.334
0.217462	0.0348974	0.118751	ENSG00000079785	DDX1	protein_coding	3826.51	4572.54
0.105236	0.254362	0.460551	ENSG00000079805	DNM2	protein_coding	2081.64	2282.8
-0.0449583	0.661069	0.807563	ENSG00000079819	EPB41L2	protein_coding	478.323	460.5
-0.157984	0.13664	0.308119	ENSG00000079950	STX7	protein_coding	36.8949	23.2552
0.0466441	0.674189	0.816177	ENSG00000079974	RABL2B	protein_coding	237.36	247.598
0.202382	0.0267483	0.097795	ENSG00000079999	KEAP1	protein_coding	2550.25	3001.5
-1.66238	2.83285e-43	1.99688e-39	ENSG00000080166	DCT	protein_coding	1634.41	508.114
-0.119823	0.232738	0.436295	ENSG00000080189	SLC35C2	protein_coding	665.89	599.895
-0.241255	0.0329214	0.113617	ENSG00000080200	CRYBG3	protein_coding	469.499	378.467
-0.205793	0.0486104	0.151383	ENSG00000080224	EPHA6	protein_coding	25.2018	12.2181
-0.549124	7.76185e-05	0.00110868	ENSG00000080298	RFX3	protein_coding	559.043	364.866
0.290197	0.00611277	0.0329049	ENSG00000080345	RIF1	protein_coding	1643.94	2079.89
0.149716	0.130138	0.298372	ENSG00000080371	RAB21	protein_coding	666.876	761.179
-0.296151	0.00814241	0.0409239	ENSG00000080503	SMARCA2	protein_coding	753.368	590.235
0.0985294	0.351289	0.563871	ENSG00000080546	SESN1	protein_coding	358.084	392.825
0.134696	0.20389	0.400007	ENSG00000080603	SRCAP	protein_coding	2975.39	3362.83
0.775823	2.90469e-08	1.85132e-06	ENSG00000080608	PUM3	protein_coding	914.877	1617.21
-0.158169	0.183525	0.374217	ENSG00000080644	CHRNA3	protein_coding	85.8285	68.8487
0.105118	0.359781	0.571848	ENSG00000080802	CNOT4	protein_coding	170.686	197.649
-0.168045	0.0940251	0.23897	ENSG00000080815	PSEN1	protein_coding	882.56	760.936
0.120713	0.298577	0.511401	ENSG00000080819	CPOX	protein_coding	146.975	168.506
0.0637603	0.503802	0.695515	ENSG00000080822	CLDND1	protein_coding	642.19	682.439
-0.164426	0.107378	0.261905	ENSG00000080823	MOK	protein_coding	539.328	467.268
0.674961	3.89403e-08	2.33619e-06	ENSG00000080824	HSP90AA1	protein_coding	48605.5	79808.9
-0.0442911	0.680198	0.820592	ENSG00000080839	RBL1	protein_coding	436.594	413.83
0.145077	0.160709	0.34249	ENSG00000080845	DLGAP4	protein_coding	745.156	851.875
-0.055065	0.604787	0.769073	ENSG00000080854	IGSF9B	protein_coding	751.651	713.083
-0.0100464	0.905295	0.952522	ENSG00000080947	CROCCP3	transcribed_unprocessed_pseudogene	56.7789	54.8799
-0.0583018	0.542766	0.725521	ENSG00000080986	NDC80	protein_coding	932.607	881.498
0.212523	0.0878367	0.227968	ENSG00000081014	AP4E1	protein_coding	232.052	289.372
-0.181914	0.119216	0.281385	ENSG00000081019	RSBN1	protein_coding	319.507	267.358
-0.131279	0.254968	0.461311	ENSG00000081026	MAGI3	protein_coding	265.065	229.758
-1.13781	5.82203e-09	4.74445e-07	ENSG00000081052	COL4A4	protein_coding	414.947	188.071
0.105999	0.356601	0.568964	ENSG00000081059	TCF7	protein_coding	79.6707	94.6195
0.197618	0.084486	0.222425	ENSG00000081087	OSTM1	protein_coding	321.613	383.294
0.0152981	0.830223	0.91094	ENSG00000081138	CDH7	protein_coding	11.9822	13.1436
-0.578192	5.10398e-09	4.20795e-07	ENSG00000081148	IMPG2	protein_coding	5391.89	3539.41
0.123874	0.19349	0.3872	ENSG00000081154	PCNP	protein_coding	1516.94	1685.2
-0.12681	0.196641	0.39145	ENSG00000081177	EXD2	protein_coding	568.9	509.417
-2.03588	2.23603e-09	2.07391e-07	ENSG00000081181	ARG2	protein_coding	1503.54	335.524
-0.0315366	0.724941	0.850692	ENSG00000081189	MEF2C	protein_coding	27.3381	24.3876
-0.802449	0.00213869	0.0149116	ENSG00000081248	CACNA1S	protein_coding	65.4565	31.1572
0.424495	0.000491892	0.00476939	ENSG00000081307	UBA5	protein_coding	513.65	717.813
0.0293473	0.758093	0.870116	ENSG00000081320	STK17B	protein_coding	780.618	802.85
-0.116318	0.295569	0.508165	ENSG00000081377	CDC14B	protein_coding	271.894	244.336
0.0615244	0.569171	0.744764	ENSG00000081386	ZNF510	protein_coding	416.475	444.16
0.0362035	0.735293	0.857274	ENSG00000081665	ZNF506	protein_coding	234.126	242.018
0.325406	0.00176714	0.0128022	ENSG00000081692	JMJD4	protein_coding	819.636	1055.77
0.230302	0.0436566	0.140166	ENSG00000081721	DUSP12	protein_coding	456.482	559.066
-0.66694	2.7618e-06	7.64947e-05	ENSG00000081760	AACS	protein_coding	428.21	259.167
-0.0642478	0.521117	0.708117	ENSG00000081791	DELE1	protein_coding	542.12	514.587
0.178816	0.0820068	0.217891	ENSG00000081803	CADPS2	protein_coding	14.3822	26.2685
0.108126	0.320001	0.532894	ENSG00000081870	HSPB11	protein_coding	381.202	421.68
-0.294934	0.0176549	0.0723962	ENSG00000081913	PHLPP1	protein_coding	583.962	454.934
0.0449043	0.461438	0.662933	ENSG00000081923	ATP8B1	protein_coding	10.484	19.6727
0.0228931	0.836267	0.915278	ENSG00000082014	SMARCD3	protein_coding	231.109	235.144
0.0577797	0.5772	0.750356	ENSG00000082068	WDR70	protein_coding	471.466	501.084
-0.399759	0.000560672	0.00529427	ENSG00000082146	STRADB	protein_coding	909.869	661.842
0.700132	6.80485e-10	7.55392e-08	ENSG00000082153	BZW1	protein_coding	2711.22	4509.91
-0.0745981	0.184738		ENSG00000082196	C1QTNF3	protein_coding	10.8362	5.90376
0.340062	0.0003543	0.00367544	ENSG00000082212	ME2	protein_coding	1605.04	2081.59
0.491544	0.000506937	0.00486377	ENSG00000082213	C5orf22	protein_coding	391.899	582.537
0.120632	0.255346	0.461826	ENSG00000082258	CCNT2	protein_coding	574.136	643.726
-0.0260231	0.812338	0.900767	ENSG00000082269	FAM135A	protein_coding	178.095	170.802
-0.742645	1.62676e-06	4.97485e-05	ENSG00000082293	COL19A1	protein_coding	498.814	288.168
-0.151067	0.118943	0.28088	ENSG00000082397	EPB41L3	protein_coding	833.294	729.517
-0.0237004	0.819054	0.904075	ENSG00000082438	COBLL1	protein_coding	147.978	146.804
-0.69634	0.000108568	0.00145909	ENSG00000082458	DLG3	protein_coding	247.785	142.46
0.143571	0.227368	0.430086	ENSG00000082482	KCNK2	protein_coding	146.246	174.184
-0.333691	0.00594379	0.0322539	ENSG00000082512	TRAF5	protein_coding	669.565	506.45
0.277522	0.0170247	0.0705715	ENSG00000082515	MRPL22	protein_coding	436.737	550.598
0.417459	4.64709e-05	0.000738609	ENSG00000082516	GEMIN5	protein_coding	1270.09	1740.96
-0.0712233	0.308545	0.521692	ENSG00000082556	OPRK1	protein_coding	15.3552	10.1439
-0.3257	0.00067637	0.00613213	ENSG00000082641	NFE2L1	protein_coding	7944.65	6188.04
-0.112312	0.275061	0.486123	ENSG00000082701	GSK3B	protein_coding	1127.2	1014.19
-0.160978	0.141838	0.314904	ENSG00000082781	ITGB5	protein_coding	464.777	404.427
-0.465123	9.65988e-06	0.000208873	ENSG00000082805	ERC1	protein_coding	1675.23	1183.69
0.117321	0.175332	0.362648	ENSG00000082898	XPO1	protein_coding	7431.35	8213.88
-0.162796	0.136627	0.308119	ENSG00000082996	RNF13	protein_coding	526.643	452.736
-0.499124	6.10745e-06	0.000144954	ENSG00000083067	TRPM3	protein_coding	2415.25	1658.67
-0.00350915	0.973734	0.987249	ENSG00000083093	PALB2	protein_coding	441.402	436.49
-0.336704	0.0105177	0.0496247	ENSG00000083097	DOP1A	protein_coding	291.179	216.333
0.304046	0.00399091	0.0239829	ENSG00000083099	LYRM2	protein_coding	614.439	785.647
-0.288645	0.00598534	0.0324045	ENSG00000083123	BCKDHB	protein_coding	708.299	561.769
0.0349019	0.732539	0.855479	ENSG00000083168	KAT6A	protein_coding	1870.64	1935.72
0.730975	5.48077e-06	0.00013322	ENSG00000083223	TUT7	protein_coding	207.104	359.209
-0.188813	0.0973481	0.244943	ENSG00000083290	ULK2	protein_coding	67.2652	44.0901
0.189962	0.0378981	0.12619	ENSG00000083312	TNPO1	protein_coding	4752.41	5543.98
-0.305005	0.00164006	0.0120779	ENSG00000083444	PLOD1	protein_coding	2016.03	1588.95
0.113657	0.25181	0.457949	ENSG00000083454	P2RX5	protein_coding	22.274	30.9776
0.399073	0.0173376	0.071532	ENSG00000083457	ITGAE	protein_coding	76.0066	115.24
0.443417	7.79866e-05	0.00111174	ENSG00000083520	DIS3	protein_coding	1205.94	1692.27
0.262782	0.0584911	0.171543	ENSG00000083535	PIBF1	protein_coding	217.57	300.402
0.0816134	0.456113	0.65857	ENSG00000083544	TDRD3	protein_coding	260.659	281.614
0.495103	0.0002648	0.00293948	ENSG00000083635	NUFIP1	protein_coding	338.035	499.767
0.0105086	0.909954	0.954362	ENSG00000083642	PDS5B	protein_coding	841.09	848.391
0.114494	0.241543	0.446124	ENSG00000083720	OXCT1	protein_coding	796.167	879.961
0.191049	0.138301	0.310474	ENSG00000083750	RRAGB	protein_coding	96.6901	127.449
-0.183562	0.134453	0.304893	ENSG00000083799	CYLD	protein_coding	255.383	210.089
0.0728053	0.513112	0.702669	ENSG00000083807	SLC27A5	protein_coding	287.345	309.235
0.0398834	0.715806	0.844393	ENSG00000083812	ZNF324	protein_coding	198.51	207.187
-0.0263575	0.809164	0.899253	ENSG00000083814	ZNF671	protein_coding	175.802	169.627
0.0509932	0.646255	0.797764	ENSG00000083817	ZNF416	protein_coding	162.025	172.031
0.0741387	0.515706	0.704157	ENSG00000083828	ZNF586	protein_coding	109.344	120.043
-0.0854541	0.453024	0.655857	ENSG00000083838	ZNF446	protein_coding	103.354	91.9943
0.125561	0.256034	0.462232	ENSG00000083844	ZNF264	protein_coding	322.564	363.868
0.0351267	0.706753	0.837863	ENSG00000083845	RPS5	protein_coding	14744.8	15200.2
-0.204134	0.0676602	0.190242	ENSG00000083857	FAT1	protein_coding	960.521	796.914
0.238666	0.0168924	0.0702296	ENSG00000083896	YTHDC1	protein_coding	1471.52	1786.16
0.18203	0.10947	0.265448	ENSG00000083937	CHMP2B	protein_coding	262.632	310.695
-0.0670417	0.495499	0.689113	ENSG00000084070	SMAP2	protein_coding	545.824	513.056
0.0550335	0.566459	0.742671	ENSG00000084072	PPIE	protein_coding	620.733	652.081
0.665042	3.59143e-06	9.49943e-05	ENSG00000084073	ZMPSTE24	protein_coding	798.336	1317.25
0.249244	0.00675661	0.0356225	ENSG00000084090	STARD7	protein_coding	4410.06	5369.81
-0.125072	0.186542	0.377953	ENSG00000084092	NOA1	protein_coding	785.649	705.056
0.0639127	0.533973	0.717457	ENSG00000084093	REST	protein_coding	677.707	722.282
-0.174499	0.135428	0.306326	ENSG00000084112	SSH1	protein_coding	1664.94	1399.28
-0.0103467	0.896479	0.94886	ENSG00000084207	GSTP1	protein_coding	9043.55	8950.03
0.00652787	0.940147	0.970364	ENSG00000084234	APLP2	protein_coding	3055.36	3072.56
-0.40885	3.38494e-05	0.000569461	ENSG00000084444	FAM234B	protein_coding	1347	992.92
-0.0104318	0.903956	0.951904	ENSG00000084463	WBP11	protein_coding	6081.58	6032.42
0.28494	0.000781991	0.00685178	ENSG00000084623	EIF3I	protein_coding	4606.91	5719.12
-0.0111738	0.848623		ENSG00000084628	NKAIN1	protein_coding	10.6785	10.0305
-0.00474603	0.939788	0.970185	ENSG00000084636	COL16A1	protein_coding	13.9751	12.7131
0.141325	0.0851013	0.223377	ENSG00000084652	TXLNA	protein_coding	2054.1	2299.52
-0.1729	0.0965938	0.243566	ENSG00000084676	NCOA1	protein_coding	700.675	604.187
-0.126712	0.167905	0.352199	ENSG00000084693	AGBL5	protein_coding	1058.13	953.598
0.0834529	0.443078	0.646703	ENSG00000084710	EFR3B	protein_coding	266.422	291.836
-0.401047	0.00134159	0.0104036	ENSG00000084731	KIF3C	protein_coding	666.483	479.227
0.295541	0.00338846	0.0211577	ENSG00000084733	RAB10	protein_coding	1332.39	1681.19
-0.10466	0.187001	0.378643	ENSG00000084754	HADHA	protein_coding	4480.55	4118.73
-0.420209	0.0129434	0.0579472	ENSG00000084764	MAPRE3	protein_coding	130.675	87.5551
0.171845	0.0433861	0.139425	ENSG00000084774	CAD	protein_coding	2624.11	3013.29
-0.0410331	0.683922	0.823207	ENSG00000085063	CD59	protein_coding	628.939	602.299
-0.0886749	0.419116	0.627384	ENSG00000085117	CD82	protein_coding	67.2037	55.6864
-0.14406	0.193068	0.38685	ENSG00000085185	BCORL1	protein_coding	375.146	328.766
0.0858334	0.408016	0.617851	ENSG00000085224	ATRX	protein_coding	1080.29	1174.02
0.584681	6.33006e-06	0.000148735	ENSG00000085231	AK6	protein_coding	445.818	690.988
0.339571	0.00474052	0.0271233	ENSG00000085274	MYNN	protein_coding	396.809	522.932
-0.0687095	0.476451	0.67463	ENSG00000085365	SCAMP1	protein_coding	2405.93	2262.62
-0.0917225	0.329386	0.542867	ENSG00000085377	PREP	protein_coding	907.715	834.463
-0.107995	0.344953	0.557956	ENSG00000085382	HACE1	protein_coding	181.61	160.766
0.482975	2.09151e-06	6.05463e-05	ENSG00000085415	SEH1L	protein_coding	1281.63	1837.92
0.067394	0.522501	0.70904	ENSG00000085433	WDR47	protein_coding	289.915	308.812
-0.00195412	0.982604	0.991607	ENSG00000085449	WDFY1	protein_coding	759.484	755.058
1.57108	4.5366e-06	0.000114005	ENSG00000085465	OVGP1	protein_coding	20.7962	68.129
-0.116767	0.288181	0.499174	ENSG00000085491	SLC25A24	protein_coding	387.937	346.108
-0.150916	0.149183	0.325975	ENSG00000085511	MAP3K4	protein_coding	619.848	541.037
-0.138541	0.181079	0.370793	ENSG00000085552	IGSF9	protein_coding	670.075	589.395
-0.135494	0.247174	0.452238	ENSG00000085644	ZNF213	protein_coding	204.047	174.727
-0.0784033	0.395617	0.606042	ENSG00000085662	AKR1B1	protein_coding	913.375	852.257
0.14418	0.137873	0.310035	ENSG00000085719	CPNE3	protein_coding	2994.07	3388.84
0.537352	2.35558e-06	6.65511e-05	ENSG00000085721	RRN3	protein_coding	1104.36	1654.21
0.0722492	0.410225	0.61995	ENSG00000085733	CTTN	protein_coding	1382.89	1469.99
-0.0420734	0.561441	0.739185	ENSG00000085741	WNT11	protein_coding	15.3272	12.1807
0.353878	0.000663399	0.00605737	ENSG00000085760	MTIF2	protein_coding	1005.13	1324.45
-0.21171	0.0782029	0.210562	ENSG00000085788	DDHD2	protein_coding	615.801	501.973
-0.0589845	0.53806	0.721404	ENSG00000085831	TTC39A	protein_coding	40.5727	35.218
-0.140872	0.172306	0.358286	ENSG00000085832	EPS15	protein_coding	744.913	652.058
0.108151	0.251923	0.457977	ENSG00000085840	ORC1	protein_coding	608.829	668.949
-0.0544899	0.625136	0.782905	ENSG00000085871	MGST2	protein_coding	142.18	132.134
0.345513	0.000703833	0.00632821	ENSG00000085872	CHERP	protein_coding	1904.76	2494.08
0.0919821	0.387765	0.598786	ENSG00000085978	ATG16L1	protein_coding	386.973	421.507
-0.0923505	0.368024	0.58086	ENSG00000085982	USP40	protein_coding	877.067	800.863
0.0182963	0.852945	0.924346	ENSG00000085998	POMGNT1	protein_coding	1005.58	1019.17
-0.0276445	0.775672	0.88001	ENSG00000085999	RAD54L	protein_coding	527.349	514.935
-0.304276	0.00321099	0.0203729	ENSG00000086015	MAST2	protein_coding	1045.89	819.78
0.838292	1.13975e-09	1.18148e-07	ENSG00000086061	DNAJA1	protein_coding	3600.43	6632.61
-0.123151	0.164274	0.347444	ENSG00000086062	B4GALT1	protein_coding	1834.63	1658.96
0.165827	0.091749	0.234879	ENSG00000086065	CHMP5	protein_coding	804.832	925.446
0.298051	0.00188438	0.0134579	ENSG00000086102	NFX1	protein_coding	1096.01	1381.28
0.666377	5.64083e-08	3.10642e-06	ENSG00000086189	DIMT1	protein_coding	369.981	604.371
0.506374	0.000187557	0.00224463	ENSG00000086200	IPO11	protein_coding	762.749	1132.88
-0.354243	0.0275033	0.0998818	ENSG00000086205	FOLH1	protein_coding	108.84	73.3568
0.11013	0.262408	0.470725	ENSG00000086232	EIF2AK1	protein_coding	1410.44	1565.25
0.17985	0.15495	0.333969	ENSG00000086289	EPDR1	protein_coding	115.812	143.069
-0.934871	7.66452e-05	0.00110035	ENSG00000086300	SNX10	protein_coding	107.517	51.2467
0.295265	0.00131567	0.0102647	ENSG00000086475	SEPHS1	protein_coding	1803.31	2266.46
0.13829	0.151162	0.328471	ENSG00000086504	MRPL28	protein_coding	1801.69	2024.91
-0.111076	0.338385	0.551446	ENSG00000086506	HBQ1	protein_coding	77.841	63.9827
-0.142885	0.19347	0.3872	ENSG00000086544	ITPKC	protein_coding	340.937	294.637
-0.666842	0.00843303	0.0419213	ENSG00000086570	FAT2	protein_coding	45.6989	21.254
0.182242	0.038743	0.128397	ENSG00000086589	RBM22	protein_coding	1171.53	1356.88
0.348774	0.000381856	0.00389255	ENSG00000086598	TMED2	protein_coding	3372.59	4407.34
-0.615747	0.00237535	0.016162	ENSG00000086619	ERO1B	protein_coding	117.775	68.5239
0.0393286	0.668779	0.812097	ENSG00000086666	ZFAND6	protein_coding	701.4	726.707
-0.826978	0.00831052	0.0415345	ENSG00000086696	HSD17B2	protein_coding	25.286	8.01232
-0.176667	0.0468945	0.147769	ENSG00000086712	TXLNG	protein_coding	2367.95	2052.79
-0.121692	0.184667	0.375676	ENSG00000086758	HUWE1	protein_coding	8575.21	7747
0.296638	0.00550084	0.0303883	ENSG00000086827	ZW10	protein_coding	533.463	680.03
-0.0947486	0.363009	0.575346	ENSG00000086848	ALG9	protein_coding	470.068	426.142
-0.00790081	0.958512	0.979581	ENSG00000087008	ACOX3	protein_coding	221.009	220.176
0.212857	0.022516	0.0862585	ENSG00000087053	MTMR2	protein_coding	1050.31	1247.78
-0.0858014	0.397484	0.607856	ENSG00000087074	PPP1R15A	protein_coding	870.967	802.406
-0.355834	0.0292193	0.104605	ENSG00000087076	HSD17B14	protein_coding	102.357	67.3698
0.045854	0.58221	0.75358	ENSG00000087086	FTL	protein_coding	5689.44	5907.01
0.335174	0.000177096	0.00215419	ENSG00000087087	SRRT	protein_coding	2552.24	3287.83
0.275313	0.0125865	0.0566733	ENSG00000087088	BAX	protein_coding	1252.38	1571.93
-0.174636	0.0916773	0.234866	ENSG00000087095	NLK	protein_coding	639.442	551.408
-0.193044	0.0250143	0.0930234	ENSG00000087111	PIGS	protein_coding	2640	2268.51
0.142146	0.112572	0.270919	ENSG00000087152	ATXN7L3	protein_coding	1999.6	2253.45
0.0711245	0.474089	0.672899	ENSG00000087157	PGS1	protein_coding	439.818	469.346
0.285085	0.00152047	0.0114756	ENSG00000087191	PSMC5	protein_coding	3055.97	3808
-0.116898	0.24457	0.449537	ENSG00000087206	UIMC1	protein_coding	578.117	516.861
-0.603871	8.90832e-05	0.00124346	ENSG00000087245	MMP2	protein_coding	290.884	180.516
0.173047	0.114674	0.274105	ENSG00000087263	OGFOD1	protein_coding	539.328	632.262
-0.0265419	0.79723	0.892535	ENSG00000087266	SH3BP2	protein_coding	363.442	353.72
0.341421	0.000335022	0.00352736	ENSG00000087269	NOP14	protein_coding	1744.64	2266.35
0.000470285	0.997373	0.99922	ENSG00000087274	ADD1	protein_coding	2415.44	2419.96
-0.131578	0.217022	0.417576	ENSG00000087299	L2HGDH	protein_coding	437.132	383.5
-0.251286	0.0398104	0.130796	ENSG00000087301	TXNDC16	protein_coding	364.327	288.954
0.435328	5.58307e-05	0.00085092	ENSG00000087302	RTRAF	protein_coding	2147.57	2989.57
0.463715	0.0146055	0.0632011	ENSG00000087303	NID2	protein_coding	74.2953	121.261
-0.0359783	0.726258	0.851673	ENSG00000087338	GMCL1	protein_coding	349.506	338.397
0.0521968	0.526347	0.712272	ENSG00000087365	SF3B2	protein_coding	5552.85	5797.36
0.270257	0.0421175	0.136343	ENSG00000087448	KLHL42	protein_coding	308.911	406.057
-0.10261	0.189986	0.382522	ENSG00000087460	GNAS	protein_coding	18999.7	17515.9
0.199447	0.0394141	0.130043	ENSG00000087470	DNM1L	protein_coding	1417.05	1672.85
0.277054	0.0263115	0.0966491	ENSG00000087502	ERGIC2	protein_coding	500.879	640.72
-0.390452	0.0222201	0.0853336	ENSG00000087510	TFAP2C	protein_coding	95.0373	62.043
0.207915	0.019199	0.0769519	ENSG00000087586	AURKA	protein_coding	2255.47	2661.26
0.0116031	0.917495	0.958816	ENSG00000087884	AAMDC	protein_coding	146.764	150.335
-0.054026	0.529292	0.71461	ENSG00000087903	RFX2	protein_coding	40.4009	35.9887
0.410349	0.000282294	0.00308271	ENSG00000087995	METTL2A	protein_coding	663.269	911.427
-0.114595	0.18817	0.380317	ENSG00000088002	SULT2B1	protein_coding	24.639	15.9624
0.0518301	0.640565	0.794573	ENSG00000088035	ALG6	protein_coding	168.804	177.28
0.120551	0.209103	0.406948	ENSG00000088038	CNOT3	protein_coding	1264.39	1402.84
0.0296166	0.786224	0.885318	ENSG00000088179	PTPN4	protein_coding	199.161	205.205
0.780919	2.27479e-11	4.16493e-09	ENSG00000088205	DDX18	protein_coding	2102.77	3695.55
0.154435	0.0559117	0.166472	ENSG00000088247	KHSRP	protein_coding	6328.43	7147.41
0.213556	0.0167037	0.0697331	ENSG00000088256	GNA11	protein_coding	1545.56	1833.7
-0.636077	1.45953e-06	4.56239e-05	ENSG00000088280	ASAP3	protein_coding	663.371	409.531
-0.351617	0.01065	0.0500144	ENSG00000088298	EDEM2	protein_coding	242.127	177.655
-0.0940592	0.363984	0.576115	ENSG00000088305	DNMT3B	protein_coding	395.251	360.568
-0.330488	0.000206015	0.00241723	ENSG00000088325	TPX2	protein_coding	10980	8553.35
0.0444424	0.646549	0.797816	ENSG00000088340	FER1L4	transcribed_unitary_pseudogene	34.9976	42.3319
0.168602	0.121524	0.284606	ENSG00000088356	PDRG1	protein_coding	374.32	435.471
0.145389	0.150833	0.328038	ENSG00000088367	EPB41L1	protein_coding	765.695	873.099
-0.636309	0.000137069	0.00176345	ENSG00000088387	DOCK9	protein_coding	1209.4	740.071
-0.0920006	0.368256	0.580918	ENSG00000088448	ANKRD10	protein_coding	982.222	898.275
-0.144072	0.158453	0.339226	ENSG00000088451	TGDS	protein_coding	640.66	559.006
-0.137186	0.224055	0.425748	ENSG00000088543	C3orf18	protein_coding	293.358	254.435
-0.157997	0.120257	0.282709	ENSG00000088682	COQ9	protein_coding	510.348	444.682
0.0831558	0.42188	0.629983	ENSG00000088727	KIF9	protein_coding	37.4728	45.5195
-1.06739	6.9876e-17	7.03651e-14	ENSG00000088756	ARHGAP28	protein_coding	4457.21	2087.7
0.312745	0.00837722	0.0417174	ENSG00000088766	CRLS1	protein_coding	491.806	636.953
0.0513327	0.62631	0.78354	ENSG00000088808	PPP1R13B	protein_coding	334.459	352.472
-0.037784	0.710864	0.840864	ENSG00000088812	ATRN	protein_coding	868.498	839.451
-0.159337	0.195009	0.389025	ENSG00000088826	SMOX	protein_coding	144.92	119.479
0.0847685	0.290003	0.501714	ENSG00000088832	FKBP1A	protein_coding	3219.43	3449.36
0.434179	1.34398e-05	0.000272232	ENSG00000088833	NSFL1C	protein_coding	1014.52	1405.9
0.448886	0.0182723	0.0741732	ENSG00000088836	SLC4A11	protein_coding	39.9979	68.3208
-0.245644	0.0788308	0.211687	ENSG00000088854	C20orf194	protein_coding	104.948	76.8279
0.122552	0.283842	0.495187	ENSG00000088876	ZNF343	protein_coding	207.841	234.731
-0.340651	0.00439761	0.02564	ENSG00000088882	CPXM1	protein_coding	562.878	425.57
-0.0668807	0.484249	0.680517	ENSG00000088888	MAVS	protein_coding	1406.41	1324.63
-0.314167	0.0228703	0.0871422	ENSG00000088899	LZTS3	protein_coding	257.758	193.987
0.177717	0.0414951	0.134885	ENSG00000088930	XRN2	protein_coding	2174.63	2505.18
-0.339161	0.016734	0.0697768	ENSG00000088970	KIZ	protein_coding	210.579	152.637
0.44555	1.31887e-05	0.00026869	ENSG00000088986	DYNLL1	protein_coding	2419.17	3376.29
-0.0735932	0.514904	0.703608	ENSG00000088992	TESC	protein_coding	162.028	145.83
0.24198	0.00865323	0.0426699	ENSG00000089006	SNX5	protein_coding	2158.02	2609.25
0.124112	0.201134	0.396696	ENSG00000089009	RPL6	protein_coding	28326.3	31560.4
0.170537	0.088871	0.230059	ENSG00000089022	MAPKAPK5	protein_coding	637.047	736.733
0.766519	1.26206e-07	6.18927e-06	ENSG00000089048	ESF1	protein_coding	526.453	929.09
0.00724077	0.943961	0.972662	ENSG00000089050	RBBP9	protein_coding	507.719	509.699
0.131973	0.113414	0.272155	ENSG00000089053	ANAPC5	protein_coding	3248	3607.61
-0.187789	0.0663332	0.187483	ENSG00000089057	SLC23A2	protein_coding	1324.27	1128.09
-0.139585	0.245939	0.450819	ENSG00000089060	SLC8B1	protein_coding	125.77	104.475
-0.286545	0.00174809	0.0127165	ENSG00000089063	TMEM230	protein_coding	1745.32	1394.55
0.108784	0.315981	0.52977	ENSG00000089091	DZANK1	protein_coding	38.798	49.1212
-0.0852868	0.366299	0.579063	ENSG00000089094	KDM2B	protein_coding	888.584	826.563
0.324615	0.0369274	0.123688	ENSG00000089123	TASP1	protein_coding	69.3381	101.02
-0.058308	0.497278	0.690195	ENSG00000089154	GCN1	protein_coding	6261.81	5964.58
-0.0595296	0.465516	0.665591	ENSG00000089157	RPLP0	protein_coding	61360	58274.1
-0.241086	0.0173351	0.071532	ENSG00000089159	PXN	protein_coding	2683.66	2199.12
0.0588727	0.472648	0.671901	ENSG00000089163	SIRT4	protein_coding	17.6043	22.071
-0.161072	0.122486	0.28618	ENSG00000089177	KIF16B	protein_coding	481.082	416.26
0.811035	1.27789e-09	1.31502e-07	ENSG00000089195	TRMT6	protein_coding	384.777	695.101
0.0788478	0.312646	0.52666	ENSG00000089220	PEBP1	protein_coding	4686.1	4995.34
0.115702	0.25005	0.455688	ENSG00000089234	BRAP	protein_coding	440.352	487.854
-0.137126	0.131218	0.300116	ENSG00000089248	ERP29	protein_coding	1971.29	1755.23
0.118551	0.131599	0.300645	ENSG00000089280	FUS	protein_coding	8331.25	9152.38
-0.286085	0.0106717	0.05009	ENSG00000089289	IGBP1	protein_coding	716.116	561.148
0.00292065	0.978526	0.989775	ENSG00000089335	ZNF302	protein_coding	683.255	681.504
-0.161397	0.0996046	0.248376	ENSG00000089351	GRAMD1A	protein_coding	778.581	678.765
-0.102823	0.270566	0.480348	ENSG00000089486	CDIP1	protein_coding	1261.47	1152.66
-0.0978616	0.206367	0.403462	ENSG00000089597	GANAB	protein_coding	7184.36	6647.58
-0.0482867	0.665212	0.809884	ENSG00000089639	GMIP	protein_coding	155.703	144.164
0.033307	0.765406	0.874377	ENSG00000089682	RBM41	protein_coding	114.852	119.134
0.0343654	0.667636	0.811468	ENSG00000089685	BIRC5	protein_coding	3801.8	3910.79
-9.64747e-05	0.996944	0.998999	ENSG00000089692	LAG3	protein_coding	13.9493	13.445
0.121583	0.133901	0.304016	ENSG00000089693	MLF2	protein_coding	2951.22	3251.48
-0.194046	0.110735	0.267732	ENSG00000089723	OTUB2	protein_coding	243.176	199.398
0.336095	0.000429157	0.00426075	ENSG00000089737	DDX24	protein_coding	2358.85	3050.38
-0.164871	0.157773	0.337987	ENSG00000089775	ZBTB25	protein_coding	283.564	239.503
-0.0365079	0.712298	0.841742	ENSG00000089818	NECAP1	protein_coding	494.937	480.662
-0.218258	0.0389761	0.129017	ENSG00000089820	ARHGAP4	protein_coding	647.131	540.608
-0.106076	0.164487	0.347719	ENSG00000089847	ANKRD24	protein_coding	16.6759	8.96586
-0.211368	0.10142	0.251802	ENSG00000089876	DHX32	protein_coding	184.104	143.665
-0.0332882	0.738659	0.859067	ENSG00000089902	RCOR1	protein_coding	1218.08	1186.26
0.123445	0.240123	0.444901	ENSG00000089916	GPATCH2L	protein_coding	579.207	649.531
-0.922016	6.95716e-09	5.449e-07	ENSG00000090006	LTBP4	protein_coding	3212.75	1634.19
-0.12925	0.192825	0.386472	ENSG00000090013	BLVRB	protein_coding	1297.69	1157.01
0.131371	0.25549	0.461831	ENSG00000090020	SLC9A1	protein_coding	272.039	311.934
0.0132433	0.891099	0.946201	ENSG00000090054	SPTLC1	protein_coding	780.852	793.39
0.270429	0.00224321	0.0154192	ENSG00000090060	PAPOLA	protein_coding	5474.04	6747.7
0.0847724	0.336679	0.550051	ENSG00000090061	CCNK	protein_coding	1438.23	1548.7
-0.417678	7.74972e-06	0.000174251	ENSG00000090097	PCBP4	protein_coding	9078.9	6648.21
-0.717254	0.000162185	0.00200568	ENSG00000090238	YPEL3	protein_coding	238.559	136.035
0.0458727	0.677875	0.819051	ENSG00000090263	MRPS33	protein_coding	233.069	245.583
0.241039	0.0513276	0.157118	ENSG00000090266	NDUFB2	protein_coding	407.836	509.596
0.391873	5.19738e-05	0.000805195	ENSG00000090273	NUDC	protein_coding	2426.61	3260.73
0.157323	0.0812849	0.216463	ENSG00000090316	MAEA	protein_coding	1339.02	1523.42
-0.0929868	0.263794	0.472235	ENSG00000090372	STRN4	protein_coding	2160.8	2003.14
0.0295761	0.780436	0.882802	ENSG00000090432	MUL1	protein_coding	377.444	385.51
-0.0364879	0.71387	0.842919	ENSG00000090447	TFAP4	protein_coding	549.133	531.27
-0.0994197	0.309533	0.522674	ENSG00000090470	PDCD7	protein_coding	629.937	575.612
-0.0760181	0.418264	0.626574	ENSG00000090487	SPG21	protein_coding	893.448	831.998
0.526077	2.93377e-06	8.01556e-05	ENSG00000090520	DNAJB11	protein_coding	728.402	1078.19
0.217272	0.0851346	0.223381	ENSG00000090530	P3H2	protein_coding	55.3938	87.1139
-0.227054	0.0486288	0.151407	ENSG00000090554	FLT3LG	protein_coding	27.3359	13.3831
0.0364855	0.706192	0.837545	ENSG00000090565	RAB11FIP3	protein_coding	535.833	555.237
0.00637796	0.95306	0.976692	ENSG00000090581	GNPTG	protein_coding	309.594	311.203
0.0951683	0.364378	0.576544	ENSG00000090612	ZNF268	protein_coding	435.588	473.898
0.0529961	0.60136	0.766331	ENSG00000090615	GOLGA3	protein_coding	855.205	901.88
0.333181	0.00132464	0.0103232	ENSG00000090621	PABPC4	protein_coding	2400.18	3122.07
-0.415382	0.000491113	0.00476511	ENSG00000090661	CERS4	protein_coding	639.634	462.878
0.164417	0.149476	0.326118	ENSG00000090674	MCOLN1	protein_coding	242.472	284.221
0.0612052	0.479002	0.676379	ENSG00000090686	USP48	protein_coding	1522.01	1602.47
-0.0860183	0.346037	0.559004	ENSG00000090776	EFNB1	protein_coding	1170.99	1088.86
0.0758017	0.469555	0.669409	ENSG00000090857	PDPR	protein_coding	487.513	527.349
-0.55344	2.91526e-08	1.85132e-06	ENSG00000090861	AARS1	protein_coding	4461.54	2977.74
-0.240372	0.034406	0.117589	ENSG00000090863	GLG1	protein_coding	1050.22	854.941
-0.218352	0.0122966	0.0557063	ENSG00000090889	KIF4A	protein_coding	1826.65	1539.57
0.204703	0.0458015	0.145006	ENSG00000090905	TNRC6A	protein_coding	1546.83	1845.82
-0.00342961	0.971156	0.985912	ENSG00000090924	PLEKHG2	protein_coding	538.142	536.669
0.0878047	0.436416	0.641765	ENSG00000090932	DLL3	protein_coding	80.1363	94.3889
0.13361	0.231099	0.434462	ENSG00000090971	NAT14	protein_coding	383.458	435.517
-0.204194	0.119996	0.282608	ENSG00000090975	PITPNM2	protein_coding	86.0257	64.8733
-0.305042	0.0186472	0.0752613	ENSG00000090989	EXOC1	protein_coding	408.271	310.515
0.201095	0.0832852	0.220286	ENSG00000091009	RBM27	protein_coding	670.13	811.085
0.333908	0.0140488	0.0614904	ENSG00000091039	OSBPL8	protein_coding	807.996	1093.72
-0.0211614	0.845932	0.920393	ENSG00000091073	DTX2	protein_coding	90.4921	87.0798
0.605318	0.000213513	0.00248025	ENSG00000091127	PUS7	protein_coding	413.69	668.937
-0.354382	0.022105	0.0850305	ENSG00000091129	NRCAM	protein_coding	132.648	93.6743
-0.357634	0.000933355	0.00782508	ENSG00000091136	LAMB1	protein_coding	1896.81	1433.69
0.132417	0.26754	0.476897	ENSG00000091137	SLC26A4	protein_coding	67.7429	83.1161
0.11391	0.317526	0.530729	ENSG00000091140	DLD	protein_coding	856.011	965.758
0.180208	0.156469	0.335958	ENSG00000091157	WDR7	protein_coding	260.755	331.599
0.260292	0.00581054	0.0317631	ENSG00000091164	TXNL1	protein_coding	1326.32	1627.23
-0.200374	0.116691	0.277609	ENSG00000091262	ABCC6	protein_coding	197.881	165.271
0.326576	0.00474887	0.02716	ENSG00000091317	CMTM6	protein_coding	476.88	620.504
-0.400745	0.00512918	0.0288783	ENSG00000091409	ITGA6	protein_coding	339.32	238.54
-0.741044	0.000988002	0.00813601	ENSG00000091428	RAPGEF4	protein_coding	181.935	99.1214
-0.0187747	0.834271	0.914016	ENSG00000091436	MAP3K20	protein_coding	1265.51	1246.17
0.237305	0.00798534	0.0403214	ENSG00000091483	FH	protein_coding	2063.98	2484.53
-0.667614	7.62662e-06	0.000172308	ENSG00000091490	SEL1L3	protein_coding	473.606	290.954
0.173569	0.0290814	0.104323	ENSG00000091527	CDV3	protein_coding	4351.83	4980.41
0.234466	0.0212566	0.0827756	ENSG00000091542	ALKBH5	protein_coding	606.614	735.739
-0.232823	0.086274	0.225239	ENSG00000091622	PITPNM3	protein_coding	102.252	72.8472
-0.04852	0.63217	0.788144	ENSG00000091640	SPAG7	protein_coding	541.801	514.02
0.322904	0.00528915	0.0295195	ENSG00000091651	ORC6	protein_coding	534.995	694.56
0.0805652	0.438978	0.643697	ENSG00000091656	ZFHX4	protein_coding	632.367	769.99
0.354126	0.0057218	0.0313753	ENSG00000091732	ZC3HC1	protein_coding	263.384	356.736
-0.0233607	0.813874	0.901413	ENSG00000091844	RGS17	protein_coding	42.5299	40.8603
-0.39031	0.000528232	0.00502158	ENSG00000091947	TMEM101	protein_coding	829.037	608.206
0.114128	0.24492	0.449829	ENSG00000091986	CCDC80	protein_coding	825.201	918.153
-0.275086	0.0127068	0.0571128	ENSG00000092010	PSME1	protein_coding	617.622	489.33
0.0118385	0.910905	0.955075	ENSG00000092020	PPP2R3C	protein_coding	279.057	280.715
-0.563533	7.97565e-06	0.000177351	ENSG00000092036	HAUS4	protein_coding	691.086	449.383
-0.212267	0.0457198	0.144812	ENSG00000092068	SLC7A8	protein_coding	837.474	701.786
0.105699	0.31884	0.531514	ENSG00000092094	OSGEP	protein_coding	345.483	381.603
-0.203307	0.120551	0.283112	ENSG00000092096	SLC22A17	protein_coding	121.097	93.487
0.0628704	0.555567	0.734745	ENSG00000092098	RNF31	protein_coding	501.362	531.329
0.288614	0.0225426	0.0863369	ENSG00000092108	SCFD1	protein_coding	523.297	675.433
0.254295	0.036938	0.123694	ENSG00000092140	G2E3	protein_coding	463.194	580.473
0.0391558	0.657661	0.805199	ENSG00000092148	HECTD1	protein_coding	2739.53	2837.95
0.0488933	0.512784	0.702413	ENSG00000092199	HNRNPC	protein_coding	24148.7	25203.6
-0.151346	0.0862119	0.225119	ENSG00000092200	RPGRIP1	protein_coding	2077.23	1831.95
0.357166	4.66773e-05	0.000739389	ENSG00000092201	SUPT16H	protein_coding	8103.29	10587.3
0.149829	0.123356	0.287367	ENSG00000092203	TOX4	protein_coding	982.18	1118.71
0.178594	0.131905	0.301268	ENSG00000092208	GEMIN2	protein_coding	330.904	392.996
-0.0114308	0.902638	0.951574	ENSG00000092295	TGM1	protein_coding	34.9863	34.1008
-0.0804058	0.411517	0.620991	ENSG00000092330	TINF2	protein_coding	601.107	557.581
-0.0584273	0.531142	0.716232	ENSG00000092377	TBL1Y	protein_coding	39.57	32.9012
0.0787053	0.384692	0.596304	ENSG00000092421	SEMA6A	protein_coding	21.9392	30.9276
0.0624807	0.482037	0.678626	ENSG00000092439	TRPM7	protein_coding	1033.19	1090.34
-0.192605	0.0245518	0.0917634	ENSG00000092445	TYRO3	protein_coding	2681.41	2301.61
-0.0623669	0.476688	0.674666	ENSG00000092470	WDR76	protein_coding	1317.26	1251.28
-0.0527516	0.454381	0.657055	ENSG00000092529	CAPN3	protein_coding	14.7267	10.8041
0.181584	0.0846011	0.222611	ENSG00000092531	SNAP23	protein_coding	588.276	694.318
-0.605529	1.30995e-06	4.18768e-05	ENSG00000092621	PHGDH	protein_coding	6066.06	3857.18
-0.0324994	0.76715	0.875143	ENSG00000092758	COL9A3	protein_coding	254.169	244.595
0.028272	0.717553	0.845565	ENSG00000092820	EZR	protein_coding	3342.54	3420.88
-1.12742e-05	0.980568	0.990404	ENSG00000092841	MYL6	protein_coding	5476.49	5461.86
-0.034499	0.720056	0.847293	ENSG00000092847	AGO1	protein_coding	1232.56	1195.57
-0.0996165	0.316779	0.530272	ENSG00000092850	TEKT2	protein_coding	34.8871	25.509
0.490513	0.000225846	0.00259704	ENSG00000092853	CLSPN	protein_coding	744.918	1100.17
-0.497214	0.00138972	0.0106886	ENSG00000092871	RFFL	protein_coding	352.047	230.753
-0.0385836	0.612401	0.774549	ENSG00000092929	UNC13D	protein_coding	21.467	19.2671
0.429296	0.000817691	0.00705496	ENSG00000092931	MFSD11	protein_coding	352.377	493.936
-0.182384	0.0747787	0.20411	ENSG00000092964	DPYSL2	protein_coding	715.146	613.463
0.284348	0.0212169	0.0826971	ENSG00000092978	GPATCH2	protein_coding	286.064	367.736
0.366519	0.000783783	0.00685896	ENSG00000093000	NUP50	protein_coding	2100.49	2803.18
0.240369	0.0291877	0.104571	ENSG00000093009	CDC45	protein_coding	595.939	730.841
-0.46882	8.7857e-05	0.00123122	ENSG00000093010	COMT	protein_coding	966.366	671.012
-0.204667	0.115505	0.275553	ENSG00000093100	XXbac-B461K10.4	lncRNA	87.0502	62.0754
0.421626	0.000300528	0.00323423	ENSG00000093144	ECHDC1	protein_coding	747.472	1039.1
0.0686556	0.492676	0.687013	ENSG00000093167	LRRFIP2	protein_coding	466.806	500.976
-0.0452175	0.641245	0.794679	ENSG00000093183	SEC22C	protein_coding	807.47	771.747
-0.0993944	0.366435	0.579213	ENSG00000093217	XYLB	protein_coding	261.982	235.307
-0.31145	0.00660742	0.034978	ENSG00000094631	HDAC6	protein_coding	859.464	665.254
0.00963773	0.884953		ENSG00000094755	GABRP	protein_coding	10.2115	11.0576
0.426639	0.000290921	0.00315493	ENSG00000094804	CDC6	protein_coding	2023.94	2822.7
0.0136848	0.906546	0.953057	ENSG00000094841	UPRT	protein_coding	94.2289	96.3854
0.223043	0.0205344	0.0808868	ENSG00000094880	CDC23	protein_coding	1549.99	1860.06
-0.0261149	0.767744	0.875417	ENSG00000094914	AAAS	protein_coding	1441.76	1408.82
0.00490662	0.956597	0.978247	ENSG00000094916	CBX5	protein_coding	8255.2	8290.48
-1.69466	0.000166929	0.00205355	ENSG00000094963	FMO2	protein_coding	34.6848	7.94478
0.0979651	0.361096	0.57328	ENSG00000094975	SUCO	protein_coding	754.151	832.898
0.203195	0.0350969	0.119286	ENSG00000095002	MSH2	protein_coding	2325.64	2746.42
0.0742594	0.47906	0.676394	ENSG00000095015	MAP3K1	protein_coding	948.338	1021.24
-0.124625	0.21868	0.419678	ENSG00000095059	DHPS	protein_coding	936.609	832.484
-0.161895	0.155486	0.334611	ENSG00000095066	HOOK2	protein_coding	320.657	271.959
0.198268	0.0206216	0.0811849	ENSG00000095139	ARCN1	protein_coding	2840.68	3318.55
0.0535632	0.633761	0.788937	ENSG00000095203	EPB41L4B	protein_coding	112.121	121.03
0.360713	0.00608799	0.0328091	ENSG00000095209	TMEM38B	protein_coding	296.783	401.142
0.245664	0.0379649	0.126352	ENSG00000095261	PSMD5	protein_coding	426.278	531.095
-1.01478	5.66112e-05	0.000858177	ENSG00000095303	PTGS1	protein_coding	134.13	62.3071
0.253417	0.00823186	0.0412559	ENSG00000095319	NUP188	protein_coding	3035.53	3717.22
-0.382373	0.00606547	0.0327252	ENSG00000095321	CRAT	protein_coding	359.195	258.705
0.307127	0.00540602	0.0300173	ENSG00000095380	NANS	protein_coding	495.399	636.584
-0.118036	0.290388	0.501986	ENSG00000095383	TBC1D2	protein_coding	56.7576	43.6739
0.316871	0.00434759	0.0254325	ENSG00000095485	CWF19L1	protein_coding	532.378	687.134
-0.215866	0.0990157	0.247592	ENSG00000095539	SEMA4G	protein_coding	224.733	182.466
0.157203	0.176608	0.364221	ENSG00000095564	BTAF1	protein_coding	948.584	1114.76
0.0893347	0.424027	0.631783	ENSG00000095574	IKZF5	protein_coding	290.322	324.957
0.0628694	0.543157	0.725679	ENSG00000095713	CRTAC1	protein_coding	363.867	387.273
1.22247	5.05005e-12	1.18659e-09	ENSG00000095739	BAMBI	protein_coding	138.237	335.197
0.0102608	0.881807	0.940657	ENSG00000095752	IL11	protein_coding	11.467	12.2813
-0.300247	0.0487488	0.151664	ENSG00000095777	MYO3A	protein_coding	86.4332	52.9838
-0.0387376	0.651853	0.800441	ENSG00000095787	WAC	protein_coding	2821.52	2733.61
0.043309	0.690505	0.827222	ENSG00000095794	CREM	protein_coding	223.078	234.807
0.0365246	0.693387	0.829264	ENSG00000095906	NUBP2	protein_coding	1047.24	1079.29
0.0103212	0.867771		ENSG00000095932	SMIM24	protein_coding	8.83891	9.24188
-0.0836014	0.440294	0.644643	ENSG00000095951	HIVEP1	protein_coding	263.077	239.853
-0.0767576	0.316337	0.530134	ENSG00000096060	FKBP5	protein_coding	6774.74	6373.6
0.130818	0.117912	0.27957	ENSG00000096063	SRPK1	protein_coding	2973.06	3302.97
0.0788324	0.445558	0.648913	ENSG00000096070	BRPF3	protein_coding	726.955	782.883
0.0102752	0.906841	0.953083	ENSG00000096080	MRPS18A	protein_coding	1222.33	1232.65
-0.0549874	0.619854	0.779702	ENSG00000096092	TMEM14A	protein_coding	210.815	196.397
-0.280992	0.0526867	0.159908	ENSG00000096093	EFHC1	protein_coding	202.933	147.188
0.187973	0.0193347	0.0773717	ENSG00000096384	HSP90AB1	protein_coding	51437.8	59574.6
0.247383	0.00750586	0.0385072	ENSG00000096401	CDC5L	protein_coding	1442.65	1752.81
-0.370507	0.00218375	0.0151359	ENSG00000096433	ITPR3	protein_coding	940.537	699.165
-0.0864786	0.436736	0.642034	ENSG00000096654	ZNF184	protein_coding	198.524	179.907
-0.187661	0.0524279	0.159398	ENSG00000096696	DSP	protein_coding	1797.1	1538.8
0.14327	0.151835	0.32947	ENSG00000096717	SIRT1	protein_coding	638.611	724.076
0.162347	0.0511196	0.156739	ENSG00000096746	HNRNPH3	protein_coding	3332.32	3793.88
0.0703463	0.529671	0.714848	ENSG00000096872	IFT74	protein_coding	237.715	256.952
0.0305967	0.762226	0.872627	ENSG00000096968	JAK2	protein_coding	42.9117	46.3641
-0.301009	0.00081219	0.00702841	ENSG00000097007	ABL1	protein_coding	3337.88	2651.6
-0.0394262	0.666213	0.810461	ENSG00000097021	ACOT7	protein_coding	965.211	929.386
0.112514	0.224078	0.425748	ENSG00000097033	SH3GLB1	protein_coding	764.57	843.189
0.18218	0.065737	0.186396	ENSG00000097046	CDC7	protein_coding	881.822	1030.15
-0.0130349	0.904605	0.952073	ENSG00000097096	SYDE2	protein_coding	277.935	274.29
-0.00503488	0.953397	0.976692	ENSG00000099139	PCSK5	protein_coding	32.1004	33.5972
0.0232342	0.780558	0.882802	ENSG00000099194	SCD	protein_coding	8211.58	8372.16
-0.0888123	0.405473	0.615324	ENSG00000099203	TMED1	protein_coding	428.79	389.345
-0.123608	0.0700707	0.195229	ENSG00000099204	ABLIM1	protein_coding	17.7109	7.22778
-0.414	0.00401662	0.0240729	ENSG00000099219	ERMP1	protein_coding	303.139	214.106
0.449738	0.000275483	0.00303182	ENSG00000099246	RAB18	protein_coding	398.067	568.197
-0.217729	0.101611	0.251937	ENSG00000099250	NRP1	protein_coding	187.815	146.689
-0.0410241	0.599682	0.765443	ENSG00000099251	HSD17B7P2	transcribed_unprocessed_pseudogene	18.4418	15.4011
-0.130697	0.189524	0.382029	ENSG00000099256	PRTFDC1	protein_coding	678.992	603.345
-0.776251	7.4675e-13	2.19327e-10	ENSG00000099260	PALMD	protein_coding	1932.89	1107.04
-0.0234974	0.825701	0.908156	ENSG00000099282	TSPAN15	protein_coding	264.485	257.596
0.457849	9.05786e-05	0.00125811	ENSG00000099290	WASHC2A	protein_coding	560.948	797.501
-0.259412	0.0319624	0.111261	ENSG00000099308	MAST3	protein_coding	354.065	281.919
0.112096	0.317852	0.530813	ENSG00000099326	MZF1	protein_coding	252.512	285.234
-0.482295	0.00463161	0.0266734	ENSG00000099330	OCEL1	protein_coding	152.537	99.9228
-0.175563	0.0982138	0.246373	ENSG00000099331	MYO9B	protein_coding	608.056	521.164
-0.0516703	0.465755	0.665701	ENSG00000099338	CATSPERG	protein_coding	17.6843	14.0345
0.240137	0.0101931	0.0485279	ENSG00000099341	PSMD8	protein_coding	3426.93	4145.74
-0.00134328	0.986913	0.993751	ENSG00000099364	FBXL19	protein_coding	1376.81	1378.97
-0.328294	0.0404558	0.132362	ENSG00000099377	HSD3B7	protein_coding	64.0036	37.0279
0.048705	0.594015	0.761865	ENSG00000099381	SETD1A	protein_coding	1084.12	1132.1
0.15626	0.135487	0.306376	ENSG00000099385	BCL7C	protein_coding	656.662	753.978
-0.31198	0.0233791	0.0886496	ENSG00000099617	EFNA2	protein_coding	211.202	159.141
-0.650314	3.82059e-08	2.32167e-06	ENSG00000099622	CIRBP	protein_coding	3688.62	2286.53
-0.0461676	0.65023	0.799838	ENSG00000099624	ATP5F1D	protein_coding	857.052	817.354
-0.042714	0.685056	0.823849	ENSG00000099625	CBARP	protein_coding	65.9666	59.9777
-0.0619467	0.580984	0.752726	ENSG00000099725	PRKY	transcribed_unitary_pseudogene	497.111	457.529
0.258828	0.00446483	0.0259568	ENSG00000099783	HNRNPM	protein_coding	6895.94	8467.39
-0.145872	0.227773	0.430679	ENSG00000099785	MARCHF2	protein_coding	139.89	117.413
0.0966541	0.363555	0.575596	ENSG00000099795	NDUFB7	protein_coding	926.28	1017.03
-0.138588	0.135498	0.306376	ENSG00000099797	TECR	protein_coding	1806.19	1605.06
0.460491	1.15616e-05	0.000242913	ENSG00000099800	TIMM13	protein_coding	1848.31	2611.5
-0.0715347	0.441826	0.645612	ENSG00000099804	CDC34	protein_coding	1399.39	1315.11
0.0728741	0.434439	0.640162	ENSG00000099810	MTAP	protein_coding	743.188	795.054
-0.0526268	0.618738	0.778976	ENSG00000099814	CEP170B	protein_coding	280.283	266.902
0.190833	0.025289	0.0937481	ENSG00000099817	POLR2E	protein_coding	2787.85	3244.68
0.330083	0.0025428	0.0169789	ENSG00000099821	POLRMT	protein_coding	1405.29	1826.59
-0.0151207	0.889676	0.945287	ENSG00000099822	HCN2	protein_coding	151.961	151.084
-0.0125047	0.908275	0.953638	ENSG00000099849	RASSF7	protein_coding	110.794	109.435
0.899082	0.000314338	0.0033486	ENSG00000099860	GADD45B	protein_coding	61.9774	130.15
-0.482732	0.000122107	0.00160884	ENSG00000099864	PALM	protein_coding	858.189	586.514
0.124938	0.169655	0.354602	ENSG00000099875	MKNK2	protein_coding	964.889	1071.76
0.0291464	0.792469	0.889562	ENSG00000099889	ARVCF	protein_coding	151.687	160.654
0.389861	0.000174358	0.00212946	ENSG00000099899	TRMT2A	protein_coding	965.833	1301.26
0.32793	0.000730132	0.00653135	ENSG00000099901	RANBP1	protein_coding	3075.39	3964.44
-0.00890652	0.934814	0.966841	ENSG00000099904	ZDHHC8	protein_coding	430.667	429.238
-0.0523041	0.634201	0.789222	ENSG00000099910	KLHL22	protein_coding	177.894	167.375
0.0363747	0.692619	0.828909	ENSG00000099917	MED15	protein_coding	722.404	747.513
0.103485	0.305877	0.518737	ENSG00000099940	SNAP29	protein_coding	490.818	544.633
0.0491962	0.590323	0.75889	ENSG00000099942	CRKL	protein_coding	2902.88	3032.94
0.194668	0.0476505	0.149184	ENSG00000099949	LZTR1	protein_coding	876.916	1031.7
-0.653955	5.34628e-05	0.000822246	ENSG00000099953	MMP11	protein_coding	246.055	146.945
-0.261903	0.0210393	0.082278	ENSG00000099954	CECR2	protein_coding	880.891	706.22
0.00707833	0.93083	0.965226	ENSG00000099956	SMARCB1	protein_coding	2063.66	2075.58
-0.31222	0.000961542	0.00799282	ENSG00000099968	BCL2L13	protein_coding	2599.38	2047.31
0.0326884	0.685994	0.824624	ENSG00000099974	DDTL	protein_coding	19.0017	22.6765
0.0956909	0.331416	0.54513	ENSG00000099977	DDT	protein_coding	639.568	697.867
-0.129899	0.189619	0.382115	ENSG00000099991	CABIN1	protein_coding	1120.71	1002.26
-0.217163	0.0930525	0.237347	ENSG00000099992	TBC1D10A	protein_coding	176.15	140.342
0.0136855	0.823534		ENSG00000099994	SUSD2	protein_coding	8.25859	9.33956
0.168401	0.089284	0.230799	ENSG00000099995	SF3A1	protein_coding	2519.04	2917.16
-0.36877	0.015345	0.0653263	ENSG00000099999	RNF215	protein_coding	176.825	123.157
-0.221907	0.100165	0.249404	ENSG00000100003	SEC14L2	protein_coding	167.694	124.101
-0.0566679	0.554356	0.733737	ENSG00000100014	SPECC1L	protein_coding	1444.9	1377.64
-0.0204115	0.816228	0.902991	ENSG00000100023	PPIL2	protein_coding	1093.17	1073.74
-1.37246	1.97982e-08	1.34838e-06	ENSG00000100027	YPEL1	protein_coding	211.671	83.112
0.198072	0.0447963	0.142737	ENSG00000100028	SNRPD3	protein_coding	1884.67	2221.84
0.514514	4.18088e-07	1.65568e-05	ENSG00000100029	PES1	protein_coding	2920.87	4266.63
0.0166118	0.860689	0.92803	ENSG00000100030	MAPK1	protein_coding	3546.92	3604.4
-0.14494	0.232	0.43546	ENSG00000100031	GGT1	protein_coding	155.798	129.222
0.0926945	0.349627	0.562355	ENSG00000100034	PPM1F	protein_coding	783.815	854.982
0.0256943	0.817009	0.903246	ENSG00000100036	SLC35E4	protein_coding	148.298	151.884
0.120125	0.231212	0.434558	ENSG00000100038	TOP3B	protein_coding	463.218	514.827
0.0548008	0.591013	0.759266	ENSG00000100056	ESS2	protein_coding	402.759	425.451
0.0692459	0.514747	0.703608	ENSG00000100058	CRYBB2P1	transcribed_unprocessed_pseudogene	372.374	396.89
-0.553509	0.00205644	0.0144525	ENSG00000100065	CARD10	protein_coding	152.349	94.2121
0.0367247	0.732161	0.855264	ENSG00000100068	LRP5L	transcribed_unprocessed_pseudogene	59.6765	63.3116
-0.120668	0.247465	0.452558	ENSG00000100075	SLC25A1	protein_coding	604.111	538.48
-0.197093	0.0842303	0.22197	ENSG00000100077	GRK3	protein_coding	401.009	332.313
-0.126772	0.214905	0.414556	ENSG00000100083	GGA1	protein_coding	758.739	675.096
0.198447	0.0324918	0.112659	ENSG00000100084	HIRA	protein_coding	975.567	1148.27
-0.375647	0.0137708	0.0605554	ENSG00000100092	SH3BP1	protein_coding	221.978	153.719
-0.0706109	0.43595	0.641347	ENSG00000100097	LGALS1	protein_coding	28.1019	21.269
-0.265684	0.0236564	0.0894362	ENSG00000100099	HPS4	protein_coding	720.343	575.986
0.029053	0.746213	0.863452	ENSG00000100100	PIK3IP1	protein_coding	25.4755	27.4896
0.644824	1.16741e-07	5.85697e-06	ENSG00000100104	SRRD	protein_coding	499.616	806.024
-0.0249589	0.772024	0.877954	ENSG00000100105	PATZ1	protein_coding	1217.55	1194.11
-0.52457	3.92571e-05	0.000641306	ENSG00000100106	TRIOBP	protein_coding	491.524	326.836
0.14082	0.199729	0.395185	ENSG00000100109	TFIP11	protein_coding	540.475	616.823
0.0358073	0.735682	0.857515	ENSG00000100116	GCAT	protein_coding	327.548	340.738
0.104445	0.322244	0.535605	ENSG00000100124	ANKRD54	protein_coding	367.638	407.902
-0.0238059	0.757527	0.87003	ENSG00000100129	EIF3L	protein_coding	9599.27	9416.92
0.352721	0.000135785	0.00175141	ENSG00000100138	SNU13	protein_coding	2546.31	3323.25
0.0889202	0.313138	0.527054	ENSG00000100139	MICALL1	protein_coding	1119.57	1208.28
0.37815	0.00333266	0.0209469	ENSG00000100142	POLR2F	protein_coding	460.98	627.978
-0.0239528	0.811241	0.900328	ENSG00000100147	CCDC134	protein_coding	469.737	457.827
-0.138406	0.238625	0.443409	ENSG00000100150	DEPDC5	protein_coding	351.863	303.304
-0.0138176	0.898767	0.949392	ENSG00000100151	PICK1	protein_coding	109.507	105.872
-0.104966	0.333799	0.547261	ENSG00000100154	TTC28	protein_coding	1005.11	907.238
-0.118301	0.050213		ENSG00000100156	SLC16A8	protein_coding	12.8456	4.21228
0.0692023	0.495677	0.689158	ENSG00000100162	CENPM	protein_coding	443.474	471.602
-0.130459	0.226258	0.428505	ENSG00000100167	SEPTIN3	protein_coding	420.958	374.226
-0.0819276	0.469604	0.669411	ENSG00000100181	TPTEP1	transcribed_unprocessed_pseudogene	705.829	635.817
0.052169	0.641854	0.795165	ENSG00000100196	KDELR3	protein_coding	86.8798	92.818
0.12214	0.152281	0.330082	ENSG00000100201	DDX17	protein_coding	8065.58	8922.56
-0.135966	0.158825	0.339621	ENSG00000100207	TCF20	protein_coding	1530.06	1363.03
0.209711	0.112393	0.27064	ENSG00000100209	HSCB	protein_coding	100.404	128.029
-0.304191	0.0288992	0.103828	ENSG00000100211	CBY1	protein_coding	207.962	156.237
0.40589	4.84501e-05	0.000761981	ENSG00000100216	TOMM22	protein_coding	1977.07	2682.97
-0.267389	0.00777496	0.0395852	ENSG00000100219	XBP1	protein_coding	1294.85	1046.18
0.209562	0.021858	0.0843334	ENSG00000100220	RTCB	protein_coding	2115.27	2498.91
0.122615	0.189978	0.382522	ENSG00000100221	JOSD1	protein_coding	858.179	951.321
0.0225956	0.794997	0.891352	ENSG00000100225	FBXO7	protein_coding	1533.42	1565.34
-0.182965	0.0525549	0.159612	ENSG00000100226	GTPBP1	protein_coding	1409.17	1210.06
-0.0140014	0.866426	0.931864	ENSG00000100227	POLDIP3	protein_coding	2776.78	2745.62
0.119512	0.183853	0.374561	ENSG00000100234	TIMP3	protein_coding	2182.82	2413.16
-0.0765348	0.41872	0.626924	ENSG00000100239	PPP6R2	protein_coding	776.846	723.864
-0.0653792	0.418365	0.626658	ENSG00000100241	SBF1	protein_coding	2284.46	2165.33
-0.401477	0.000158271	0.00197503	ENSG00000100242	SUN2	protein_coding	1265.43	926.348
-0.126972	0.141355	0.314313	ENSG00000100243	CYB5R3	protein_coding	2562.71	2308.52
-0.207373	0.093894	0.238852	ENSG00000100246	DNAL4	protein_coding	205.251	165.473
0.0130661	0.89228	0.946557	ENSG00000100258	LMF2	protein_coding	569.614	575.978
0.0604867	0.549745	0.730197	ENSG00000100263	RHBDD3	protein_coding	439.224	464.966
-0.27219	0.00318405	0.0202201	ENSG00000100266	PACSIN2	protein_coding	2447.99	1982.81
-0.535621	0.00104048	0.00847816	ENSG00000100271	TTLL1	protein_coding	205.091	133.277
0.035001	0.62222	0.780978	ENSG00000100276	RASL10A	protein_coding	12.6557	15.9563
-0.0844858	0.318803	0.531514	ENSG00000100280	AP1B1	protein_coding	2206.83	2061.61
0.133744	0.177828	0.366119	ENSG00000100281	HMGXB4	protein_coding	875.941	989.017
-0.025794	0.812792	0.900909	ENSG00000100284	TOM1	protein_coding	307.889	303.942
0.585477	1.117e-08	8.11442e-07	ENSG00000100285	NEFH	protein_coding	9639.93	14776.7
-0.048656	0.663135	0.808726	ENSG00000100288	CHKB	protein_coding	170.16	157.125
-0.136072	0.109277	0.26507	ENSG00000100292	HMOX1	protein_coding	20.128	10.0781
0.62145	2.8626e-06	7.88221e-05	ENSG00000100294	MCAT	protein_coding	290.573	463.076
-0.122906	0.194389	0.388185	ENSG00000100296	THOC5	protein_coding	1445.16	1301.09
-0.0727828	0.400311	0.610513	ENSG00000100297	MCM5	protein_coding	4081.68	3842.62
-0.232199	0.0898619	0.231901	ENSG00000100299	ARSA	protein_coding	103.504	77.0646
0.0761759	0.435003	0.640422	ENSG00000100300	TSPO	protein_coding	752.304	805.268
-0.0172696	0.761672		ENSG00000100302	RASD2	protein_coding	9.64736	8.76915
0.110757	0.185203	0.376495	ENSG00000100304	TTLL12	protein_coding	2522.92	2759.99
-0.666094	0.00241846	0.0163527	ENSG00000100307	CBX7	protein_coding	102.187	55.5113
-0.166686	0.058765	0.172167	ENSG00000100316	RPL3	protein_coding	69627.7	60803.7
0.0494074	0.648862	0.798852	ENSG00000100319	ZMAT5	protein_coding	266.567	280.177
-0.482782	1.20183e-06	3.8861e-05	ENSG00000100320	RBFOX2	protein_coding	3858.14	2700.88
-0.221516	0.0443109	0.141751	ENSG00000100321	SYNGR1	protein_coding	1009.28	832.446
-0.0832076	0.32848	0.541931	ENSG00000100324	TAB1	protein_coding	1433.47	1338.66
-0.00595885	0.949543	0.975064	ENSG00000100325	ASCC2	protein_coding	810.61	802.997
-0.372601	0.00120736	0.00956796	ENSG00000100330	MTMR3	protein_coding	786.359	586.284
0.309001	0.00167621	0.0122505	ENSG00000100335	MIEF1	protein_coding	2515.51	3202.68
-0.0454142	0.669531	0.8128	ENSG00000100336	APOL4	protein_coding	84.4935	81.8091
0.0965804	0.379713	0.592138	ENSG00000100344	PNPLA3	protein_coding	435.114	485.717
-0.118334	0.17147	0.357145	ENSG00000100345	MYH9	protein_coding	3224.41	2927.86
-0.519032	0.00737592	0.0380151	ENSG00000100346	CACNA1I	protein_coding	95.5151	58.4609
0.206955	0.0350149	0.119064	ENSG00000100347	SAMM50	protein_coding	918.917	1087.28
-0.0584307	0.522442	0.709028	ENSG00000100348	TXN2	protein_coding	1163.72	1103.19
-0.0353046	0.702442	0.834642	ENSG00000100350	FOXRED2	protein_coding	2018.01	1958.93
0.112385	0.153503	0.33191	ENSG00000100353	EIF3D	protein_coding	6324.49	6914.5
0.00514914	0.935666	0.967262	ENSG00000100354	TNRC6B	protein_coding	767.47	774.817
-0.177011	0.0767826	0.20785	ENSG00000100359	SGSM3	protein_coding	1130.24	968.337
-0.23059	0.0555055	0.165542	ENSG00000100360	IFT27	protein_coding	318.3	255.904
0.216544	0.024342	0.0911241	ENSG00000100364	KIAA0930	protein_coding	1050.82	1257.89
0.292797	0.00480352	0.027417	ENSG00000100372	SLC25A17	protein_coding	832.58	1051.66
-0.0606296	0.543765	0.726015	ENSG00000100376	FAM118A	protein_coding	522.524	492.841
-0.0305662	0.782001	0.883527	ENSG00000100379	KCTD17	protein_coding	102.122	96.8665
0.0577281	0.492524	0.68701	ENSG00000100380	ST13	protein_coding	5814.65	6105.29
0.159297	0.147352	0.323476	ENSG00000100387	RBX1	protein_coding	923.97	1070.07
0.0712636	0.430402	0.637374	ENSG00000100393	EP300	protein_coding	2240.61	2385.61
0.181359	0.0662453	0.187385	ENSG00000100395	L3MBTL2	protein_coding	623.411	724.795
0.438864	4.31686e-06	0.000110252	ENSG00000100401	RANGAP1	protein_coding	4706.56	6524.78
-0.210698	0.0175627	0.0721231	ENSG00000100403	ZC3H7B	protein_coding	5370.95	4545.53
0.398334	0.000223599	0.00257751	ENSG00000100410	PHF5A	protein_coding	804.149	1089.53
-0.0820396	0.317786	0.530813	ENSG00000100412	ACO2	protein_coding	3030.89	2838.05
0.479362	2.27628e-05	0.00041515	ENSG00000100413	POLR3H	protein_coding	897.598	1290.54
0.228679	0.0294687	0.10526	ENSG00000100416	TRMU	protein_coding	489.698	592.193
-0.160775	0.167984	0.352219	ENSG00000100417	PMM1	protein_coding	282.807	238.025
0.116038	0.239766	0.44465	ENSG00000100418	DESI1	protein_coding	1003.88	1117.48
0.012469	0.889843	0.945287	ENSG00000100422	CERK	protein_coding	1168.91	1180.31
-0.00567698	0.950401	0.975509	ENSG00000100425	BRD1	protein_coding	752.51	748.745
0.00594476	0.946424	0.974061	ENSG00000100426	ZBED4	protein_coding	1415.4	1424.79
0.015225	0.891703	0.946414	ENSG00000100429	HDAC10	protein_coding	136.25	137.563
-1.17707	0.000791098	0.00690582	ENSG00000100433	KCNK10	protein_coding	55.2442	20.3187
-0.247023	0.034657	0.118194	ENSG00000100439	ABHD4	protein_coding	440.564	356.769
-0.180568	0.0641053	0.183021	ENSG00000100441	KHNYN	protein_coding	1261.67	1080.66
-0.00290781	0.9741	0.987249	ENSG00000100442	FKBP3	protein_coding	3005.97	2995.16
0.076412	0.467265	0.667224	ENSG00000100445	SDR39U1	protein_coding	454.165	488.684
0.160951	0.0895385	0.231235	ENSG00000100461	RBM23	protein_coding	986.261	1131.76
0.518164	1.26437e-07	6.18927e-06	ENSG00000100462	PRMT5	protein_coding	3777.37	5529.21
-0.160349	0.180157	0.369439	ENSG00000100473	COCH	protein_coding	74.348	57.0996
-0.00898616	0.925664	0.962318	ENSG00000100478	AP4S1	protein_coding	97.0854	95.5998
0.377039	0.00272868	0.0179426	ENSG00000100479	POLE2	protein_coding	426.073	578.369
0.00745063	0.947413	0.974225	ENSG00000100483	VCPKMT	protein_coding	110.303	109.299
0.0463078	0.663085	0.808726	ENSG00000100485	SOS2	protein_coding	287.051	305.051
0.500512	0.00481064	0.0274466	ENSG00000100490	CDKL1	protein_coding	132.905	207.712
0.0579909	0.578902	0.751482	ENSG00000100503	NIN	protein_coding	607.095	641.223
-0.20405	0.0254487	0.0941916	ENSG00000100504	PYGL	protein_coding	1311.61	1110.44
-0.622545	0.000401499	0.00404642	ENSG00000100505	TRIM9	protein_coding	172.777	104.75
0.529509	4.71741e-06	0.000117919	ENSG00000100519	PSMC6	protein_coding	1328.54	1972.54
0.330505	0.00152297	0.0114756	ENSG00000100522	GNPNAT1	protein_coding	898.438	1171.04
0.169894	0.15131	0.328702	ENSG00000100523	DDHD1	protein_coding	451.013	545.683
0.582034	8.45068e-06	0.000186911	ENSG00000100526	CDKN3	protein_coding	537.882	831.076
0.155684	0.074291	0.203336	ENSG00000100528	CNIH1	protein_coding	2204.06	2500.72
0.287719	0.0407275	0.133004	ENSG00000100532	CGRRF1	protein_coding	175.022	232.145
0.172053	0.148554	0.325255	ENSG00000100554	ATP6V1D	protein_coding	387.116	462.139
0.0342941	0.746891	0.864079	ENSG00000100564	PIGH	protein_coding	343.647	354.997
0.551954	4.19672e-05	0.000674634	ENSG00000100567	PSMA3	protein_coding	1345.12	2053.8
0.135352	0.196701	0.391513	ENSG00000100568	VTI1B	protein_coding	836.383	945.155
-0.0492775	0.631182	0.787469	ENSG00000100575	TIMM9	protein_coding	497.687	477.258
-0.594997	1.59875e-05	0.000315233	ENSG00000100577	GSTZ1	protein_coding	497.509	317.634
0.223725	0.0339515	0.116431	ENSG00000100578	KIAA0586	protein_coding	515.839	622.655
-0.133454	0.173646	0.360328	ENSG00000100580	TMED8	protein_coding	1431.7	1275.51
0.172019	0.0785121	0.211193	ENSG00000100583	SAMD15	protein_coding	13.2344	25.9075
0.621637	1.78982e-07	8.27308e-06	ENSG00000100591	AHSA1	protein_coding	1989.58	3151.48
-0.41709	0.00566702	0.0311533	ENSG00000100592	DAAM1	protein_coding	358.265	253.144
0.145303	0.201507	0.397155	ENSG00000100596	SPTLC2	protein_coding	781.014	905.742
-0.284828	0.00156995	0.0117106	ENSG00000100600	LGMN	protein_coding	2854.44	2295.77
0.18915	0.112918	0.271329	ENSG00000100601	ALKBH1	protein_coding	221.138	268.809
0.107069	0.226021	0.428229	ENSG00000100603	SNW1	protein_coding	1801.18	1966.6
-0.0353666	0.683384	0.822856	ENSG00000100604	CHGA	protein_coding	25.8561	22.1206
0.0150408	0.872433	0.935257	ENSG00000100605	ITPK1	protein_coding	1064.93	1076.14
-0.3965	0.00861106	0.0425363	ENSG00000100612	DHRS7	protein_coding	233.73	162.448
-0.0372878	0.6892	0.826855	ENSG00000100614	PPM1A	protein_coding	764.712	736.292
0.0244973	0.824355	0.907483	ENSG00000100625	SIX4	protein_coding	135.204	142.598
-0.301954	0.0484573	0.151073	ENSG00000100626	GALNT16	protein_coding	87.6591	58.3008
-0.0816143	0.453669	0.65648	ENSG00000100629	CEP128	protein_coding	253.457	233.945
0.202799	0.0430179	0.138368	ENSG00000100632	ERH	protein_coding	2807.22	3326.4
0.358819	0.00260634	0.0172995	ENSG00000100644	HIF1A	protein_coding	3067.15	4110.33
-0.490283	0.000144492	0.00183518	ENSG00000100647	SUSD6	protein_coding	588.256	403.448
0.0229493	0.776361	0.88001	ENSG00000100650	SRSF5	protein_coding	3971.4	4049.59
1.12566	1.55886e-15	9.5551e-13	ENSG00000100664	EIF5	protein_coding	3100.35	6928.43
0.264811	0.0395584	0.130326	ENSG00000100697	DICER1	protein_coding	1234.75	1593.29
0.0028193	0.980082	0.990332	ENSG00000100711	ZFYVE21	protein_coding	241.956	242.346
0.0621231	0.454204	0.656965	ENSG00000100714	MTHFD1	protein_coding	3628.81	3820.94
0.261289	0.00674914	0.0356225	ENSG00000100722	ZC3H14	protein_coding	1131.36	1395.92
0.191593	0.0525421	0.159608	ENSG00000100726	TELO2	protein_coding	817.934	961.336
0.0894405	0.414576	0.623102	ENSG00000100731	PCNX1	protein_coding	1110.37	1225.18
0.464768	0.0029488	0.0190087	ENSG00000100744	GSKIP	protein_coding	156.055	233.179
0.124912	0.17784	0.366119	ENSG00000100749	VRK1	protein_coding	2996.03	3322.48
0.494887	9.093e-06	0.000197858	ENSG00000100764	PSMC1	protein_coding	2791.15	4046.93
-0.771005	1.14494e-06	3.7451e-05	ENSG00000100767	PAPLN	protein_coding	322.279	179.625
-0.275488	0.0525352	0.159608	ENSG00000100784	RPS6KA5	protein_coding	124.094	91.6905
0.34342	0.000390086	0.00395199	ENSG00000100796	PPP4R3A	protein_coding	1856.7	2416.72
-0.420609	0.00421371	0.0248517	ENSG00000100802	C14orf93	protein_coding	289.442	201.037
0.181705	0.0430154	0.138368	ENSG00000100804	PSMB5	protein_coding	5021.24	5812.15
0.145184	0.114532	0.273859	ENSG00000100811	YY1	protein_coding	2537.88	2865.39
0.298262	0.000608369	0.00564634	ENSG00000100813	ACIN1	protein_coding	3542.33	4443.92
-0.194847	0.0536123	0.161666	ENSG00000100814	CCNB1IP1	protein_coding	1186.07	1000.45
0.361718	0.00205754	0.014453	ENSG00000100815	TRIP11	protein_coding	750.33	1004.72
0.205823	0.0284328	0.102639	ENSG00000100823	APEX1	protein_coding	3765.33	4446.71
0.0748212	0.379166	0.591445	ENSG00000100836	PABPN1	protein_coding	2887.96	3071.59
-0.323782	0.00605629	0.0327007	ENSG00000100842	EFS	protein_coding	571.665	439.432
0.0979499	0.291692	0.503462	ENSG00000100852	ARHGAP5	protein_coding	3211.1	3492.53
0.260814	0.031849	0.11103	ENSG00000100865	CINP	protein_coding	414.996	524.046
0.0603483	0.316263		ENSG00000100867	DHRS2	protein_coding	5.87527	10.7826
0.164151	0.0994181	0.248204	ENSG00000100883	SRP54	protein_coding	703.791	811.3
0.240274	0.0105254	0.0496443	ENSG00000100888	CHD8	protein_coding	2110.95	2560.38
-1.87297	1.51304e-10	2.15464e-08	ENSG00000100889	PCK2	protein_coding	2596.81	661.618
0.591897	6.62868e-05	0.000971426	ENSG00000100890	PRORP	protein_coding	303.77	478.493
-0.170008	0.0786336	0.211318	ENSG00000100897	DCAF11	protein_coding	1084.3	935.015
0.235083	0.0233583	0.0885942	ENSG00000100902	PSMA6	protein_coding	2949.98	3573.67
-0.0243417	0.793067	0.889684	ENSG00000100906	NFKBIA	protein_coding	783.029	763.54
-0.21103	0.0744285	0.203511	ENSG00000100908	EMC9	protein_coding	292.356	237.853
-0.0170786	0.868285	0.932654	ENSG00000100911	PSME2	protein_coding	509.813	498.564
0.708312	2.23103e-05	0.000409505	ENSG00000100916	BRMS1L	protein_coding	139.501	242.783
-0.0189969	0.70974		ENSG00000100918	REC8	protein_coding	7.86949	5.54341
0.0588274	0.547858	0.728953	ENSG00000100926	TM9SF1	protein_coding	569.225	601.472
0.16414	0.135388	0.306326	ENSG00000100934	SEC23A	protein_coding	1450.56	1694.09
0.0553037	0.595303	0.762476	ENSG00000100938	GMPR2	protein_coding	547.569	579.51
0.360406	0.00026119	0.00291087	ENSG00000100941	PNN	protein_coding	2875.36	3788.43
-0.0364855	0.735909	0.857567	ENSG00000100949	RABGGTA	protein_coding	265.812	253.647
-0.516234	0.0114346	0.0527292	ENSG00000100968	NFATC4	protein_coding	1405.03	805.716
-0.0648094	0.458082	0.660263	ENSG00000100979	PLTP	protein_coding	1766.44	1671.4
-0.184745	0.0568613	0.168339	ENSG00000100982	PCIF1	protein_coding	852.566	730.151
-0.469694	3.77225e-06	9.88535e-05	ENSG00000100983	GSS	protein_coding	2236.18	1574.06
-0.0345246	0.687461	0.825538	ENSG00000100991	TRPC4AP	protein_coding	1358.2	1316.97
-0.0759346	0.357894	0.570184	ENSG00000100994	PYGB	protein_coding	2076.93	1952.15
-0.0633074	0.529621	0.714848	ENSG00000100997	ABHD12	protein_coding	481.611	453.743
-0.0296824	0.775249	0.879755	ENSG00000101000	PROCR	protein_coding	398.855	385.352
0.26818	0.012004	0.0546968	ENSG00000101003	GINS1	protein_coding	1271.25	1585.85
-0.500012	0.000197341	0.0023458	ENSG00000101004	NINL	protein_coding	624.174	420.871
-0.000171819	0.9959		ENSG00000101017	CD40	protein_coding	9.84452	10.4583
0.0838573	0.385068	0.596363	ENSG00000101019	UQCC1	protein_coding	794.988	858.69
-0.267802	0.0111632	0.0518375	ENSG00000101040	ZMYND8	protein_coding	959.082	773.369
0.0103821	0.923362	0.961225	ENSG00000101052	IFT52	protein_coding	324.845	325.76
0.0719327	0.388545	0.599443	ENSG00000101057	MYBL2	protein_coding	3717.18	3943.55
-0.387908	0.000133812	0.00173231	ENSG00000101079	NDRG3	protein_coding	1103.19	817.787
0.717715	1.99764e-10	2.63202e-08	ENSG00000101084	RAB5IF	protein_coding	789.882	1326.22
0.0659341	0.305877	0.518737	ENSG00000101098	RIMS4	protein_coding	10.5456	18.0972
-0.00320646	0.975577	0.988123	ENSG00000101104	PABPC1L	protein_coding	182.935	179.457
0.120107	0.201956	0.397557	ENSG00000101109	STK4	protein_coding	862.687	956.878
-0.10521	0.183796	0.374517	ENSG00000101126	ADNP	protein_coding	3203.57	2944.71
0.15347	0.166336	0.349844	ENSG00000101132	PFDN4	protein_coding	540.737	622.718
0.0225606	0.772725	0.878539	ENSG00000101134	DOK5	protein_coding	15.989	17.826
0.19834	0.0350398	0.11912	ENSG00000101138	CSTF1	protein_coding	871	1022.84
-0.260788	0.00865132	0.0426699	ENSG00000101144	BMP7	protein_coding	1377.25	1121.55
0.324899	0.00158625	0.0117886	ENSG00000101146	RAE1	protein_coding	1295.98	1678.53
0.154413	0.0723464	0.1995	ENSG00000101150	TPD52L2	protein_coding	1336.94	1515.4
-0.0525241	0.535211	0.7187	ENSG00000101152	DNAJC5	protein_coding	1651.03	1578.69
0.147303	0.0795539	0.213182	ENSG00000101158	NELFCD	protein_coding	2173.85	2448.28
-0.167119	0.171969	0.357955	ENSG00000101160	CTSZ	protein_coding	177.185	145.786
0.0377856	0.651815	0.800441	ENSG00000101161	PRPF6	protein_coding	2082.05	2147.07
0.36593	0.000762619	0.00673646	ENSG00000101166	PRELID3B	protein_coding	978.25	1302.15
0.0941101	0.336767	0.55008	ENSG00000101181	MTG2	protein_coding	614.364	671.755
0.32391	0.00142562	0.0109262	ENSG00000101182	PSMA7	protein_coding	3421.65	4407.29
0.0963871	0.327648	0.541268	ENSG00000101189	MRGBP	protein_coding	543.241	592.84
-0.115365	0.278579	0.489763	ENSG00000101190	TCFL5	protein_coding	327.924	292.231
0.0224869	0.802176	0.895712	ENSG00000101191	DIDO1	protein_coding	1537.37	1570.09
-0.0594417	0.490191	0.684981	ENSG00000101193	GID8	protein_coding	1225.08	1163.93
-0.0425339	0.646477	0.797798	ENSG00000101199	ARFGAP1	protein_coding	899.302	864.548
-0.0601766	0.225264		ENSG00000101204	CHRNA4	protein_coding	10.7916	4.62864
0.0120078	0.88229	0.940887	ENSG00000101210	EEF1A2	protein_coding	20.8653	21.6229
-0.0918276	0.365096	0.577356	ENSG00000101216	GMEB2	protein_coding	425.571	390.899
0.384425	0.000158724	0.00197503	ENSG00000101220	C20orf27	protein_coding	1087.26	1459.6
-0.0984611	0.250978	0.457024	ENSG00000101224	CDC25B	protein_coding	3577.3	3298.62
-0.0726357	0.521965	0.708791	ENSG00000101236	RNF24	protein_coding	220.015	203.472
0.019811	0.851499	0.923433	ENSG00000101246	ARFRP1	protein_coding	242.948	247.528
0.320642	0.0312339	0.109591	ENSG00000101247	NDUFAF5	protein_coding	119.213	163.821
-0.763136	2.51618e-08	1.6347e-06	ENSG00000101255	TRIB3	protein_coding	2102.45	1198.08
-0.550317	4.34384e-06	0.000110541	ENSG00000101265	RASSF2	protein_coding	616.967	409.802
0.149733	0.0930001	0.237263	ENSG00000101266	CSNK2A1	protein_coding	5073.17	5740.25
-0.126333	0.182696	0.373229	ENSG00000101290	CDS2	protein_coding	1166.95	1051.49
0.155104	0.0717968	0.198508	ENSG00000101294	HM13	protein_coding	1557.35	1766.36
0.0185086	0.811449	0.900401	ENSG00000101306	MYLK2	protein_coding	16.647	18.9599
0.181992	0.0507474	0.155834	ENSG00000101310	SEC23B	protein_coding	1204.24	1399.66
-0.00893245	0.91859	0.959516	ENSG00000101337	TM9SF4	protein_coding	1079.4	1075.79
0.287248	0.00934293	0.0452168	ENSG00000101343	CRNKL1	protein_coding	618.895	781.794
0.089076	0.337721	0.551	ENSG00000101346	POFUT1	protein_coding	1735.91	1879.35
0.424907	0.000316882	0.00336654	ENSG00000101347	SAMHD1	protein_coding	550.059	767.339
-0.116446	0.182305	0.372647	ENSG00000101349	PAK5	protein_coding	23.8171	15.3734
0.262467	0.0112027	0.0519524	ENSG00000101350	KIF3B	protein_coding	639.85	794.172
-0.0228877	0.710834		ENSG00000101353	MROH8	protein_coding	11.6386	10.4441
0.547344	4.98131e-07	1.92299e-05	ENSG00000101361	NOP56	protein_coding	5843.04	8769.31
0.133682	0.194416	0.388185	ENSG00000101363	MANBAL	protein_coding	601.569	681.348
0.21207	0.0200025	0.0792567	ENSG00000101365	IDH3B	protein_coding	1484.98	1763.57
0.128051	0.122721	0.286317	ENSG00000101367	MAPRE1	protein_coding	5193.08	5756.4
-0.107181	0.354398	0.566864	ENSG00000101384	JAG1	protein_coding	87.8641	74.0069
-0.0753144	0.462295	0.66369	ENSG00000101391	CDK5RAP1	protein_coding	597.218	552.852
-0.308437	0.0138762	0.060943	ENSG00000101400	SNTA1	protein_coding	555.054	421.029
0.0212949	0.81683	0.903246	ENSG00000101407	TTI1	protein_coding	773.583	788.159
-0.184979	0.0530009	0.160482	ENSG00000101412	E2F1	protein_coding	1006.87	861.579
0.0730534	0.478744	0.67615	ENSG00000101413	RPRD1B	protein_coding	679.816	727.933
-0.124569	0.282553	0.493794	ENSG00000101417	PXMP4	protein_coding	183.343	158.309
0.00999035	0.911325	0.955445	ENSG00000101421	CHMP4B	protein_coding	925.163	933.534
-0.164982	0.115686	0.275776	ENSG00000101439	CST3	protein_coding	459.074	395.675
0.473704	0.000621619	0.00574908	ENSG00000101442	ACTR5	protein_coding	236.101	343.056
-0.0711725	0.375329	0.587345	ENSG00000101444	AHCY	protein_coding	10472.8	9880.36
0.281848	0.00427039	0.0251059	ENSG00000101447	FAM83D	protein_coding	773.584	965.916
0.313757	0.0106936	0.0501359	ENSG00000101452	DHX35	protein_coding	309.806	404.455
0.265205	0.0170164	0.0705715	ENSG00000101457	DNTTIP1	protein_coding	394.253	491.755
-0.131312	0.251705	0.457934	ENSG00000101460	MAP1LC3A	protein_coding	68.3859	50.6332
-0.0499095	0.61798	0.778881	ENSG00000101464	PIGU	protein_coding	670.984	643.097
-0.0712031	0.526785	0.712453	ENSG00000101473	ACOT8	protein_coding	213.966	195.099
0.0524129	0.55533	0.7345	ENSG00000101474	APMAP	protein_coding	1141.8	1197.14
0.0914259	0.327823	0.541494	ENSG00000101544	ADNP2	protein_coding	1256.65	1361.58
0.10735	0.282837	0.494044	ENSG00000101546	RBFA	protein_coding	464.863	513.16
0.503415	8.42629e-06	0.000186783	ENSG00000101557	USP14	protein_coding	2255.4	3293.31
0.220333	0.0103649	0.0491175	ENSG00000101558	VAPA	protein_coding	2468.71	2931.07
0.0705507	0.515197	0.703735	ENSG00000101574	METTL4	protein_coding	267.832	290.859
-0.336086	0.00301469	0.0193236	ENSG00000101577	LPIN2	protein_coding	588.511	446.294
0.232166	0.017912	0.0731317	ENSG00000101596	SMCHD1	protein_coding	1334.11	1608.94
0.093235	0.254312	0.460538	ENSG00000101605	MYOM1	protein_coding	14.8084	22.7965
0.240471	0.0149975	0.0644813	ENSG00000101608	MYL12A	protein_coding	1092.87	1327.83
0.331928	0.01344	0.0594533	ENSG00000101624	CEP76	protein_coding	249.979	337.903
-0.0259679	0.778394	0.881146	ENSG00000101639	CEP192	protein_coding	746.149	727.893
-0.054924	0.526933	0.712585	ENSG00000101654	RNMT	protein_coding	1456.69	1387.98
0.912199	0.00335257	0.0210158	ENSG00000101665	SMAD7	protein_coding	16.856	42.8943
-0.845967	3.86348e-13	1.24881e-10	ENSG00000101680	LAMA1	protein_coding	1918.75	1045.02
0.061103	0.567713	0.743554	ENSG00000101695	RNF125	protein_coding	64.3829	72.3014
0.109099	0.347355	0.560362	ENSG00000101745	ANKRD12	protein_coding	284.847	327.686
-0.00462369	0.964949	0.982889	ENSG00000101751	POLI	protein_coding	351.381	345.649
-0.113079	0.303535	0.516705	ENSG00000101752	MIB1	protein_coding	1532.99	1368.21
0.0263101	0.803996	0.896324	ENSG00000101773	RBBP8	protein_coding	749.936	770.104
-0.0737601	0.469701	0.669481	ENSG00000101782	RIOK3	protein_coding	713.159	666.194
0.624391	3.76564e-07	1.52991e-05	ENSG00000101811	CSTF2	protein_coding	525.461	837.915
0.0866662	0.391555	0.601978	ENSG00000101843	PSMD10	protein_coding	594.504	642.536
0.176172	0.165875	0.34913	ENSG00000101844	ATG4A	protein_coding	101.842	129.768
0.00436458	0.969113	0.984685	ENSG00000101846	STS	protein_coding	73.3	74.8501
-0.0579359	0.54493	0.726745	ENSG00000101849	TBL1X	protein_coding	946.155	896.728
0.0399452	0.626904	0.784005	ENSG00000101856	PGRMC1	protein_coding	1925.47	1988.53
-0.0769032	0.38008	0.59215	ENSG00000101868	POLA1	protein_coding	1213.5	1134.69
-0.0270861	0.803828	0.896324	ENSG00000101871	MID1	protein_coding	184.845	178.618
0.0766666	0.464014	0.664871	ENSG00000101882	NKAP	protein_coding	405.784	436.887
0.157189	0.204298	0.400528	ENSG00000101888	NXT2	protein_coding	100.118	124.147
0.045294	0.613995	0.775725	ENSG00000101898	MCTS2P	protein_coding	32.4468	36.4347
0.386239	0.00714953	0.0371401	ENSG00000101901	ALG13	protein_coding	275.032	395.113
-0.0276156	0.782979	0.883994	ENSG00000101911	PRPS2	protein_coding	444.75	435.354
0.435898	0.00457912	0.0264359	ENSG00000101928	MOSPD1	protein_coding	136.126	198.503
[truncated: 12,656 more rows]

## Sheet: upregulated 2 - DATASET 1
	RNA Seq analysis upon lncMB3 KD in D283 Med cells
geneID	LogFC	pvalue	padj	geneName	geneType	MeanCTL	MeanTRT
ENSG00000154127	1.94493	4.19104e-21	9.84755e-18	UBASH3B	protein_coding	113.183	445.554
ENSG00000120149	1.31495	9.0366e-19	1.59248e-15	MSX2	protein_coding	203.119	517.648
ENSG00000120694	1.27403	3.20771e-18	4.52224e-15	HSPH1	protein_coding	1708.97	4233.39
ENSG00000005513	1.2585	8.60124e-17	8.08402e-14	SOX8	protein_coding	346.569	850.519
ENSG00000137331	0.799288	1.98982e-16	1.65015e-13	IER3	protein_coding	2652.04	4682.14
ENSG00000121068	0.969651	4.92744e-16	3.65616e-13	TBX2	protein_coding	493.318	987.658
ENSG00000100664	1.12566	1.55886e-15	9.5551e-13	EIF5	protein_coding	3100.35	6928.43
ENSG00000109971	1.00088	3.18548e-15	1.79636e-12	HSPA8	protein_coding	27007.8	55081.5
ENSG00000143333	0.820204	9.95667e-15	4.84031e-12	RGS16	protein_coding	898.264	1614.07
ENSG00000160072	0.954174	1.77829e-14	8.35675e-12	ATAD3B	protein_coding	437.065	867.225
ENSG00000175832	1.52002	5.35237e-14	2.2866e-11	ETV4	protein_coding	135.741	400.832
ENSG00000048162	1.01686	6.04606e-14	2.50698e-11	NOP16	protein_coding	549.038	1136.53
ENSG00000113356	1.04765	9.1038e-14	3.46879e-11	POLR3G	protein_coding	277.74	589.214
ENSG00000160818	0.972684	1.37646e-13	4.85134e-11	GPATCH4	protein_coding	1190.48	2392.79
ENSG00000115368	0.891549	6.15433e-13	1.88617e-10	WDR75	protein_coding	984.815	1864.6
ENSG00000065183	0.845235	6.36288e-13	1.90859e-10	WDR3	protein_coding	1568.08	2882.57
ENSG00000151576	0.842055	1.30847e-12	3.61702e-10	QTRT2	protein_coding	644.081	1182.44
ENSG00000116717	0.824083	1.45811e-12	3.95315e-10	GADD45A	protein_coding	454.198	820.68
ENSG00000111641	0.927967	1.52205e-12	4.04866e-10	NOP2	protein_coding	974.573	1900.15
ENSG00000164949	1.52984	2.42941e-12	6.22724e-10	GEM	protein_coding	59.9484	182.038
ENSG00000108829	0.813439	3.30182e-12	8.02571e-10	LRRC59	protein_coding	3072.86	5516.89
ENSG00000095739	1.22247	5.05005e-12	1.18659e-09	BAMBI	protein_coding	138.237	335.197
ENSG00000117877	0.985946	1.28061e-11	2.655e-09	POLR1G	protein_coding	643.914	1310.82
ENSG00000145220	0.939556	1.65142e-11	3.27911e-09	LYAR	protein_coding	441.057	868.666
ENSG00000132768	0.860075	1.84742e-11	3.42696e-09	DPH2	protein_coding	572.106	1068.05
ENSG00000088205	0.780919	2.27479e-11	4.16493e-09	DDX18	protein_coding	2102.77	3695.55
ENSG00000162771	9.01962	2.89079e-11	5.15878e-09	FAM71A	protein_coding	0	51.571
ENSG00000181026	0.782951	3.88073e-11	6.75439e-09	AEN	protein_coding	1293.31	2274.09
ENSG00000145632	0.815158	5.02874e-11	8.34061e-09	PLK2	protein_coding	838.744	1513.48
ENSG00000163811	0.851364	5.53621e-11	9.07553e-09	WDR43	protein_coding	1619.8	3004.41
ENSG00000105821	0.822022	9.56244e-11	1.43098e-08	DNAJC2	protein_coding	471.849	854.537
ENSG00000132382	0.668541	1.32327e-10	1.92324e-08	MYBBP1A	protein_coding	914.331	1484.65
ENSG00000058729	0.971419	1.58388e-10	2.19687e-08	RIOK2	protein_coding	531.092	1072.84
ENSG00000182308	2.34836	1.58035e-10	2.19687e-08	DCAF4L1	protein_coding	13.0869	71.7034
ENSG00000197989	0.818715	1.95815e-10	2.62914e-08	SNHG12	lncRNA	320.383	578.858
ENSG00000101084	0.717715	1.99764e-10	2.63202e-08	RAB5IF	protein_coding	789.882	1326.22
ENSG00000135521	0.956893	1.98541e-10	2.63202e-08	LTV1	protein_coding	438.569	877.384
ENSG00000173145	0.81783	3.86286e-10	4.77707e-08	NOC3L	protein_coding	568.149	1027.93
ENSG00000130706	0.754821	4.10493e-10	5.03228e-08	ADRM1	protein_coding	1533.21	2648.89
ENSG00000111845	0.898125	4.26604e-10	5.13614e-08	PAK1IP1	protein_coding	395.349	759.625
ENSG00000175606	0.761126	4.29894e-10	5.13614e-08	TMEM70	protein_coding	641.124	1114.02
ENSG00000109133	0.78332	6.0202e-10	6.84458e-08	TMEM33	protein_coding	917.719	1623.51
ENSG00000082153	0.700132	6.80485e-10	7.55392e-08	BZW1	protein_coding	2711.22	4509.91
ENSG00000003056	0.78299	8.39223e-10	9.11342e-08	M6PR	protein_coding	499.526	885.092
ENSG00000120705	0.638183	9.33841e-10	1.00498e-07	ETF1	protein_coding	3264.13	5188.91
ENSG00000136158	0.83869	9.69132e-10	1.02728e-07	SPRY2	protein_coding	329.768	607.317
ENSG00000153207	0.678969	9.64147e-10	1.02728e-07	AHCTF1	protein_coding	2298.2	3761.67
ENSG00000053372	0.659474	1.03096e-09	1.08467e-07	MRTO4	protein_coding	1638.66	2643.4
ENSG00000086061	0.838292	1.13975e-09	1.18148e-07	DNAJA1	protein_coding	3600.43	6632.61
ENSG00000089195	0.811035	1.27789e-09	1.31502e-07	TRMT6	protein_coding	384.777	695.101
ENSG00000117318	0.669356	1.66288e-09	1.628e-07	ID3	protein_coding	1790.12	2910.4
ENSG00000044574	0.726516	2.09775e-09	1.9716e-07	HSPA5	protein_coding	5332.09	9055.34
ENSG00000167721	0.625996	2.22239e-09	2.07391e-07	TSR1	protein_coding	1235.71	1947.32
ENSG00000115946	0.888001	2.41969e-09	2.20082e-07	PNO1	protein_coding	574.843	1098.35
ENSG00000179041	0.889667	2.48661e-09	2.24719e-07	RRS1	protein_coding	441.594	845.655
ENSG00000123395	0.865508	2.5422e-09	2.26835e-07	ATG101	protein_coding	315.652	592.472
ENSG00000196756	0.735064	2.6215e-09	2.3244e-07	SNHG17	lncRNA	404.878	690.464
ENSG00000187678	1.16359	3.56083e-09	3.07979e-07	SPRY4	protein_coding	106.357	249.675
ENSG00000135046	2.18502	4.2485e-09	3.60816e-07	ANXA1	protein_coding	13.3525	65.8737
ENSG00000126814	0.842966	4.37944e-09	3.69709e-07	TRMT5	protein_coding	391.614	730.202
ENSG00000131467	0.671781	4.57184e-09	3.83653e-07	PSME3	protein_coding	4041.59	6599.29
ENSG00000110172	1.03999	4.65389e-09	3.88228e-07	CHORDC1	protein_coding	605.395	1297.49
ENSG00000258441	0.763415	5.92959e-09	4.80433e-07	LINC00641	lncRNA	470.332	820.589
ENSG00000130935	0.695438	6.06914e-09	4.86152e-07	NOL11	protein_coding	3361.52	5586.26
ENSG00000128594	1.21548	7.27747e-09	5.6008e-07	LRRC4	protein_coding	89.1778	216.057
ENSG00000273604	0.644887	7.52381e-09	5.6589e-07	EPOP	protein_coding	819.79	1314.86
ENSG00000117395	0.630115	7.73035e-09	5.75909e-07	EBNA1BP2	protein_coding	1361.29	2154.34
ENSG00000138035	0.749368	8.23669e-09	6.07962e-07	PNPT1	protein_coding	645.264	1121.62
ENSG00000236255	1.54895	9.55797e-09	6.98177e-07	AC009404.2	lncRNA	34.9936	109.009
ENSG00000183474	0.809446	1.12237e-08	8.11442e-07	GTF2H2C	protein_coding	583.141	1057.25
ENSG00000134001	0.600543	1.47082e-08	1.03678e-06	EIF2S1	protein_coding	2153.82	3341.75
ENSG00000183691	0.725781	1.8048e-08	1.2534e-06	NOG	protein_coding	401.393	687.452
ENSG00000204389	0.785318	1.88909e-08	1.3036e-06	HSPA1A	protein_coding	860.097	1530.92
ENSG00000108592	0.611901	2.06936e-08	1.40259e-06	FTSJ3	protein_coding	2653.91	4154.07
ENSG00000050438	1.3458	2.20212e-08	1.47836e-06	SLC4A8	protein_coding	62.7561	173.161
ENSG00000171421	0.806635	2.32578e-08	1.54664e-06	MRPL36	protein_coding	450.965	813.374
ENSG00000164902	0.748525	2.36916e-08	1.56087e-06	PHAX	protein_coding	671.287	1164.81
ENSG00000037474	0.729075	2.46048e-08	1.60592e-06	NSUN2	protein_coding	1705.18	2915.98
ENSG00000160214	0.610941	2.6886e-08	1.73077e-06	RRP1	protein_coding	926.268	1447.45
ENSG00000072274	0.713081	2.71518e-08	1.73994e-06	TFRC	protein_coding	3080.14	5204.5
ENSG00000080608	0.775823	2.90469e-08	1.85132e-06	PUM3	protein_coding	914.877	1617.21
ENSG00000175820	1.7801	3.16133e-08	1.99858e-06	CCDC168	protein_coding	20.1279	75.2139
ENSG00000156469	0.852586	3.31466e-08	2.0677e-06	MTERF3	protein_coding	609.523	1140.55
ENSG00000156697	0.749005	3.68439e-08	2.25873e-06	UTP14A	protein_coding	539.048	933.104
ENSG00000033050	0.716787	3.8942e-08	2.33619e-06	ABCF2	protein_coding	580.236	979.187
ENSG00000080824	0.674961	3.89403e-08	2.33619e-06	HSP90AA1	protein_coding	48605.5	79808.9
ENSG00000162377	0.664778	3.94167e-08	2.35465e-06	COA7	protein_coding	1278.19	2081.75
ENSG00000243978	0.734038	3.99221e-08	2.37478e-06	RTL9	protein_coding	637.064	1097.06
ENSG00000105523	4.48251	4.02944e-08	2.38685e-06	FAM83E	protein_coding	1.20009	32.9177
ENSG00000164338	0.860053	4.07176e-08	2.40183e-06	UTP15	protein_coding	405.725	765.15
ENSG00000111615	0.647125	4.24813e-08	2.47273e-06	KRR1	protein_coding	820.445	1315.52
ENSG00000153922	0.700377	4.22736e-08	2.47273e-06	CHD1	protein_coding	962.077	1610.27
ENSG00000136522	0.646092	4.41767e-08	2.54206e-06	MRPL47	protein_coding	684.35	1098.07
ENSG00000171617	0.642798	4.64362e-08	2.66121e-06	ENC1	protein_coding	649.752	1041.92
ENSG00000136045	0.684619	5.47997e-08	3.05362e-06	PWP1	protein_coding	1068.66	1772.14
ENSG00000133657	0.786132	5.55081e-08	3.08092e-06	ATP13A3	protein_coding	1914.84	3423.03
ENSG00000086189	0.666377	5.64083e-08	3.10642e-06	DIMT1	protein_coding	369.981	604.371
ENSG00000166478	0.697782	6.55974e-08	3.58446e-06	ZNF143	protein_coding	342.372	576.382
ENSG00000117597	0.656204	7.23203e-08	3.92143e-06	UTP25	protein_coding	806.897	1310.28
ENSG00000168827	0.607921	7.40304e-08	3.99877e-06	GFM1	protein_coding	697.101	1089.52
ENSG00000167588	0.878842	7.77683e-08	4.16873e-06	GPD1	protein_coding	156.449	300.54
ENSG00000107937	0.614362	7.86988e-08	4.18678e-06	GTPBP4	protein_coding	2371.9	3726.68
ENSG00000148296	0.671712	9.11535e-08	4.81304e-06	SURF6	protein_coding	901.764	1488.48
ENSG00000165271	0.69311	9.58204e-08	5.01418e-06	NOL6	protein_coding	1156.51	1927.76
ENSG00000197798	0.830088	9.58442e-08	5.01418e-06	FAM118B	protein_coding	217.217	403.51
ENSG00000134697	0.657993	1.01939e-07	5.26423e-06	GNL2	protein_coding	1642.04	2667.71
ENSG00000164818	0.621064	1.06776e-07	5.43438e-06	DNAAF5	protein_coding	589.68	934.06
ENSG00000170855	0.682247	1.11948e-07	5.65677e-06	TRIAP1	protein_coding	775.84	1282.24
ENSG00000100104	0.644824	1.16741e-07	5.85697e-06	SRRD	protein_coding	499.616	806.024
ENSG00000241945	0.676506	1.24402e-07	6.15119e-06	PWP2	protein_coding	620.81	1024.71
ENSG00000089048	0.766519	1.26206e-07	6.18927e-06	ESF1	protein_coding	526.453	929.09
ENSG00000123545	0.894447	1.40215e-07	6.79298e-06	NDUFAF4	protein_coding	261.381	507.788
ENSG00000114767	0.648371	1.43146e-07	6.79484e-06	RRP9	protein_coding	1186.08	1912.49
ENSG00000204388	0.772813	1.42898e-07	6.79484e-06	HSPA1B	protein_coding	988.644	1754.13
ENSG00000212719	0.955422	1.41104e-07	6.79484e-06	LINC02693	lncRNA	117.381	240.63
ENSG00000067533	0.786973	1.45128e-07	6.86584e-06	RRP15	protein_coding	588.653	1056.05
ENSG00000160606	0.622824	1.5933e-07	7.48746e-06	TLCD1	protein_coding	594.515	942.178
ENSG00000173692	0.65184	1.71232e-07	7.99349e-06	PSMD1	protein_coding	3143.42	5091.1
ENSG00000100591	0.621637	1.78982e-07	8.27308e-06	AHSA1	protein_coding	1989.58	3151.48
ENSG00000110104	0.649074	1.90671e-07	8.75598e-06	CCDC86	protein_coding	939.664	1515.37
ENSG00000067334	0.718738	2.10635e-07	9.61014e-06	DNTTIP2	protein_coding	1160.8	1977.13
ENSG00000143106	0.775002	2.14034e-07	9.73374e-06	PSMA5	protein_coding	1093.1	1942.9
ENSG00000041802	0.674152	2.17236e-07	9.84757e-06	LSG1	protein_coding	625.421	1030.44
ENSG00000164543	0.716461	2.19682e-07	9.89481e-06	STK17A	protein_coding	299.924	509.909
ENSG00000120800	0.748222	2.22923e-07	9.97704e-06	UTP20	protein_coding	853.863	1489.37
ENSG00000166106	0.9815	2.2909e-07	1.01884e-05	ADAMTS15	protein_coding	120.534	250.907
ENSG00000122547	1.4487	2.44124e-07	1.07889e-05	EEPD1	protein_coding	35.4251	112.612
ENSG00000135763	0.64432	2.48005e-07	1.09132e-05	URB2	protein_coding	808.663	1303.17
ENSG00000115514	0.742621	2.52401e-07	1.10093e-05	TXNDC9	protein_coding	292.407	506.155
ENSG00000117262	0.678934	2.53016e-07	1.10093e-05	GPR89A	protein_coding	395.818	652.569
ENSG00000125454	0.647496	3.33183e-07	1.38971e-05	SLC25A19	protein_coding	398.173	643.215
ENSG00000188611	2.26558	3.36751e-07	1.39633e-05	ASAH2	protein_coding	10.4587	53.0849
ENSG00000163636	0.665932	3.60389e-07	1.47338e-05	PSMD6	protein_coding	1043.65	1707.7
ENSG00000055483	0.60958	3.64471e-07	1.48506e-05	USP36	protein_coding	1086.43	1706.61
ENSG00000101811	0.624391	3.76564e-07	1.52991e-05	CSTF2	protein_coding	525.461	837.915
ENSG00000146731	0.622931	3.95885e-07	1.58556e-05	CCT6A	protein_coding	3732.78	5924.29
ENSG00000129932	0.758904	4.14355e-07	1.65484e-05	DOHH	protein_coding	213.369	379.142
ENSG00000168283	0.690693	4.17206e-07	1.65568e-05	BMI1	protein_coding	700.907	1177.98
ENSG00000198000	0.780721	5.2455e-07	2.00409e-05	NOL8	protein_coding	629.052	1125.64
ENSG00000168389	1.1693	5.44177e-07	2.05129e-05	MFSD2A	protein_coding	61.6346	150.838
ENSG00000198805	0.620031	6.60128e-07	2.40921e-05	PNP	protein_coding	1003.31	1589.11
ENSG00000119812	0.785076	6.99905e-07	2.53007e-05	FAM98A	protein_coding	674.545	1213.49
ENSG00000137834	0.605491	7.43618e-07	2.65406e-05	SMAD6	protein_coding	384.035	601.33
ENSG00000132467	0.621456	7.45943e-07	2.65563e-05	UTP3	protein_coding	718.3	1141.62
ENSG00000132361	0.686262	8.72199e-07	3.02864e-05	CLUH	protein_coding	1244.88	2085.82
ENSG00000118894	0.652375	8.84272e-07	3.05551e-05	EEF2KMT	protein_coding	303.109	495.096
ENSG00000124275	0.879014	9.28135e-07	3.16825e-05	MTRR	protein_coding	424.127	824.125
ENSG00000232956	0.698873	9.73056e-07	3.27402e-05	SNHG15	lncRNA	329.183	553.175
ENSG00000107949	0.62793	1.02271e-06	3.42115e-05	BCCIP	protein_coding	2124.44	3395.22
ENSG00000148291	0.654017	1.02406e-06	3.42115e-05	SURF2	protein_coding	339.794	552.895
ENSG00000239789	0.733031	1.08179e-06	3.57169e-05	MRPS17	protein_coding	188.287	325.237
ENSG00000114491	0.733446	1.33054e-06	4.23412e-05	UMPS	protein_coding	823.989	1426.64
ENSG00000075336	0.673383	1.34072e-06	4.23801e-05	TIMM21	protein_coding	450.156	747.068
ENSG00000109534	0.664294	1.4375e-06	4.50352e-05	GAR1	protein_coding	393.488	646.177
ENSG00000198042	0.745894	1.48576e-06	4.6137e-05	MAK16	protein_coding	600.708	1054.18
ENSG00000057663	0.660487	1.50588e-06	4.66592e-05	ATG5	protein_coding	544.687	889.129
ENSG00000117477	1.23901	1.56855e-06	4.80726e-05	CCDC181	protein_coding	39.9633	102.896
ENSG00000161813	0.710611	1.69212e-06	5.14128e-05	LARP4	protein_coding	800.887	1368.58
ENSG00000113594	1.00074	1.72663e-06	5.21243e-05	LIFR	protein_coding	134.689	289.396
ENSG00000115942	0.668978	2.01014e-06	5.87783e-05	ORC2	protein_coding	545.978	907.092
ENSG00000139233	0.68582	2.00861e-06	5.87783e-05	LLPH	protein_coding	358.129	599.721
ENSG00000172115	0.615525	2.21167e-06	6.3633e-05	CYCS	protein_coding	1344.91	2139.1
ENSG00000187522	0.706004	2.26226e-06	6.44311e-05	HSPA14	protein_coding	386.44	655.383
ENSG00000166923	0.636169	2.42624e-06	6.82737e-05	GREM1	protein_coding	638.641	1033.67
ENSG00000172409	0.708434	2.78579e-06	7.70081e-05	CLP1	protein_coding	286.11	486.809
ENSG00000100294	0.62145	2.8626e-06	7.88221e-05	MCAT	protein_coding	290.573	463.076
ENSG00000242485	0.619613	2.91219e-06	7.98756e-05	MRPL20	protein_coding	1024.61	1631.15
ENSG00000132603	0.681033	2.9684e-06	8.04743e-05	NIP7	protein_coding	353.791	588.25
ENSG00000101935	0.620721	3.05037e-06	8.23835e-05	AMMECR1	protein_coding	675.054	1076.96
ENSG00000084073	0.665042	3.59143e-06	9.49943e-05	ZMPSTE24	protein_coding	798.336	1317.25
ENSG00000155438	0.633025	3.7794e-06	9.88535e-05	NIFK	protein_coding	1056.34	1702.85
ENSG00000162413	0.601175	4.21031e-06	0.000107922	KLHL21	protein_coding	518.068	812.969
ENSG00000107443	0.709425	4.46227e-06	0.000112539	CCNJ	protein_coding	223.435	385.268
ENSG00000161980	0.637159	4.5217e-06	0.000113834	POLR3K	protein_coding	466.831	757.147
ENSG00000085465	1.57108	4.5366e-06	0.000114005	OVGP1	protein_coding	20.7962	68.129
ENSG00000260342	1.36999	5.16638e-06	0.000126891	RP11-1035H13.3	protein_coding	24.9637	72.1027
ENSG00000166963	0.643254	5.26635e-06	0.000128674	MAP1A	protein_coding	475.241	774.859
ENSG00000152147	0.662062	5.45164e-06	0.000132741	GEMIN6	protein_coding	240.964	397.746
ENSG00000083223	0.730975	5.48077e-06	0.00013322	TUT7	protein_coding	207.104	359.209
ENSG00000181418	0.634103	6.14394e-06	0.000145331	DDN	protein_coding	275.752	444.221
ENSG00000196449	0.739112	6.38155e-06	0.000149696	YRDC	protein_coding	246.266	430.201
ENSG00000118523	0.968909	7.3225e-06	0.000166236	CCN2	protein_coding	62.429	130.648
ENSG00000244045	0.665379	7.92604e-06	0.000177086	TMEM199	protein_coding	470.223	784.756
ENSG00000138166	0.804806	7.94745e-06	0.000177219	DUSP5	protein_coding	143.564	268.744
ENSG00000254093	0.618731	9.09433e-06	0.000197858	PINX1	protein_coding	414.648	661.836
ENSG00000162623	0.621423	9.57392e-06	0.000207651	TYW3	protein_coding	614.921	979.2
ENSG00000115541	0.61734	1.04427e-05	0.000222726	HSPE1	protein_coding	3212.12	5136.29
ENSG00000247626	0.640692	1.06865e-05	0.000226554	MARS2	protein_coding	297.732	485.701
ENSG00000163319	0.62219	1.21152e-05	0.000252663	MRPS18C	protein_coding	341.756	548.036
ENSG00000226259	0.62724	1.23701e-05	0.000255335	GTF2H2B	transcribed_unprocessed_pseudogene	249.608	404.094
ENSG00000260807	0.698787	1.38758e-05	0.000279458	CEROX1	lncRNA	149.786	256.408
ENSG00000141378	0.623675	1.57408e-05	0.000311531	PTRH2	protein_coding	906.367	1458.69
ENSG00000198887	0.689354	1.85428e-05	0.000355581	SMC5	protein_coding	440.656	760.909
ENSG00000124383	0.632788	1.90133e-05	0.00036205	MPHOSPH10	protein_coding	667.629	1082.88
ENSG00000100916	0.708312	2.23103e-05	0.000409505	BRMS1L	protein_coding	139.501	242.783
ENSG00000255198	0.905747	2.25662e-05	0.000412096	SNHG9	lncRNA	72.6895	145.51
ENSG00000162769	0.614276	2.33858e-05	0.000423769	FLVCR1	protein_coding	382.735	616.967
ENSG00000141956	0.680884	2.55806e-05	0.000455923	PRDM15	protein_coding	170.595	289.445
ENSG00000285565	0.866377	2.75536e-05	0.000483147	XXbac-BPG254B15.11	lncRNA	130.775	259.478
ENSG00000197213	1.08837	3.12477e-05	0.000537231	ZSCAN5B	protein_coding	40.6847	95.2215
ENSG00000169981	0.723588	3.17018e-05	0.000544375	ZNF35	protein_coding	131.64	230.766
ENSG00000184937	0.740741	3.31278e-05	0.000559995	WT1	protein_coding	137.502	248.798
ENSG00000124279	0.703295	3.63722e-05	0.000603976	FASTKD3	protein_coding	187.851	324.966
ENSG00000122035	0.840322	3.6675e-05	0.000608216	RASL11A	protein_coding	70.9723	137.499
ENSG00000177283	0.949953	3.68639e-05	0.000609986	FZD8	protein_coding	59.5057	127.29
ENSG00000116741	1.02441	3.94093e-05	0.000643046	RGS2	protein_coding	42.372	94.2088
ENSG00000253831	0.938145	4.71935e-05	0.00074589	ETV3L	protein_coding	51.4681	108.758
ENSG00000203812	1.79601	4.8767e-05	0.000764425	H2AC18	protein_coding	11.7228	50.6556
ENSG00000134987	0.60556	4.9683e-05	0.00077653	WDR36	protein_coding	748.613	1199.02
ENSG00000168280	0.895679	5.7612e-05	0.00086775	KIF5C	protein_coding	69.3528	144.108
ENSG00000143217	1.60929	6.36817e-05	0.000944043	NECTIN4	protein_coding	11.9046	42.2592
ENSG00000260368	2.17983	7.6728e-05	0.00110042	RP11-521I2.3	lncRNA	4.47902	26.1526
ENSG00000064195	0.648583	7.91022e-05	0.00112531	DLX3	protein_coding	180.845	303.652
ENSG00000198208	0.64625	7.95173e-05	0.00113008	RPS6KL1	protein_coding	160.309	263.382
ENSG00000147676	2.11758	8.70565e-05	0.00122243	MAL2	protein_coding	4.46454	25.4599
ENSG00000163605	0.607253	8.94112e-05	0.00124557	PPP4R2	protein_coding	899.201	1447.29
ENSG00000147606	0.816919	9.0818e-05	0.00125968	SLC26A7	protein_coding	82.2817	158.314
ENSG00000184599	0.849236	0.000128406	0.00167772	TAFA3	protein_coding	64.1165	126.323
ENSG00000279207	0.64522	0.000128378	0.00167772	RP11-159D12.8	TEC	126.16	210.199
ENSG00000155545	0.646858	0.0001485	0.00187931	MIER3	protein_coding	310.5	522.735
ENSG00000160124	0.627874	0.000163014	0.00201417	MIX23	protein_coding	471.363	774.167
ENSG00000059145	0.60927	0.000166647	0.00205187	UNKL	protein_coding	265.659	428.209
ENSG00000182324	1.67888	0.000211492	0.00246823	KCNJ14	protein_coding	7.52748	30.3928
ENSG00000091127	0.605318	0.000213513	0.00248025	PUS7	protein_coding	413.69	668.937
ENSG00000254858	0.60911	0.000230628	0.00263912	MPV17L2	protein_coding	158.88	257.962
ENSG00000114127	0.607376	0.000234126	0.00267264	XRN1	protein_coding	276.758	461.872
ENSG00000187193	0.926117	0.000249621	0.00281307	MT1X	protein_coding	37.4264	79.8694
ENSG00000072756	0.603412	0.000250858	0.00282097	TRNT1	protein_coding	218.596	352.052
ENSG00000103522	0.732052	0.000256624	0.00287134	IL21R	protein_coding	76.4476	138.387
ENSG00000275740	0.791986	0.000297874	0.00321549	RP11-449H3.3	protein_coding	137.268	262.38
ENSG00000099860	0.899082	0.000314338	0.0033486	GADD45B	protein_coding	61.9774	130.15
ENSG00000155970	0.978681	0.000347867	0.00363546	MICU3	protein_coding	32.3801	73.3183
ENSG00000118257	0.602654	0.000371685	0.00381647	NRP2	protein_coding	209.979	345.087
ENSG00000131471	1.32346	0.000474281	0.00461986	AOC3	protein_coding	13.0049	39.7978
ENSG00000167524	0.635497	0.000474504	0.00461986	RSKR	protein_coding	111.251	185.61
ENSG00000257497	0.845014	0.000568199	0.00534744	RP11-585P4.5	lncRNA	40.344	82.328
ENSG00000266402	3.02304	0.000591625	0.00553058	SNHG25	lncRNA	10.0735	149.432
ENSG00000188786	0.645647	0.000604577	0.00561854	MTF1	protein_coding	226.221	391.058
ENSG00000214485	0.612326	0.000639117	0.00586606	RPL7P1	processed_pseudogene	411.747	678.9
ENSG00000142583	0.689856	0.000662395	0.00605214	SLC2A5	protein_coding	80.6746	144.114
ENSG00000263235	1.4358	0.000672859	0.00611603	RP11-461A8.4	lncRNA	8.56361	29.528
ENSG00000115738	0.634438	0.000765878	0.00675196	ID2	protein_coding	118.583	205.162
ENSG00000119862	0.727035	0.000871791	0.00743527	LGALSL	protein_coding	62.4793	118.488
ENSG00000258529	1.63347	0.000931654	0.00781959	RP11-108O10.8	protein_coding	7.17717	33.3845
ENSG00000187867	0.726495	0.00104922	0.00853049	PALM3	protein_coding	49.1267	91.2926
ENSG00000108932	0.620461	0.00108517	0.00878729	SLC16A6	protein_coding	116.286	196.947
ENSG00000152433	0.914397	0.00112108	0.00900055	ZNF547	protein_coding	24.957	56.5381
ENSG00000189164	0.601572	0.0012442	0.00980473	ZNF527	protein_coding	100.062	171.518
ENSG00000261884	1.16511	0.00129734	0.0101385	CTC-479C5.12	protein_coding	23.7736	65.3971
ENSG00000143469	0.835789	0.00130104	0.0101618	SYT14	protein_coding	51.4702	107.464
ENSG00000255561	0.651609	0.00137954	0.0106318	FDXACB1	protein_coding	65.2672	113.703
ENSG00000127129	0.676581	0.00164059	0.0120779	EDN2	protein_coding	56.1822	100.592
ENSG00000264772	0.755043	0.00166286	0.0121972	RP11-186B7.4	lncRNA	42.0226	84.3336
ENSG00000174564	0.894985	0.0018251	0.0131279	IL20RB	protein_coding	22.7965	51.0947
ENSG00000185338	0.684039	0.00239889	0.0162741	SOCS1	protein_coding	46.0402	86.6944
ENSG00000198064	0.805486	0.00241759	0.0163527	NPIPB13	protein_coding	51.1903	105.678
ENSG00000182326	1.10893	0.00254689	0.0169789	C1S	protein_coding	10.4858	34.5201
ENSG00000229944	0.704105	0.00256443	0.0170695	EIF4EP2	processed_pseudogene	38.7347	74.3548
ENSG00000101665	0.912199	0.00335257	0.0210158	SMAD7	protein_coding	16.856	42.8943
ENSG00000075426	0.632935	0.00336311	0.0210725	FOSL2	protein_coding	79.5075	140.449
ENSG00000178440	0.867924	0.00338871	0.0211577	TIMM23B-AGAP6	protein_coding	38.2147	90.4326
ENSG00000260836	1.09167	0.00341951	0.0213122	RP11-152F13.10	protein_coding	9.65986	30.1987
ENSG00000135905	0.67435	0.00364237	0.022404	DOCK10	protein_coding	62.3314	116.994
ENSG00000123685	0.614814	0.00405737	0.0242685	BATF3	protein_coding	52.2604	91.4462
ENSG00000288674	0.814804	0.00429696	0.0252095	RP5-1087E8.6	protein_coding	20.3664	46.682
ENSG00000198794	0.769513	0.00445467	0.0259084	SCAMP5	protein_coding	26.3766	60.4351
ENSG00000139318	0.876817	0.00452319	0.0262096	DUSP6	protein_coding	19.2388	50.2443
ENSG00000164362	0.663688	0.00482316	0.0274846	TERT	protein_coding	44.1421	82.8538
ENSG00000119737	0.762494	0.0051748	0.0290539	GPR75	protein_coding	21.7336	47.5231
ENSG00000215695	0.606389	0.00567965	0.0312049	RSC1A1	protein_coding	90.6004	165.783
ENSG00000000005	0.814249	0.00611968	0.0329184	TNMD	protein_coding	13.8933	33.5033
ENSG00000170439	0.665802	0.00617535	0.0331279	METTL7B	protein_coding	28.4844	56.5258
ENSG00000234585	0.704719	0.007865	0.0398995	CCT6P3	transcribed_unprocessed_pseudogene	17.7199	38.9647
ENSG00000134539	0.739626	0.00819933	0.0411513	KLRD1	protein_coding	14.4475	34.3774
ENSG00000273802	0.773062	0.00836893	0.0417041	H2BC8	protein_coding	10.3386	27.4293
ENSG00000116106	0.704584	0.00881563	0.0432937	EPHA4	protein_coding	13.9757	33.3355
ENSG00000183423	0.686551	0.00993875	0.0475132	LRIT3	protein_coding	9.05707	24.9104

## Sheet: downregulated 3 - DATASET 1
RNA Seq analysis upon lncMB3 KD in D283 Med cells
geneID	LogFC	pvalue	padj	geneName	geneType	MeanCTL	MeanTRT
ENSG00000174951	-4.3908	5.19421e-12	1.20046e-09	FUT1	protein_coding	72.2043	2.81874
ENSG00000105550	-4.21919	2.86024e-07	1.20729e-05	FGF21	protein_coding	35.6664	2.09829
ENSG00000139269	-3.72499	1.81285e-51	2.55576e-47	INHBE	protein_coding	619.903	46.9008
ENSG00000235652	-2.8984	6.62702e-05	0.000971426	FBXO30-DT	lncRNA	22.2081	1.88216
ENSG00000155657	-2.72317	1.84753e-05	0.000354857	TTN	protein_coding	37.695	3.7984
ENSG00000168209	-2.69689	1.27385e-13	4.60479e-11	DDIT4	protein_coding	4205.13	601.631
ENSG00000128965	-2.63829	1.83434e-12	4.789e-10	CHAC1	protein_coding	1401	207.799
ENSG00000267586	-2.54355	2.45451e-06	6.89317e-05	LINC00907	lncRNA	35.5885	5.09609
ENSG00000185633	-2.53985	1.58697e-09	1.57557e-07	NDUFA4L2	protein_coding	105.163	16.6668
ENSG00000065609	-2.3214	0.000158963	0.00197624	SNAP91	protein_coding	25.5802	3.91461
ENSG00000203685	-2.27662	1.7184e-11	3.34283e-09	STUM	protein_coding	89.3519	16.8838
ENSG00000197506	-2.09058	2.82236e-05	0.000493667	SLC28A3	protein_coding	53.7604	11.4166
ENSG00000081181	-2.03588	2.23603e-09	2.07391e-07	ARG2	protein_coding	1503.54	335.524
ENSG00000247095	-2.03248	5.34736e-07	2.032e-05	MIR210HG	lncRNA	64.7572	13.4256
ENSG00000214708	-1.9606	7.3213e-07	2.62635e-05	AC090616.2	lncRNA	60.8624	12.5697
ENSG00000183638	-1.93091	2.34026e-09	2.1424e-07	RP1L1	protein_coding	118.187	28.192
ENSG00000159167	-1.92225	7.00728e-06	0.000160632	STC1	protein_coding	81.2783	19.8892
ENSG00000100889	-1.87297	1.51304e-10	2.15464e-08	PCK2	protein_coding	2596.81	661.618
ENSG00000079337	-1.86882	9.60298e-08	5.01418e-06	RAPGEF3	protein_coding	117.436	29.2161
ENSG00000120457	-1.85571	0.000262796	0.00292386	KCNJ5	protein_coding	25.7696	5.30425
ENSG00000140323	-1.8478	6.01594e-10	6.84458e-08	DISP2	protein_coding	207.38	53.2476
ENSG00000048545	-1.78028	4.83426e-23	1.60519e-19	GUCA1A	protein_coding	734.017	206.617
ENSG00000115902	-1.7592	1.58903e-17	2.03656e-14	SLC1A4	protein_coding	521.128	148.212
ENSG00000151789	-1.74926	0.00179098	0.01292	ZNF385D	protein_coding	20.9692	3.72721
ENSG00000094963	-1.69466	0.000166929	0.00205355	FMO2	protein_coding	34.6848	7.94478
ENSG00000080166	-1.66238	2.83285e-43	1.99688e-39	DCT	protein_coding	1634.41	508.114
ENSG00000007216	-1.63482	3.75922e-12	8.98261e-10	SLC13A2	protein_coding	258.07	80.8028
ENSG00000111664	-1.62316	5.69297e-23	1.60519e-19	GNB3	protein_coding	1422.7	450.772
ENSG00000256783	-1.58776	3.69959e-05	0.0006114	RP11-503G7.1	lncRNA	52.9433	15.5603
ENSG00000170324	-1.55922	4.36351e-15	2.36603e-12	FRMPD2	protein_coding	280.907	89.6608
ENSG00000186197	-1.53571	4.09666e-11	7.04326e-09	EDARADD	protein_coding	218.805	69.4849
ENSG00000211584	-1.512	7.32766e-14	2.95158e-11	SLC48A1	protein_coding	761.971	258.726
ENSG00000267221	-1.50715	2.75205e-10	3.46415e-08	C17orf113	protein_coding	167.155	55.5073
ENSG00000151062	-1.50561	7.54628e-09	5.6589e-07	CACNA2D4	protein_coding	118.371	39.007
ENSG00000275591	-1.4966	1.51369e-09	1.51348e-07	XKR5	protein_coding	171.687	59.069
ENSG00000123329	-1.49032	5.19459e-05	0.000805195	ARHGAP9	protein_coding	66.6507	19.8906
ENSG00000140937	-1.47278	3.42663e-20	6.90123e-17	CDH11	protein_coding	769.773	270.913
ENSG00000137801	-1.45965	3.18426e-23	1.49639e-19	THBS1	protein_coding	3338.72	1191.24
ENSG00000104419	-1.44106	6.15349e-05	0.00091414	NDRG1	protein_coding	1557.11	487.815
ENSG00000164007	-1.42922	0.000159847	0.00198287	CLDN19	protein_coding	45.9485	14.1192
ENSG00000141655	-1.42816	7.65679e-07	2.71219e-05	TNFRSF11A	protein_coding	124.703	42.2402
ENSG00000184922	-1.42781	3.75249e-08	2.29016e-06	FMNL1	protein_coding	209.03	71.0428
ENSG00000271992	-1.42764	0.000112243	0.00150133	RP11-42O15.3	lncRNA	53.2159	16.6144
ENSG00000235385	-1.42645	0.00198876	0.0140702	LINC02154	lncRNA	25.7632	6.47673
ENSG00000267278	-1.41702	0.000273369	0.00301561	MAP3K14-AS1	lncRNA	42.5558	13.5759
ENSG00000166482	-1.41473	4.136e-09	3.55545e-07	MFAP4	protein_coding	217.13	76.7297
ENSG00000125355	-1.40058	5.96606e-09	4.80625e-07	TMEM255A	protein_coding	179.139	66.0139
ENSG00000164764	-1.39535	0.00200092	0.0141186	SBSPON	protein_coding	26.0401	6.9932
ENSG00000278484	-1.39494	2.28951e-05	0.000416864	RP11-95I16.6	lncRNA	71.6053	23.0806
ENSG00000100027	-1.37246	1.97982e-08	1.34838e-06	YPEL1	protein_coding	211.671	83.112
ENSG00000156463	-1.3708	1.05061e-05	0.000223401	SH3RF2	protein_coding	84.9803	28.3669
ENSG00000198963	-1.37048	6.04336e-06	0.000143918	RORB	protein_coding	96.2401	34.7155
ENSG00000052344	-1.36072	3.94186e-07	1.58326e-05	PRSS8	protein_coding	106.276	37.8697
ENSG00000167083	-1.3512	0.00275931	0.0180933	GNGT2	protein_coding	25.4431	6.09842
ENSG00000176697	-1.34984	0.00280136	0.018301	BDNF	protein_coding	22.4808	5.93827
ENSG00000116761	-1.34882	1.8138e-18	2.84122e-15	CTH	protein_coding	1427.54	549.08
ENSG00000188783	-1.34759	3.43057e-07	1.41416e-05	PRELP	protein_coding	123.674	44.9244
ENSG00000111981	-1.33807	0.000955024	0.00796211	ULBP1	protein_coding	34.0421	10.5926
ENSG00000171864	-1.3321	1.57341e-16	1.38637e-13	PRND	protein_coding	527.702	205.398
ENSG00000273374	-1.32903	0.000967989	0.0080187	RP11-383I23.2	lncRNA	42.8195	12.4288
ENSG00000158445	-1.32509	9.55605e-07	3.223e-05	KCNB1	protein_coding	268.873	97.9773
ENSG00000179477	-1.31343	0.00371706	0.0227741	ALOX12B	protein_coding	21.9263	5.64607
ENSG00000143847	-1.31195	9.39015e-07	3.18636e-05	PPFIA4	protein_coding	181.306	67.026
ENSG00000132915	-1.31001	8.3514e-07	2.92881e-05	PDE6A	protein_coding	114.178	40.1852
ENSG00000237412	-1.308	5.86355e-05	0.000878954	PRSS56	protein_coding	91.3454	30.8723
ENSG00000171132	-1.2969	0.000262977	0.00292386	PRKCE	protein_coding	64.2889	24.2554
ENSG00000117069	-1.29002	0.000214701	0.00249124	ST6GALNAC5	protein_coding	77.6142	27.7346
ENSG00000042781	-1.28117	1.8482e-09	1.77252e-07	USH2A	protein_coding	188.46	71.8687
ENSG00000286485	-1.27971	0.000923317	0.00776203	LL22NC01-132D12.4	lncRNA	42.6223	14.7438
ENSG00000179841	-1.27162	1.99364e-17	2.34219e-14	AKAP5	protein_coding	1082.28	432.762
ENSG00000180354	-1.27155	1.40957e-09	1.42965e-07	MTURN	protein_coding	213.486	86.8835
ENSG00000115474	-1.26704	4.44908e-06	0.000112465	KCNJ13	protein_coding	87.2082	33.2187
ENSG00000228451	-1.26109	5.17436e-05	0.000804279	SDAD1P1	transcribed_processed_pseudogene	76.1323	29.3009
ENSG00000072163	-1.25774	5.58656e-08	3.0886e-06	LIMS2	protein_coding	152.535	62.3751
ENSG00000135540	-1.25346	9.09957e-11	1.39441e-08	NHSL1	protein_coding	381.274	160.975
ENSG00000126091	-1.23907	4.81968e-09	3.99694e-07	ST3GAL3	protein_coding	193.141	77.7152
ENSG00000105538	-1.2311	1.65794e-05	0.000325539	RASIP1	protein_coding	75.8071	29.3073
ENSG00000151012	-1.22833	3.0039e-13	1.00831e-10	SLC7A11	protein_coding	793.752	328.741
ENSG00000129682	-1.21195	2.72991e-07	1.16979e-05	FGF13	protein_coding	219.87	90.6576
ENSG00000166862	-1.20936	2.06245e-06	5.99514e-05	CACNG2	protein_coding	185.534	72.2705
ENSG00000272970	-1.20349	0.00417557	0.0247162	RP11-329B9.4	lncRNA	21.8307	5.89462
ENSG00000070669	-1.20172	1.74658e-13	6.00569e-11	ASNS	protein_coding	3262.32	1373.24
ENSG00000075429	-1.20057	8.00622e-16	5.13053e-13	CACNG5	protein_coding	1326.11	561.27
ENSG00000049239	-1.19682	4.32191e-14	1.96549e-11	H6PD	protein_coding	820.958	346.789
ENSG00000178662	-1.18304	1.43109e-05	0.000286992	CSRNP3	protein_coding	132.444	53.8024
ENSG00000186231	-1.18194	0.000922462	0.00775947	KLHL32	protein_coding	39.5064	14.1342
ENSG00000006071	-1.17857	3.47488e-06	9.24319e-05	ABCC8	protein_coding	147.593	62.4172
ENSG00000100433	-1.17707	0.000791098	0.00690582	KCNK10	protein_coding	55.2442	20.3187
ENSG00000184194	-1.17072	0.000370286	0.00380766	GPR173	protein_coding	70.7425	25.3815
ENSG00000107295	-1.16991	1.01929e-11	2.17727e-09	SH3GL2	protein_coding	665.557	285.147
ENSG00000139971	-1.16515	9.52365e-06	0.000206879	ARMH4	protein_coding	101.553	40.7963
ENSG00000138061	-1.16427	3.88142e-08	2.33619e-06	CYP1B1	protein_coding	173.619	73.8104
ENSG00000167964	-1.16301	8.63725e-09	6.34208e-07	RAB26	protein_coding	254.637	108.299
ENSG00000113739	-1.15657	8.67531e-14	3.39735e-11	STC2	protein_coding	1038.4	453.024
ENSG00000114656	-1.14971	0.00343541	0.0213924	CFAP92	protein_coding	36.1806	11.3669
ENSG00000104967	-1.14774	0.00257419	0.0171184	NOVA2	protein_coding	35.6154	10.7065
ENSG00000230615	-1.14635	5.45339e-05	0.000834766	RP5-1198O20.4	lncRNA	121.815	48.6365
ENSG00000141622	-1.13814	7.95711e-06	0.000177219	RNF165	protein_coding	175.689	71.9103
ENSG00000081052	-1.13781	5.82203e-09	4.74445e-07	COL4A4	protein_coding	414.947	188.071
ENSG00000166123	-1.13017	1.10351e-13	4.094e-11	GPT2	protein_coding	1122.8	498.213
ENSG00000256875	-1.12552	0.00254841	0.0169789	RP11-503G7.2	lncRNA	32.7776	10.979
ENSG00000178947	-1.12215	0.00018352	0.00220945	SMIM10L2A	protein_coding	80.8969	30.7105
ENSG00000048052	-1.11868	6.02997e-07	2.23712e-05	HDAC9	protein_coding	345.844	151.577
ENSG00000139767	-1.11279	7.51348e-09	5.6589e-07	SRRM4	protein_coding	299.67	130.856
ENSG00000128165	-1.11075	2.80658e-09	2.47295e-07	ADM2	protein_coding	424.616	188.685
ENSG00000114279	-1.10775	0.00552073	0.0304743	FGF12	protein_coding	20.4387	5.35297
ENSG00000256514	-1.10729	0.00194916	0.0138365	AP003419.11	protein_coding	64.8911	22.638
ENSG00000068615	-1.10276	3.89756e-13	1.24881e-10	REEP1	protein_coding	610.878	277.398
ENSG00000114268	-1.10006	2.82123e-06	7.78351e-05	PFKFB4	protein_coding	309.113	134.09
ENSG00000167434	-1.09713	7.21769e-16	5.08775e-13	CA4	protein_coding	2797.83	1276.97
ENSG00000116183	-1.0958	0.00176625	0.0128022	PAPPA2	protein_coding	36.2449	13.2471
ENSG00000110195	-1.09535	4.2318e-10	5.13614e-08	FOLR1	protein_coding	352.994	159.781
ENSG00000187672	-1.09293	2.85207e-09	2.49742e-07	ERC2	protein_coding	261.055	119.177
ENSG00000127324	-1.09112	0.0032406	0.0205331	TSPAN8	protein_coding	30.8696	9.96428
ENSG00000106714	-1.08949	0.00287621	0.0186774	CNTNAP3	protein_coding	35.8335	11.6029
ENSG00000142798	-1.0883	0.000582366	0.00546038	HSPG2	protein_coding	1113.41	437.637
ENSG00000124507	-1.08473	2.77678e-10	3.46433e-08	PACSIN1	protein_coding	356.69	165.902
ENSG00000177108	-1.08017	4.49546e-16	3.52095e-13	ZDHHC22	protein_coding	820.679	380.656
ENSG00000151365	-1.07926	0.000413704	0.00413758	THRSP	protein_coding	69.9138	27.9815
ENSG00000186472	-1.07773	1.82006e-06	5.41333e-05	PCLO	protein_coding	225.951	99.1127
ENSG00000070759	-1.06788	3.30151e-08	2.0677e-06	TESK2	protein_coding	254.009	114.284
ENSG00000088756	-1.06739	6.9876e-17	7.03651e-14	ARHGAP28	protein_coding	4457.21	2087.7
ENSG00000185518	-1.06589	2.52886e-09	2.26835e-07	SV2B	protein_coding	298.855	139.449
ENSG00000118922	-1.05805	4.32277e-07	1.69985e-05	KLF12	protein_coding	294.851	133.579
ENSG00000166387	-1.05503	2.48041e-11	4.48317e-09	PPFIBP2	protein_coding	530.463	252.442
ENSG00000157890	-1.05375	0.00010526	0.00142278	MEGF11	protein_coding	102.377	43.1856
ENSG00000106665	-1.05265	0.000734737	0.00655891	CLIP2	protein_coding	51.6906	21.2242
ENSG00000189060	-1.05225	2.30527e-15	1.35415e-12	H1-0	protein_coding	6780.57	3192.9
ENSG00000133315	-1.05181	1.57847e-08	1.10713e-06	MACROD1	protein_coding	249.866	113.014
ENSG00000148600	-1.0512	4.73742e-17	5.13755e-14	CDHR1	protein_coding	2937.3	1388.28
ENSG00000198570	-1.05037	2.59279e-10	3.29307e-08	RD3	protein_coding	597.352	278.057
ENSG00000134775	-1.04695	0.000518469	0.00495887	FHOD3	protein_coding	62.9736	25.3434
ENSG00000166407	-1.04642	4.0428e-05	0.000655874	LMO1	protein_coding	158.32	67.8738
ENSG00000241288	-1.04365	5.55083e-06	0.000134229	LINC02614	lncRNA	133.456	60.8284
ENSG00000165028	-1.04076	0.0040834	0.0243661	NIPSNAP3B	protein_coding	34.6776	11.7478
ENSG00000105499	-1.03898	0.000158725	0.00197503	PLA2G4C	protein_coding	81.9073	34.5546
ENSG00000188613	-1.03452	7.75107e-16	5.13053e-13	NANOS1	protein_coding	865.309	413.403
ENSG00000065675	-1.0334	6.85299e-09	5.3974e-07	PRKCQ	protein_coding	240.719	112.575
ENSG00000175274	-1.0318	2.38731e-08	1.56541e-06	TP53I11	protein_coding	515.496	243.908
ENSG00000262468	-1.02693	5.13563e-06	0.000126356	LINC01569	lncRNA	134.987	60.3039
ENSG00000243244	-1.02292	1.41633e-07	6.79484e-06	STON1	protein_coding	340.081	157.815
ENSG00000172164	-1.02255	1.24499e-05	0.000256606	SNTB1	protein_coding	152.898	71.2908
ENSG00000162992	-1.02114	7.36555e-12	1.62249e-09	NEUROD1	protein_coding	553.939	269.301
ENSG00000095303	-1.01478	5.66112e-05	0.000858177	PTGS1	protein_coding	134.13	62.3071
ENSG00000114251	-1.01447	2.03952e-05	0.0003844	WNT5A	protein_coding	116.832	54.7044
ENSG00000178752	-1.00681	1.31859e-08	9.38863e-07	ERFE	protein_coding	368.596	175.896
ENSG00000175643	-1.00628	1.80976e-11	3.40187e-09	RMI2	protein_coding	557.861	267.929
ENSG00000247950	-1.005	0.00659229	0.034926	SEC24B-AS1	lncRNA	20.6027	5.88415
ENSG00000139174	-1.00367	3.26204e-06	8.72641e-05	PRICKLE1	protein_coding	304.75	142.046
ENSG00000137266	-1.00213	6.44278e-07	2.35923e-05	SLC22A23	protein_coding	253.901	124.9
ENSG00000149926	-1.00126	0.000372795	0.0038223	TLCD3B	protein_coding	90.2371	39.4865
ENSG00000170011	-1.00078	1.38147e-06	4.35705e-05	MYRIP	protein_coding	188.222	89.7363
ENSG00000159733	-0.990531	0.00107314	0.00870488	ZFYVE28	protein_coding	60.5241	24.4284
ENSG00000130707	-0.990342	6.7961e-10	7.55392e-08	ASS1	protein_coding	2723.88	1320.41
ENSG00000139364	-0.988216	6.76499e-12	1.51385e-09	TMEM132B	protein_coding	823.248	399.447
ENSG00000153029	-0.985617	0.000480918	0.00467907	MR1	protein_coding	64.1558	27.558
ENSG00000253105	-0.985179	4.05151e-06	0.000104804	KB-1448A5.1	lncRNA	142.548	67.4302
ENSG00000105974	-0.984848	0.00067611	0.00613213	CAV1	protein_coding	88.95	41.0648
ENSG00000230392	-0.982348	0.00413174	0.0245305	RP5-1139I1.1	lncRNA	31.3091	11.2942
ENSG00000163531	-0.981972	1.18336e-12	3.33662e-10	NFASC	protein_coding	2018.6	997.438
ENSG00000187122	-0.981529	1.16639e-11	2.4543e-09	SLIT1	protein_coding	1373.29	677.794
ENSG00000278254	-0.980755	1.73546e-05	0.000336542	RP4-668E10.4	lncRNA	126.363	59.5076
ENSG00000232859	-0.979226	0.000112391	0.00150188	LYRM9	protein_coding	134.492	60.4342
ENSG00000112041	-0.976912	2.21675e-06	6.36492e-05	TULP1	protein_coding	362.359	170.676
ENSG00000229543	-0.973769	0.00547379	0.0302863	RP11-90J7.2	lncRNA	28.0701	9.30739
ENSG00000133466	-0.973703	0.000579012	0.00543831	C1QTNF6	protein_coding	84.6519	35.9353
ENSG00000130287	-0.968679	0.00289104	0.0187479	NCAN	protein_coding	40.6066	15.5599
ENSG00000214870	-0.966232	1.84704e-05	0.000354857	AC004540.5	lncRNA	133.079	63.3601
ENSG00000069424	-0.96591	3.09334e-05	0.000532477	KCNAB2	protein_coding	138.255	63.8512
ENSG00000111012	-0.965493	1.7451e-09	1.69672e-07	CYP27B1	protein_coding	424.118	210.372
ENSG00000149150	-0.963255	5.65182e-10	6.53109e-08	SLC43A1	protein_coding	495.643	244.133
ENSG00000141639	-0.959557	2.15055e-05	0.000399986	MAPK4	protein_coding	139.647	67.0391
ENSG00000121297	-0.958656	2.17752e-05	0.000402341	TSHZ3	protein_coding	159.985	75.5677
ENSG00000182179	-0.951712	0.00140989	0.0108378	UBA7	protein_coding	61.5708	25.7677
ENSG00000258653	-0.946586	0.00613939	0.0329852	RP5-1021I20.4	protein_coding	44.6581	14.2598
ENSG00000168743	-0.946502	4.11002e-05	0.000665021	NPNT	protein_coding	146.862	70.3677
ENSG00000196517	-0.945851	1.0996e-09	1.14831e-07	SLC6A9	protein_coding	708.584	354.307
ENSG00000249087	-0.945526	0.00365174	0.0224421	ZNF436-AS1	lncRNA	49.6376	21.7562
ENSG00000103742	-0.944012	8.86191e-11	1.3798e-08	IGDCC4	protein_coding	403.5	202.899
ENSG00000144668	-0.943785	2.54238e-08	1.64415e-06	ITGA9	protein_coding	325.543	160.743
ENSG00000138764	-0.941297	6.49694e-12	1.47732e-09	CCNG2	protein_coding	653.974	330.275
ENSG00000010810	-0.939513	1.73986e-11	3.34283e-09	FYN	protein_coding	516.532	263.288
ENSG00000130766	-0.935481	1.75464e-11	3.34283e-09	SESN2	protein_coding	2327.65	1184.71
ENSG00000086300	-0.934871	7.66452e-05	0.00110035	SNX10	protein_coding	107.517	51.2467
ENSG00000186326	-0.934269	1.76649e-07	8.19208e-06	RGS9BP	protein_coding	363.974	182.172
ENSG00000188157	-0.933596	8.40364e-10	9.11342e-08	AGRN	protein_coding	409.112	208.54
ENSG00000213760	-0.927936	2.7291e-05	0.000479735	ATP6V1G2	protein_coding	157.822	74.352
ENSG00000111684	-0.926086	9.85863e-06	0.000212518	LPCAT3	protein_coding	175.212	85.3312
ENSG00000139597	-0.925628	0.00363155	0.0223668	N4BP2L1	protein_coding	43.5789	18.4584
ENSG00000250592	-0.925511	6.65271e-06	0.00015426	RP11-39E3.3	lncRNA	240.325	117.949
ENSG00000134160	-0.92533	0.00652575	0.0346255	TRPM1	protein_coding	26.9647	8.4351
ENSG00000144847	-0.924937	4.79744e-08	2.73823e-06	IGSF11	protein_coding	268.872	133.773
ENSG00000060718	-0.924848	5.04613e-13	1.5809e-10	COL11A1	protein_coding	1184.49	607.643
ENSG00000205593	-0.924054	0.000664631	0.00606078	DENND6B	protein_coding	72.8465	32.3312
ENSG00000120049	-0.923982	6.32191e-07	2.321e-05	KCNIP2	protein_coding	352.541	176.91
ENSG00000105639	-0.923423	0.00516007	0.0289943	JAK3	protein_coding	31.0703	11.6172
ENSG00000135525	-0.922414	0.000169097	0.00207478	MAP7	protein_coding	114.652	52.7469
ENSG00000090006	-0.922016	6.95716e-09	5.449e-07	LTBP4	protein_coding	3212.75	1634.19
ENSG00000158813	-0.921508	1.31248e-11	2.68165e-09	EDA	protein_coding	523.286	267.873
ENSG00000282851	-0.920926	0.00270697	0.0178248	BISPR	lncRNA	71.0884	28.2184
ENSG00000104888	-0.920739	3.71634e-05	0.000612067	SLC17A7	protein_coding	180.572	88.2102
ENSG00000112182	-0.918178	7.22114e-06	0.000164199	BACH2	protein_coding	276.262	135.687
ENSG00000117016	-0.916429	3.6149e-08	2.24506e-06	RIMS3	protein_coding	472.114	240.617
ENSG00000110841	-0.915376	7.49574e-09	5.6589e-07	PPFIBP1	protein_coding	765.14	394.238
ENSG00000157734	-0.915181	0.000327136	0.00345724	SNX22	protein_coding	85.5543	39.3923
ENSG00000140488	-0.913445	5.80127e-06	0.000139329	CELF6	protein_coding	243.67	119.382
ENSG00000214357	-0.912995	6.61346e-07	2.40921e-05	NEURL1B	protein_coding	284.099	140.966
ENSG00000164236	-0.91289	1.61276e-09	1.58998e-07	ANKRD33B	protein_coding	535.433	274.416
ENSG00000127329	-0.911981	0.000704496	0.00633014	PTPRB	protein_coding	102.113	46.3472
ENSG00000117154	-0.910749	0.000288479	0.00313327	IGSF21	protein_coding	96.3332	44.5053
ENSG00000144485	-0.907608	9.5098e-11	1.43098e-08	HES6	protein_coding	4509.74	2321.55
ENSG00000129244	-0.905198	3.26199e-06	8.72641e-05	ATP1B2	protein_coding	352.875	180.887
ENSG00000141338	-0.901955	5.39553e-05	0.000827706	ABCA8	protein_coding	118.452	57.6666
ENSG00000160991	-0.897343	1.16583e-05	0.000244581	ORAI2	protein_coding	230.368	115.487
ENSG00000255690	-0.894426	6.5747e-06	0.00015346	TRIL	protein_coding	173.891	87.5939
ENSG00000170382	-0.887516	9.60131e-15	4.83426e-12	LRRN2	protein_coding	1123	595.639
ENSG00000157570	-0.887351	2.60045e-12	6.54664e-10	TSPAN18	protein_coding	1708.03	903.698
ENSG00000060656	-0.88668	1.67114e-05	0.000326262	PTPRU	protein_coding	241.416	121.202
ENSG00000165698	-0.884009	0.00466841	0.0268415	SPACA9	protein_coding	44.6074	17.5245
ENSG00000185739	-0.8828	0.00716061	0.0371687	SRL	protein_coding	24.5008	8.47481
ENSG00000160678	-0.882162	0.00693422	0.0363769	S100A1	protein_coding	26.5855	9.36028
ENSG00000175906	-0.876907	1.58945e-10	2.19687e-08	ARL4D	protein_coding	1956.3	1032.27
ENSG00000067141	-0.87624	0.00118618	0.0094319	NEO1	protein_coding	68.7889	32.4055
ENSG00000137726	-0.875335	0.000421502	0.0041989	FXYD6	protein_coding	83.1236	39.9028
ENSG00000121753	-0.875317	1.04688e-07	5.36687e-06	ADGRB2	protein_coding	324.365	169.907
ENSG00000253276	-0.872747	0.00546339	0.0302525	CCDC71L	protein_coding	45.3515	17.5125
ENSG00000136928	-0.87096	0.000495866	0.00478161	GABBR2	protein_coding	97.7895	47.6006
ENSG00000176533	-0.87084	3.67138e-05	0.000608216	GNG7	protein_coding	141.387	71.5792
ENSG00000233922	-0.87069	3.00086e-05	0.000520371	LINC01694	lncRNA	162.804	82.0734
ENSG00000152256	-0.870206	1.0138e-06	3.40298e-05	PDK1	protein_coding	673.478	352.166
ENSG00000115993	-0.868867	5.16336e-15	2.69604e-12	TRAK2	protein_coding	2666.54	1433.88
ENSG00000228288	-0.866171	0.00247991	0.0166802	PCAT6	lncRNA	51.0654	23.3094
ENSG00000128606	-0.865391	0.000205706	0.00241723	LRRC17	protein_coding	137.853	65.98
ENSG00000130304	-0.863017	1.25732e-05	0.000258393	SLC27A1	protein_coding	213.446	109.433
ENSG00000184347	-0.862579	2.15664e-05	0.000400056	SLIT3	protein_coding	248.625	129.631
ENSG00000117598	-0.861487	0.0009609	0.00799282	PLPPR5	protein_coding	73.0918	34.7988
ENSG00000129595	-0.861285	1.13624e-08	8.17284e-07	EPB41L4A	protein_coding	374.589	200.53
ENSG00000137502	-0.860669	0.000514606	0.00493196	RAB30	protein_coding	158.533	76.5566
ENSG00000148225	-0.856697	2.86114e-05	0.000499831	WDR31	protein_coding	168.894	88.06
ENSG00000111653	-0.853648	1.6329e-06	4.98281e-05	ING4	protein_coding	361.802	189.513
ENSG00000180616	-0.852135	2.03441e-10	2.65566e-08	SSTR2	protein_coding	1071.77	577.887
ENSG00000119138	-0.851825	2.30112e-10	2.97626e-08	KLF9	protein_coding	758.388	410.704
ENSG00000125285	-0.851385	5.19011e-10	6.04712e-08	SOX21	protein_coding	653.12	352.328
ENSG00000146411	-0.850253	0.000683112	0.00618108	SLC2A12	protein_coding	79.8436	39.3194
ENSG00000185477	-0.849673	4.70517e-10	5.52779e-08	GPRIN3	protein_coding	1342.73	722.781
ENSG00000141314	-0.846368	1.88972e-10	2.56167e-08	RHBDL3	protein_coding	829.598	447.218
ENSG00000101680	-0.845967	3.86348e-13	1.24881e-10	LAMA1	protein_coding	1918.75	1045.02
ENSG00000013364	-0.84557	3.77113e-06	9.88535e-05	MVP	protein_coding	243.179	127.327
ENSG00000170175	-0.84378	4.91147e-07	1.90225e-05	CHRNB1	protein_coding	328.629	174.306
ENSG00000145819	-0.842008	0.00408579	0.0243661	ARHGAP26	protein_coding	61.1556	25.7846
ENSG00000183032	-0.8411	0.00440021	0.0256446	SLC25A21	protein_coding	45.3419	18.4251
ENSG00000065923	-0.840561	0.000375316	0.00383977	SLC9A7	protein_coding	155.458	78.711
ENSG00000136378	-0.839796	0.00438348	0.0256	ADAMTS7	protein_coding	49.4955	20.2051
ENSG00000005238	-0.837637	0.000678777	0.00615	FAM214B	protein_coding	83.837	40.4809
ENSG00000076555	-0.836473	1.32794e-06	4.23412e-05	ACACB	protein_coding	889.384	481.951
ENSG00000105519	-0.836357	0.0058913	0.032043	CAPS	protein_coding	40.1829	15.7174
ENSG00000142459	-0.83466	2.63049e-06	7.31453e-05	EVI5L	protein_coding	469.859	248.809
ENSG00000172007	-0.834538	1.23096e-06	3.95309e-05	RAB33B	protein_coding	302.42	162.384
ENSG00000117228	-0.832287	0.000142183	0.00181567	GBP1	protein_coding	186.041	94.2179
ENSG00000159433	-0.829126	8.90638e-11	1.3798e-08	STARD9	protein_coding	972.108	531.622
ENSG00000113916	-0.828681	0.000144276	0.00183409	BCL6	protein_coding	160.961	82.4628
ENSG00000118407	-0.827512	0.000839056	0.00719965	FILIP1	protein_coding	78.8243	38.4994
ENSG00000182463	-0.827428	0.000103489	0.00140423	TSHZ2	protein_coding	161.535	83.1256
ENSG00000086696	-0.826978	0.00831052	0.0415345	HSD17B2	protein_coding	25.286	8.01232
ENSG00000139219	-0.824719	8.35282e-11	1.32312e-08	COL2A1	protein_coding	1325.44	728.685
ENSG00000176788	-0.824007	3.1371e-09	2.73006e-07	BASP1	protein_coding	959.321	526.414
ENSG00000143061	-0.820443	3.23238e-12	7.99475e-10	IGSF3	protein_coding	1361.83	756.932
ENSG00000198336	-0.817998	0.00419742	0.0247906	MYL4	protein_coding	55.7804	24.6311
ENSG00000168818	-0.816007	7.33371e-11	1.18662e-08	STX18	protein_coding	1726.16	954.632
ENSG00000124785	-0.813371	4.12703e-06	0.000106375	NRN1	protein_coding	350.371	187.312
ENSG00000011028	-0.813191	6.27663e-09	4.99932e-07	MRC2	protein_coding	2269.94	1254.64
ENSG00000185010	-0.812875	0.00584081	0.0318421	F8	protein_coding	47.7392	19.3978
ENSG00000152894	-0.812189	5.55299e-05	0.000848169	PTPRK	protein_coding	222.875	120.913
ENSG00000142046	-0.811616	1.94322e-08	1.32988e-06	TMEM91	protein_coding	1046.62	572.471
ENSG00000160460	-0.809681	1.66238e-05	0.000325569	SPTBN4	protein_coding	253.569	138.232
ENSG00000114779	-0.806785	4.79758e-11	8.05194e-09	ABHD14B	protein_coding	3303.73	1842.81
ENSG00000168679	-0.803142	0.00848135	0.0421021	SLC16A4	protein_coding	28.9504	9.99685
ENSG00000113083	-0.802841	1.7658e-07	8.19208e-06	LOX	protein_coding	513.334	285.703
ENSG00000147065	-0.802832	0.00041069	0.00412975	MSN	protein_coding	159.249	80.0072
ENSG00000081248	-0.802449	0.00213869	0.0149116	CACNA1S	protein_coding	65.4565	31.1572
ENSG00000184985	-0.802244	4.94499e-05	0.000773746	SORCS2	protein_coding	280.891	150.557
ENSG00000116962	-0.800826	5.07341e-07	1.94361e-05	NID1	protein_coding	606.441	336.63
ENSG00000175938	-0.800284	0.00371472	0.0227696	ORAI3	protein_coding	49.8628	22.332
ENSG00000102996	-0.800199	8.77838e-07	3.04073e-05	MMP15	protein_coding	495.948	276.073
ENSG00000139053	-0.798958	3.05344e-05	0.000526896	PDE6H	protein_coding	307.12	162.333
ENSG00000102796	-0.79839	0.00176572	0.0128022	DHRS12	protein_coding	75.0788	36.7661
ENSG00000131242	-0.797983	5.37478e-06	0.000131096	RAB11FIP4	protein_coding	479.016	260.613
ENSG00000259430	-0.796544	0.00361907	0.0223094	CERS3-AS1	lncRNA	51.0365	23.55
ENSG00000279407	-0.796518	0.00108599	0.00878895	AC007191.4	TEC	164.425	80.3859
ENSG00000168243	-0.796323	1.04743e-05	0.000223061	GNG4	protein_coding	224.349	121.822
ENSG00000133401	-0.79232	0.000296591	0.00320654	PDZD2	protein_coding	197.052	107.522
ENSG00000006283	-0.792009	0.000104084	0.00141085	CACNA1G	protein_coding	195.712	103.332
ENSG00000198848	-0.790823	1.86174e-06	5.51402e-05	CES1	protein_coding	352.581	191.889
ENSG00000106078	-0.789561	0.000142047	0.00181557	COBL	protein_coding	151.87	79.7775
ENSG00000134013	-0.789421	5.75921e-05	0.00086775	LOXL2	protein_coding	240.255	130.648
ENSG00000105281	-0.788334	4.54381e-10	5.38308e-08	SLC1A5	protein_coding	4685.11	2640.7
ENSG00000121413	-0.787842	2.21606e-07	9.94968e-06	ZSCAN18	protein_coding	336.269	185.702
ENSG00000160746	-0.787547	9.13352e-07	3.13295e-05	ANO10	protein_coding	428.838	242.688
ENSG00000164638	-0.786828	8.71505e-12	1.89023e-09	SLC29A4	protein_coding	2611.24	1479.56
ENSG00000241399	-0.785209	1.41991e-05	0.000285155	CD302	protein_coding	220.053	118.351
ENSG00000165475	-0.784667	1.67492e-05	0.000326262	CRYL1	protein_coding	268.453	145.702
ENSG00000124839	-0.784211	0.00381947	0.0231899	RAB17	protein_coding	55.1916	25.156
ENSG00000169071	-0.784143	4.32859e-07	1.69985e-05	ROR2	protein_coding	383.173	216.955
ENSG00000064652	-0.784056	0.000345358	0.00361728	SNX24	protein_coding	131.965	67.6756
ENSG00000122025	-0.78381	0.00594949	0.03226	FLT3	protein_coding	38.8748	17.5279
ENSG00000225377	-0.783399	0.00166466	0.012199	NRSN2-AS1	lncRNA	74.598	38.5718
ENSG00000119711	-0.780537	2.27163e-07	1.01347e-05	ALDH6A1	protein_coding	370.938	210.097
ENSG00000132832	-0.778054	0.00883803	0.0433461	RP11-445H22.5	lncRNA	22.1028	7.51778
ENSG00000053524	-0.776821	0.00282862	0.0184298	MCF2L2	protein_coding	84.9871	39.9488
ENSG00000285043	-0.776652	2.5642e-05	0.000456441	CTD-2515O10.6	protein_coding	227.273	124.135
ENSG00000099260	-0.776251	7.4675e-13	2.19327e-10	PALMD	protein_coding	1932.89	1107.04
ENSG00000166444	-0.775712	1.89558e-08	1.3036e-06	DENND2B	protein_coding	1997.26	1127.02
ENSG00000266714	-0.775259	0.000381354	0.00389025	MYO15B	protein_coding	197.098	103.863
ENSG00000171084	-0.775072	0.00215115	0.0149763	FAM86JP	transcribed_unprocessed_pseudogene	78.4902	37.6342
ENSG00000170915	-0.774949	0.00192622	0.0136943	PAQR8	protein_coding	74.6119	37.7117
ENSG00000173320	-0.774641	0.00242724	0.0163964	STOX2	protein_coding	118.727	57.1669
ENSG00000064012	-0.774491	0.000712808	0.00638448	CASP8	protein_coding	118.306	60.8887
ENSG00000116981	-0.774405	0.00859035	0.0425085	NT5C1A	protein_coding	29.4634	10.8862
ENSG00000117305	-0.773144	4.92955e-06	0.000122786	HMGCL	protein_coding	395.645	217.044
ENSG00000163431	-0.771418	0.00824372	0.041286	LMOD1	protein_coding	30.1119	11.7333
ENSG00000100767	-0.771005	1.14494e-06	3.7451e-05	PAPLN	protein_coding	322.279	179.625
ENSG00000139793	-0.770332	6.52467e-05	0.000958174	MBNL2	protein_coding	232.739	127.28
ENSG00000078549	-0.76953	1.29585e-05	0.000264383	ADCYAP1R1	protein_coding	278.371	157.624
ENSG00000168913	-0.769499	5.93231e-05	0.00088689	ENHO	protein_coding	224.788	122.834
ENSG00000146733	-0.768793	2.63314e-07	1.13952e-05	PSPH	protein_coding	567.275	319.674
ENSG00000155850	-0.768759	1.62027e-11	3.26323e-09	SLC26A2	protein_coding	2461.6	1413.47
ENSG00000118369	-0.768574	2.04246e-09	1.93252e-07	USP35	protein_coding	629.44	359.014
ENSG00000213347	-0.768128	2.05199e-05	0.000386235	MXD3	protein_coding	352.751	195.007
ENSG00000111371	-0.76803	5.39024e-07	2.04279e-05	SLC38A1	protein_coding	822.805	464.876
ENSG00000181513	-0.765176	2.55334e-05	0.000455923	ACBD4	protein_coding	269.266	147.461
ENSG00000111275	-0.764407	5.00815e-08	2.83554e-06	ALDH2	protein_coding	451.996	256.376
ENSG00000171551	-0.76402	2.24753e-08	1.50169e-06	ECEL1	protein_coding	1345.22	766.711
ENSG00000101255	-0.763136	2.51618e-08	1.6347e-06	TRIB3	protein_coding	2102.45	1198.08
ENSG00000103888	-0.762087	0.000255095	0.00285649	CEMIP	protein_coding	225.689	120.973
ENSG00000147642	-0.761653	0.00311573	0.0198489	SYBU	protein_coding	101.173	52.5579
ENSG00000169432	-0.7608	0.000702232	0.00631785	SCN9A	protein_coding	145.984	75.5826
ENSG00000171056	-0.759484	1.61227e-08	1.12524e-06	SOX7	protein_coding	758.104	435.553
ENSG00000117266	-0.757977	2.28312e-06	6.47635e-05	CDK18	protein_coding	529.929	298.343
ENSG00000152527	-0.757591	0.0050527	0.0285389	PLEKHH2	protein_coding	50.0031	22.6591
ENSG00000162873	-0.756496	1.38566e-06	4.3605e-05	KLHDC8A	protein_coding	495.554	283.165
ENSG00000141449	-0.756492	6.96234e-05	0.00100879	GREB1L	protein_coding	163.185	90.3459
ENSG00000135069	-0.755695	1.65507e-10	2.26536e-08	PSAT1	protein_coding	6380.49	3689.34
ENSG00000185585	-0.754735	2.57261e-05	0.00045736	OLFML2A	protein_coding	284.643	158.991
ENSG00000214711	-0.754389	0.000297415	0.003213	CAPN14	protein_coding	134.603	71.7131
ENSG00000140481	-0.753717	0.000712007	0.00638355	CCDC33	protein_coding	151.905	80.9437
ENSG00000154118	-0.751339	0.00293966	0.0189672	JPH3	protein_coding	77.3885	38.1197
ENSG00000107099	-0.749494	7.10983e-09	5.53004e-07	DOCK8	protein_coding	656.639	381.212
ENSG00000001461	-0.749314	3.81391e-06	9.93599e-05	NIPAL3	protein_coding	287.254	162.9
ENSG00000145113	-0.749136	0.00628203	0.0335979	MUC4	protein_coding	42.7804	19.3289
ENSG00000078804	-0.748901	5.2124e-05	0.000806635	TP53INP2	protein_coding	238.544	133.571
ENSG00000196220	-0.748615	6.42359e-05	0.000947278	SRGAP3	protein_coding	168.279	94.1565
ENSG00000116584	-0.748514	1.16198e-08	8.31554e-07	ARHGEF2	protein_coding	5046.09	2912.16
ENSG00000132561	-0.747676	9.99812e-08	5.18211e-06	MATN2	protein_coding	746.939	428.653
ENSG00000205978	-0.744547	4.41129e-11	7.49282e-09	NYNRIN	protein_coding	2735.06	1598.58
ENSG00000162946	-0.744112	5.11482e-14	2.2534e-11	DISC1	protein_coding	3197.94	1879.97
ENSG00000106069	-0.742977	9.86334e-13	2.83782e-10	CHN2	protein_coding	1793.17	1052.44
ENSG00000082293	-0.742645	1.62676e-06	4.97485e-05	COL19A1	protein_coding	498.814	288.168
ENSG00000135299	-0.742595	1.66819e-07	7.81334e-06	ANKRD6	protein_coding	462.778	267.112
ENSG00000091428	-0.741044	0.000988002	0.00813601	RAPGEF4	protein_coding	181.935	99.1214
ENSG00000149295	-0.740314	0.0030544	0.0195111	DRD2	protein_coding	74.1037	39.3371
ENSG00000142449	-0.739416	0.000605959	0.00562767	FBN3	protein_coding	157.143	86.2269
ENSG00000138670	-0.739035	7.48896e-08	4.02975e-06	RASGEF1B	protein_coding	736.252	428.789
ENSG00000186318	-0.736369	4.94795e-06	0.00012281	BACE1	protein_coding	486.246	279.58
ENSG00000133424	-0.736309	1.29468e-07	6.31569e-06	LARGE1	protein_coding	488.873	283.442
ENSG00000260293	-0.734867	3.20671e-05	0.000547959	RP11-715J22.6	lncRNA	235.808	134.157
ENSG00000186868	-0.733125	0.00296754	0.0190946	MAPT	protein_coding	74.3563	37.4668
ENSG00000246465	-0.732434	0.000168129	0.00206471	RP11-57A19.2	lncRNA	174.91	97.8369
ENSG00000125462	-0.731834	6.49649e-06	0.000151886	MIR9-1HG	lncRNA	946.191	541.145
ENSG00000144868	-0.731526	5.69485e-05	0.000861438	TMEM108	protein_coding	283.796	159.853
ENSG00000219061	-0.730739	0.000638132	0.00586263	TRIM51FP	unprocessed_pseudogene	142.97	75.5703
ENSG00000116745	-0.728601	6.20863e-06	0.000146615	RPE65	protein_coding	293.627	168.542
ENSG00000165495	-0.728592	2.18738e-07	9.88388e-06	PKNOX2	protein_coding	581.714	340.725
ENSG00000183722	-0.727857	0.00026341	0.00292637	LHFPL6	protein_coding	134.182	74.9618
ENSG00000163624	-0.727727	0.000515225	0.00493454	CDS1	protein_coding	141.556	76.4534
ENSG00000167632	-0.727324	1.183e-06	3.85171e-05	TRAPPC9	protein_coding	416.582	240.292
ENSG00000186648	-0.727252	0.00248712	0.0167128	CARMIL3	protein_coding	70.1742	35.7923
ENSG00000115461	-0.725703	7.4069e-11	1.18662e-08	IGFBP5	protein_coding	1909.84	1132.86
ENSG00000172992	-0.725685	3.34584e-07	1.39144e-05	DCAKD	protein_coding	628.485	366.223
ENSG00000179832	-0.723494	0.0026585	0.0175498	MROH1	protein_coding	71.2445	37.602
ENSG00000077150	-0.723285	9.30495e-05	0.00128483	NFKB2	protein_coding	347.641	197.894
ENSG00000142784	-0.720441	7.76157e-09	5.75909e-07	WDTC1	protein_coding	798.827	474.113
ENSG00000102181	-0.717629	5.30752e-08	2.98109e-06	CD99L2	protein_coding	660.347	391.494
ENSG00000116329	-0.717551	7.09246e-08	3.8606e-06	OPRD1	protein_coding	1225.92	721.952
ENSG00000090238	-0.717254	0.000162185	0.00200568	YPEL3	protein_coding	238.559	136.035
ENSG00000149573	-0.715883	0.001741	0.012678	MPZL2	protein_coding	89.1723	46.206
ENSG00000129535	-0.715877	0.00104822	0.00852729	NRL	protein_coding	115.026	63.3623
ENSG00000198400	-0.71577	0.000251133	0.00282097	NTRK1	protein_coding	145.706	80.4333
ENSG00000116990	-0.715545	8.93257e-06	0.000196155	MYCL	protein_coding	350.456	202.877
ENSG00000129103	-0.714749	7.13908e-09	5.53004e-07	SUMF2	protein_coding	954.34	562.137
ENSG00000120729	-0.713522	0.000132252	0.00171675	MYOT	protein_coding	174.069	97.8124
ENSG00000177045	-0.713423	5.14939e-08	2.90384e-06	SIX5	protein_coding	930.613	550.984
ENSG00000131018	-0.71215	0.000498402	0.00479622	SYNE1	protein_coding	299.419	164.759
ENSG00000168779	-0.710712	0.000357505	0.00370052	SHOX2	protein_coding	161.746	92.6874
ENSG00000254087	-0.709382	1.23568e-05	0.000255335	LYN	protein_coding	340.051	195.369
ENSG00000162981	-0.708897	4.7373e-07	1.83985e-05	LRATD1	protein_coding	429.044	253.264
ENSG00000135423	-0.707945	0.000483081	0.00469364	GLS2	protein_coding	162	91.9706
ENSG00000220205	-0.707805	8.60975e-07	3.00446e-05	VAMP2	protein_coding	404.635	236.368
ENSG00000068137	-0.70775	2.36932e-08	1.56087e-06	PLEKHH3	protein_coding	890.947	530.266
ENSG00000136895	-0.707725	0.000301131	0.00323825	GARNL3	protein_coding	166.08	96.1266
ENSG00000269556	-0.706768	7.23592e-10	7.96968e-08	TMEM185A	protein_coding	1370.37	818.534
ENSG00000108960	-0.706394	9.64274e-11	1.43098e-08	MMD	protein_coding	1922.23	1157.38
ENSG00000177181	-0.705684	0.000134984	0.00174268	RIMKLA	protein_coding	236.902	134.016
ENSG00000153233	-0.705214	0.00783665	0.0398077	PTPRR	protein_coding	40.1252	17.8242
ENSG00000069188	-0.703993	1.08654e-07	5.5101e-06	SDK2	protein_coding	3203.97	1907.38
ENSG00000275342	-0.703347	6.41817e-05	0.000947278	PRAG1	protein_coding	262.761	150.538
ENSG00000109832	-0.703097	0.00457731	0.0264359	DDX25	protein_coding	64.431	33.181
ENSG00000114757	-0.702782	6.1382e-06	0.000145331	PEX5L	protein_coding	561.143	329.783
ENSG00000112715	-0.701297	2.5404e-06	7.092e-05	VEGFA	protein_coding	992.029	586.262
ENSG00000137103	-0.701116	0.000132367	0.00171675	TMEM8B	protein_coding	230.725	130.764
ENSG00000168824	-0.700136	2.80566e-07	1.19139e-05	NSG1	protein_coding	584.683	346.635
ENSG00000159409	-0.699966	0.000306447	0.00328539	CELF3	protein_coding	146.809	81.8207
ENSG00000054654	-0.697967	1.20351e-07	5.99542e-06	SYNE2	protein_coding	2890.4	1727.49
ENSG00000182674	-0.697249	7.76718e-06	0.000174366	KCNB2	protein_coding	362.817	214.316
ENSG00000129673	-0.697139	0.00103048	0.00840723	AANAT	protein_coding	131.879	75.8224
ENSG00000197568	-0.696925	0.000916307	0.00772613	HHLA3	lncRNA	108.899	60.1152
ENSG00000082458	-0.69634	0.000108568	0.00145909	DLG3	protein_coding	247.785	142.46
ENSG00000131089	-0.696205	0.000266914	0.00295829	ARHGEF9	protein_coding	212.692	126.285
ENSG00000125246	-0.695782	0.00145674	0.0111192	CLYBL	protein_coding	121.223	65.4919
ENSG00000179270	-0.695566	1.79812e-07	8.28429e-06	PCARE	protein_coding	648.215	386.792
ENSG00000196782	-0.694998	0.000133549	0.00173049	MAML3	protein_coding	236.758	134.274
ENSG00000139292	-0.694921	1.33268e-05	0.000270332	LGR5	protein_coding	315.449	182.707
ENSG00000267520	-0.692319	0.00199635	0.0141057	RP11-373L24.1	lncRNA	230.424	124.329
ENSG00000230074	-0.691745	0.00102487	0.00836631	RP11-195F19.9	lncRNA	105.921	59.0883
ENSG00000140543	-0.691585	0.00119254	0.00946648	DET1	protein_coding	107.32	58.7975
ENSG00000178607	-0.69157	1.02411e-05	0.000219421	ERN1	protein_coding	553.176	325.371
ENSG00000181192	-0.690997	1.39807e-06	4.38976e-05	DHTKD1	protein_coding	651.199	386.024
ENSG00000154134	-0.690843	2.25326e-05	0.000412017	ROBO3	protein_coding	332.922	193.949
ENSG00000214193	-0.690157	0.00222978	0.0153643	SH3D21	protein_coding	83.4474	44.1734
ENSG00000129038	-0.689683	0.000658639	0.00602172	LOXL1	protein_coding	127.42	71.8489
ENSG00000196123	-0.688208	0.000229194	0.00262697	KIAA0895L	protein_coding	210.448	119.028
ENSG00000285184	-0.687401	0.00290545	0.0188154	CH17-55D9.1	lncRNA	75.2117	40.7089
ENSG00000171492	-0.687318	5.73537e-07	2.13908e-05	LRRC8D	protein_coding	639.24	387.44
ENSG00000107562	-0.687127	0.000206399	0.0024188	CXCL12	protein_coding	179.012	101.466
ENSG00000226306	-0.685935	5.75345e-09	4.71582e-07	NPY6R	transcribed_processed_pseudogene	1120.04	677.799
ENSG00000197822	-0.681911	0.00211719	0.0147836	OCLN	protein_coding	131.058	72.4978
ENSG00000184489	-0.681674	1.10053e-05	0.000232612	PTP4A3	protein_coding	480.566	288.711
ENSG00000188322	-0.681224	4.58122e-05	0.000728962	SBK1	protein_coding	284.266	167.526
ENSG00000185880	-0.679764	5.69396e-05	0.000861438	TRIM69	protein_coding	314.636	181.915
ENSG00000161714	-0.677513	1.49968e-10	2.15464e-08	PLCD3	protein_coding	3943.38	2412.97
ENSG00000169891	-0.677501	0.00938759	0.0454018	REPS2	protein_coding	45.7481	19.583
ENSG00000229191	-0.676822	0.00040295	0.00405481	RP11-168O16.1	lncRNA	201.565	116.144
ENSG00000179406	-0.675793	0.00449198	0.0260824	LINC00174	lncRNA	86.5096	44.1542
ENSG00000006282	-0.675469	7.93226e-07	2.79573e-05	SPATA20	protein_coding	791.07	476.032
ENSG00000026950	-0.674612	0.000141427	0.00180929	BTN3A1	protein_coding	198.23	114.944
ENSG00000260537	-0.674508	0.00946394	0.0456302	RP11-529K1.3	protein_coding	54.2851	23.595
ENSG00000060642	-0.673819	9.47641e-05	0.00130467	PIGV	protein_coding	238.984	139.726
ENSG00000107796	-0.671741	0.00301683	0.0193236	ACTA2	protein_coding	94.0051	49.5332
ENSG00000157152	-0.670064	4.22984e-09	3.60816e-07	SYN2	protein_coding	4652.8	2853.22
ENSG00000176771	-0.669974	2.0395e-09	1.93252e-07	NCKAP5	protein_coding	2058.56	1266.07
ENSG00000198597	-0.669194	8.61115e-06	0.000189727	ZNF536	protein_coding	432.853	264.785
ENSG00000158966	-0.668991	0.000113202	0.00151129	CACHD1	protein_coding	200.205	117.923
ENSG00000091490	-0.667614	7.62662e-06	0.000172308	SEL1L3	protein_coding	473.606	290.954
ENSG00000181143	-0.667026	2.26558e-09	2.08759e-07	MUC16	protein_coding	5707.49	3509.03
ENSG00000081760	-0.66694	2.7618e-06	7.64947e-05	AACS	protein_coding	428.21	259.167
ENSG00000086570	-0.666842	0.00843303	0.0419213	FAT2	protein_coding	45.6989	21.254
ENSG00000185567	-0.666451	7.7019e-06	0.00017373	AHNAK2	protein_coding	366.857	222.114
ENSG00000100307	-0.666094	0.00241846	0.0163527	CBX7	protein_coding	102.187	55.5113
ENSG00000138316	-0.66584	0.0094124	0.0454906	ADAMTS14	protein_coding	24.1512	8.89752
ENSG00000173727	-0.662142	0.00786462	0.0398995	CMB9-22P13.1	transcribed_unprocessed_pseudogene	45.7391	21.9595
ENSG00000067842	-0.660916	1.887e-05	0.000359985	ATP2B3	protein_coding	305.204	185.825
ENSG00000185269	-0.65785	0.000624312	0.00576018	NOTUM	protein_coding	178.474	102.713
ENSG00000117600	-0.65747	3.7971e-11	6.69145e-09	PLPPR4	protein_coding	2366.81	1471.59
ENSG00000185495	-0.657321	0.00393053	0.023711	SEPTIN7P13	transcribed_unprocessed_pseudogene	80.9665	43.0982
ENSG00000130224	-0.656055	5.2789e-05	0.000815683	LRCH2	protein_coding	247.884	147.715
ENSG00000121957	-0.655901	2.49421e-10	3.19667e-08	GPSM2	protein_coding	1850.73	1150.86
ENSG00000165424	-0.654925	1.11436e-06	3.65354e-05	ZCCHC24	protein_coding	490.489	300.57
ENSG00000185432	-0.65477	8.71866e-05	0.00122304	METTL7A	protein_coding	255.348	151.963
ENSG00000149131	-0.654633	3.87477e-07	1.56523e-05	SERPING1	protein_coding	843.424	518.275
ENSG00000176463	-0.654393	0.0103337	0.0490024	SLCO3A1	protein_coding	42.3518	14.9886
ENSG00000099953	-0.653955	5.34628e-05	0.000822246	MMP11	protein_coding	246.055	146.945
ENSG00000151320	-0.652971	0.00185453	0.0132887	AKAP6	protein_coding	151.494	83.2606
ENSG00000131069	-0.651119	1.00208e-10	1.4716e-08	ACSS2	protein_coding	1614.53	1009.26
ENSG00000103319	-0.651099	8.33677e-06	0.00018509	EEF2K	protein_coding	1832.68	1121.2
ENSG00000274180	-0.650935	1.95439e-05	0.000370835	NATD1	protein_coding	335.747	204.169
ENSG00000181035	-0.650464	0.00546044	0.0302509	SLC25A42	protein_coding	86.8849	45.7893
ENSG00000099622	-0.650314	3.82059e-08	2.32167e-06	CIRBP	protein_coding	3688.62	2286.53
ENSG00000147010	-0.650269	3.64655e-08	2.25478e-06	SH3KBP1	protein_coding	696.885	433.113
ENSG00000166949	-0.648219	1.22469e-06	3.94194e-05	SMAD3	protein_coding	953.107	586.968
ENSG00000166224	-0.647768	2.01375e-06	5.87783e-05	SGPL1	protein_coding	976.73	599.654
ENSG00000179912	-0.647694	3.02103e-05	0.000522582	R3HDM2	protein_coding	607.081	370.777
ENSG00000164099	-0.647667	6.30343e-06	0.000148357	PRSS12	protein_coding	503.098	313.177
ENSG00000273247	-0.64721	0.0100289	0.047863	RAB33B-AS1	lncRNA	43.4056	19.7128
ENSG00000109436	-0.64672	3.22065e-07	1.34732e-05	TBC1D9	protein_coding	1421.43	877.539
ENSG00000158270	-0.646509	2.13939e-08	1.44312e-06	COLEC12	protein_coding	734.115	455.432
ENSG00000183248	-0.64609	0.000594159	0.00554732	PRR36	protein_coding	271.423	159.41
ENSG00000184619	-0.645977	0.00493792	0.0280504	KRBA2	protein_coding	67.7975	35.8039
ENSG00000145687	-0.64537	7.47687e-06	0.000169468	SSBP2	protein_coding	445.783	273.067
ENSG00000185808	-0.644492	0.000881324	0.00750296	PIGP	protein_coding	136.654	78.3103
ENSG00000169946	-0.643453	6.70156e-07	2.43502e-05	ZFPM2	protein_coding	635.078	396.643
ENSG00000162836	-0.642634	4.46568e-05	0.000712185	ACP6	protein_coding	295.934	178.211
ENSG00000132003	-0.641131	2.92493e-05	0.000509083	ZSWIM4	protein_coding	356.04	219.753
ENSG00000177051	-0.639949	5.33334e-07	2.032e-05	FBXO46	protein_coding	956.005	594.451
ENSG00000143367	-0.637096	0.000292842	0.00317331	TUFT1	protein_coding	221.078	130.612
ENSG00000088387	-0.636309	0.000137069	0.00176345	DOCK9	protein_coding	1209.4	740.071
ENSG00000088280	-0.636077	1.45953e-06	4.56239e-05	ASAP3	protein_coding	663.371	409.531
ENSG00000273654	-0.636019	0.0102297	0.048624	CTB-52I2.4	transcribed_processed_pseudogene	37.999	17.8614
ENSG00000196693	-0.635903	0.000154091	0.00193444	ZNF33B	protein_coding	299.929	177.773
ENSG00000172071	-0.635564	4.26212e-08	2.47273e-06	EIF2AK3	protein_coding	1287.43	808.991
ENSG00000176171	-0.63541	0.00478045	0.0273158	BNIP3	protein_coding	1558.43	841.603
ENSG00000148358	-0.633769	5.96483e-06	0.000142771	GPR107	protein_coding	1614.51	995.617
ENSG00000119681	-0.633315	0.000767514	0.00675853	LTBP2	protein_coding	166.972	97.9494
ENSG00000226200	-0.633129	0.0096946	0.0465354	SGMS1-AS1	lncRNA	51.2672	23.8895
ENSG00000269896	-0.631833	0.010277	0.0488158	RP4-740C4.5	transcribed_processed_pseudogene	68.2907	27.9282
ENSG00000255036	-0.629629	0.000735018	0.00655891	SUGT1P4-STRA6LP-CCDC180	lncRNA	169.542	98.9689
ENSG00000151693	-0.629511	1.46508e-06	4.56961e-05	ASAP2	protein_coding	982.085	609.933
ENSG00000010322	-0.628116	6.7763e-10	7.55392e-08	NISCH	protein_coding	1831.67	1162.49
ENSG00000143578	-0.627382	4.94734e-06	0.00012281	CREB3L4	protein_coding	580.341	359.382
ENSG00000111912	-0.627128	6.23511e-08	3.42033e-06	NCOA7	protein_coding	1105.4	697.254
ENSG00000187479	-0.626714	1.02229e-05	0.000219364	C11orf96	protein_coding	919.131	572.149
ENSG00000064655	-0.626103	4.67734e-05	0.000740081	EYA2	protein_coding	413.176	257.149
ENSG00000189362	-0.625911	0.000284344	0.0030979	NEMP2	protein_coding	217.928	131.63
ENSG00000127124	-0.625474	0.00747011	0.0383833	HIVEP3	protein_coding	64.515	33.9004
ENSG00000007255	-0.625257	0.00169222	0.0123545	TRAPPC6A	protein_coding	166.02	94.4156
ENSG00000020181	-0.624792	6.86672e-06	0.000158181	ADGRA2	protein_coding	681.428	426.243
ENSG00000140199	-0.624687	3.00872e-05	0.000521092	SLC12A6	protein_coding	744.665	460.282
ENSG00000163623	-0.624434	2.5511e-05	0.000455923	NKX6-1	protein_coding	445.295	275.176
ENSG00000185100	-0.624221	0.0104991	0.0495706	ADSS1	protein_coding	25.7339	9.96972
ENSG00000172037	-0.623448	3.18692e-07	1.33718e-05	LAMB2	protein_coding	1707.17	1073.32
ENSG00000100505	-0.622545	0.000401499	0.00404642	TRIM9	protein_coding	172.777	104.75
ENSG00000050165	-0.622278	0.00166708	0.012199	DKK3	protein_coding	135.086	78.6759
ENSG00000223745	-0.621954	0.00182607	0.0131279	CCDC18-AS1	lncRNA	132.723	76.7736
ENSG00000231365	-0.620789	0.00100512	0.00824175	WARS2-AS1	lncRNA	237.026	138.952
ENSG00000235823	-0.620385	5.21452e-06	0.000127629	OLMALINC	lncRNA	493.664	307.161
ENSG00000112812	-0.62032	0.00702974	0.0367056	PRSS16	protein_coding	68.039	35.0191
ENSG00000162373	-0.61852	0.00808878	0.0407561	BEND5	protein_coding	69.4773	35.3223
ENSG00000153707	-0.618363	0.00272185	0.0179144	PTPRD	protein_coding	166.539	95.5101
ENSG00000111879	-0.617607	0.000195188	0.00232412	FAM184A	protein_coding	306.385	188.134
ENSG00000140876	-0.616869	0.00261216	0.0173219	NUDT7	protein_coding	101.265	58.2125
ENSG00000106772	-0.616825	0.00161217	0.0119371	PRUNE2	protein_coding	313.88	191.681
ENSG00000086619	-0.615747	0.00237535	0.016162	ERO1B	protein_coding	117.775	68.5239
ENSG00000125731	-0.614634	0.001151	0.00919368	SH2D3A	protein_coding	207.986	122.634
ENSG00000253123	-0.614231	0.00251936	0.0168731	RP11-527N22.1	lncRNA	113.684	67.0772
ENSG00000140044	-0.614136	6.28911e-06	0.000148267	JDP2	protein_coding	712.785	445.926
ENSG00000073849	-0.613995	1.24787e-07	6.15119e-06	ST6GAL1	protein_coding	1458.34	925.218
ENSG00000230487	-0.613837	0.0100142	0.0478093	PSMG3-AS1	lncRNA	32.2904	12.0803
ENSG00000236859	-0.613392	0.00541022	0.0300288	NIFK-AS1	lncRNA	90.6144	49.304
ENSG00000140386	-0.612859	0.000201189	0.00237949	SCAPER	protein_coding	344.248	208.606
ENSG00000187486	-0.612758	0.000706361	0.00634285	KCNJ11	protein_coding	255.393	153.068
ENSG00000163346	-0.612145	6.1787e-07	2.27434e-05	PBXIP1	protein_coding	807.752	510.21
ENSG00000170421	-0.611682	2.18582e-06	6.30179e-05	KRT8	protein_coding	896.279	563.042
ENSG00000143867	-0.61145	0.00619158	0.0331925	OSR1	protein_coding	72.3916	40.1228
ENSG00000288656	-0.611396	0.000110785	0.00148605	RP11-666O2.7	protein_coding	628.903	386.758
ENSG00000156804	-0.610697	7.81262e-05	0.00111255	FBXO32	protein_coding	354.922	223.168
ENSG00000176046	-0.610589	3.5462e-05	0.000590251	NUPR1	protein_coding	1644.7	1019.82
ENSG00000112139	-0.609874	0.0037557	0.0229809	MDGA1	protein_coding	127.245	72.7974
ENSG00000107104	-0.609457	9.08708e-05	0.00125968	KANK1	protein_coding	302.02	188.532
ENSG00000278730	-0.609445	5.75948e-06	0.000138562	RP11-147L13.11	lncRNA	469.646	295.351
ENSG00000278817	-0.606851	0.00443493	0.0258042	ENSG00000278817	protein_coding	78.8567	44.5482
ENSG00000164107	-0.606365	0.00409461	0.0243981	HAND2	protein_coding	83.6364	48.4741
ENSG00000171843	-0.605976	3.81404e-07	1.54512e-05	MLLT3	protein_coding	1526.93	972.713
ENSG00000092621	-0.605529	1.30995e-06	4.18768e-05	PHGDH	protein_coding	6066.06	3857.18
ENSG00000288596	-0.605012	0.00939685	0.045431	C8orf44	lncRNA	51.6147	26.4481
ENSG00000140284	-0.604311	4.57341e-06	0.000114522	SLC27A2	protein_coding	556.021	351.659
ENSG00000087245	-0.603871	8.90832e-05	0.00124346	MMP2	protein_coding	290.884	180.516
ENSG00000244558	-0.60352	0.00961549	0.0462186	KCNK15-AS1	lncRNA	56.4916	28.4859
ENSG00000047578	-0.602843	6.75771e-06	0.000156235	KATNIP	protein_coding	1304.4	825.747
ENSG00000254602	-0.602569	0.00667626	0.0352781	AP000662.4	lncRNA	74.7325	40.8728
ENSG00000146966	-0.602335	0.00252864	0.0169095	DENND2A	protein_coding	149.456	87.2676
ENSG00000137478	-0.602224	3.22686e-05	0.000549424	FCHSD2	protein_coding	624.549	397.418
ENSG00000248098	-0.602127	8.97475e-06	0.000196716	BCKDHA	protein_coding	1078.86	682.864
ENSG00000148450	-0.601871	0.000120311	0.00159262	MSRB2	protein_coding	271.074	168.697
ENSG00000154511	-0.601192	0.000270838	0.00299237	DIPK1A	protein_coding	226.221	140.203
