# Supplementary material for: The MYC-dependent lncRNA MB3 inhibits apoptosis in Group 3 Medulloblastoma by regulating the TGF-β pathway via HMGN5
Source: Cell Death Dis. 2025 Nov 6;16(1):800. doi: 10.1038/s41419-025-08097-8 (PMC12592558; doi:10.1038/s41419-025-08097-8)
Supplement: Supplementary file 5 — dataset 2 [file 41419_2025_8097_MOESM5_ESM.xlsx]

## Sheet: DATASET 2
Filtered Differentially Expressed Genes (Padj < 0.001, |logFC| > 2 , expression levels > 50)
geneID	geneName	geneType	MeanSCR	MeanKD	LogFC2	pvalue	padj
ENSG00000139269	INHBE	protein_coding	619.903	46.9008	-3.72499	1.81285e-51	2.55576e-47
ENSG00000168209	DDIT4	protein_coding	4205.13	601.631	-2.69689	1.27385e-13	4.60479e-11
ENSG00000128965	CHAC1	protein_coding	1401	207.799	-2.63829	1.83434e-12	4.789e-10
ENSG00000174951	FUT1	protein_coding	72.2043	2.81874	-4.3908	5.19421e-12	1.20046e-09
ENSG00000203685	STUM	protein_coding	89.3519	16.8838	-2.27662	1.7184e-11	3.34283e-09
ENSG00000162771	FAM71A	protein_coding	0	51.571	9.01962	2.89079e-11	5.15878e-09
ENSG00000182308	DCAF4L1	protein_coding	13.0869	71.7034	2.34836	1.58035e-10	2.19687e-08
ENSG00000185633	NDUFA4L2	protein_coding	105.163	16.6668	-2.53985	1.58697e-09	1.57557e-07
ENSG00000081181	ARG2	protein_coding	1503.54	335.524	-2.03588	2.23603e-09	2.07391e-07
ENSG00000135046	ANXA1	protein_coding	13.3525	65.8737	2.18502	4.2485e-09	3.60816e-07
ENSG00000188611	ASAH2	protein_coding	10.4587	53.0849	2.26558	3.36751e-07	1.39633e-05
ENSG00000247095	MIR210HG	lncRNA	64.7572	13.4256	-2.03248	5.34736e-07	2.032e-05
ENSG00000197506	SLC28A3	protein_coding	53.7604	11.4166	-2.09058	2.82236e-05	0.000493667
