# Supplementary material for: The MYC-dependent lncRNA MB3 inhibits apoptosis in Group 3 Medulloblastoma by regulating the TGF-β pathway via HMGN5
Source: Cell Death Dis. 2025 Nov 6;16(1):800. doi: 10.1038/s41419-025-08097-8 (PMC12592558; doi:10.1038/s41419-025-08097-8)
Supplement: Supplementary file 6 — dataset 3 [file 41419_2025_8097_MOESM6_ESM.xlsx]

## Sheet: DATASET 3
RNA deregulation in MYC-inhibited D283 Med cells
geneID	geneName	meanCTRL	meanKO	logFC_KOvsCTR	PValue_KOvsCTR	FDR_KOvsCTR
ENSG00000095739.11	BAMBI	320.3	151.926	-1.07781	4.43e-06	1.24e-05
ENSG00000137801.11	THBS1	21601.8	3406.8	-2.66483	2.41e-13	1.62e-11
ENSG00000169231.13	THBS3	1240.85	1173.19	-0.0798509	0.188969	0.220218
ENSG00000135503.13	ACVR1B	3641.7	3978.75	0.127721	0.0135726	0.018956
ENSG00000139269.3	INHBE	5396.02	1113.5	-2.28031	2.1e-10	2.73e-09
ENSG00000166949.16	SMAD3	3572.05	3504.04	-0.0274319	0.634901	0.668081
ENSG00000101665.9	SMAD7	51.7251	157.482	1.59794	2.25e-07	9.17e-07
ENSG00000137834.15	SMAD6	563.548	797.405	0.500389	1.15e-06	3.81e-06
ENSG00000198176.13	TFDP1	8419.05	6066.88	-0.4726	1.41e-07	6.16e-07
ENSG00000165588.17	OTX2	50150.6	24380.1	-1.04056	1.31e-11	3.23e-10
ENSG00000105392.16	CRX	6035.03	1002.35	-2.58984	2.09e-14	2.71e-12
ENSG00000129535.12	NRL	1370.55	117.061	-3.5496	3.14e-13	1.96e-11
ENSG00000171552.13	BCL2L1	10325	5006.35	-1.04416	1.63e-09	1.44e-08
