# Supplementary material for: The MYC-dependent lncRNA MB3 inhibits apoptosis in Group 3 Medulloblastoma by regulating the TGF-β pathway via HMGN5
Source: Cell Death Dis. 2025 Nov 6;16(1):800. doi: 10.1038/s41419-025-08097-8 (PMC12592558; doi:10.1038/s41419-025-08097-8)
Supplement: Supplementary file 7 — dataset 4 [file 41419_2025_8097_MOESM7_ESM.xlsx]

## Sheet: DATASET 4
IntaRNA predicted interaction propensities between lncMB3 and target genes
no favorable interaction for ENST00000393316.8|ENSG00000188761.13|OTTHUMG00000011940.5|OTTHUMT00000033026.3|BCL2L15-202|BCL2L15|5005|protein_coding| and ENST00000613871.1|ENSG00000278484.1|RP11-95I16.6-001|RP11-95I16.6|lncRNA|
ENST00000369580.3|ENSG00000188761.13|OTTHUMG00000011940.5|OTTHUMT00000351817.1|BCL2L15-201|BCL2L15|4041|retained_intron|
45 55
| |
5'-UGA...UGCU U AAAG...GAA-3'
UGUUUCG GGA
+++++++ |||
ACAAAGU CCU
3'-UCA...AGUA - CCCU...GUC-5'
| |
56 47
ENST00000613871.1|ENSG00000278484.1|RP11-95I16.6-001|RP11-95I16.6|lncRNA|
interaction energy = -4.21 kcal/mol
ENST00000650418.1|ENSG00000188761.13|OTTHUMG00000011940.5|OTTHUMT00000499575.1|BCL2L15-207|BCL2L15|5835|retained_intron|
13 19
| |
5'-AGC...UCUG AAAA...CUC-3'
UCUCAAA
+++++++
AGAGUUU
3'-UCA...GAGA CGGU...GUC-5'
| |
76 70
ENST00000613871.1|ENSG00000278484.1|RP11-95I16.6-001|RP11-95I16.6|lncRNA|
interaction energy = -2.45 kcal/mol
ENST00000488450.1|ENSG00000188761.13|OTTHUMG00000011940.5|OTTHUMT00000351822.1|BCL2L15-206|BCL2L15|408|processed_transcript|
84 91
| |
5'-GCC...CUGU UCAG...UCC-3'
GGAAUCUC
:+++++++
UCUUGGAG
3'-UCA...GGUG UCCA...GUC-5'
| |
99 92
ENST00000613871.1|ENSG00000278484.1|RP11-95I16.6-001|RP11-95I16.6|lncRNA|
interaction energy = -1.84 kcal/mol
ENST00000471267.1|ENSG00000188761.13|OTTHUMG00000011940.5|OTTHUMT00000351819.2|BCL2L15-204|BCL2L15|267|protein_coding|
31 37
| |
5'-AUG...ACAA GCAU...GUA-3'
ACGGAAU
+++++++
UGUCUUG
3'-UCA...CCGG GAGU...GUC-5'
| |
101 95
ENST00000613871.1|ENSG00000278484.1|RP11-95I16.6-001|RP11-95I16.6|lncRNA|
interaction energy = -1.8 kcal/mol
ENST00000308659.12|ENSG00000153094.24|OTTHUMG00000131256.10|OTTHUMT00000331936.1|BCL2L11-201|BCL2L11|1522|protein_coding|
16 31
| |
5'-ACU...CGCA --- U UUUG...ACU-3'
GCCG CCUGGUC GCAG
|||: +++++++ :|||
CGGU GGACCGG UGUC
3'-UCAGA ACA - UUGG...GUC-5'
| |
115 98
ENST00000613871.1|ENSG00000278484.1|RP11-95I16.6-001|RP11-95I16.6|lncRNA|
interaction energy = -2.75 kcal/mol
ENST00000393256.8|ENSG00000153094.24|OTTHUMG00000131256.10|OTTHUMT00000254022.4|BCL2L11-206|BCL2L11|5098|protein_coding|
16 31
| |
5'-ACU...CGCA --- U UUUG...ACU-3'
GCCG CCUGGUC GCAG
|||: +++++++ :|||
CGGU GGACCGG UGUC
3'-UCAGA ACA - UUGG...GUC-5'
| |
115 98
ENST00000613871.1|ENSG00000278484.1|RP11-95I16.6-001|RP11-95I16.6|lncRNA|
interaction energy = -2.75 kcal/mol
ENST00000615946.4|ENSG00000153094.24|OTTHUMG00000131256.10|-|BCL2L11-218|BCL2L11|5026|protein_coding|
16 31
| |
5'-ACU...CGCA --- U UUUG...ACU-3'
GCCG CCUGGUC GCAG
|||: +++++++ :|||
CGGU GGACCGG UGUC
3'-UCAGA ACA - UUGG...GUC-5'
| |
115 98
ENST00000613871.1|ENSG00000278484.1|RP11-95I16.6-001|RP11-95I16.6|lncRNA|
interaction energy = -2.75 kcal/mol
ENST00000620862.4|ENSG00000153094.24|OTTHUMG00000131256.10|-|BCL2L11-220|BCL2L11|5044|protein_coding|
16 31
| |
5'-ACU...CGCA --- U UUUG...ACU-3'
GCCG CCUGGUC GCAG
|||: +++++++ :|||
CGGU GGACCGG UGUC
3'-UCAGA ACA - UUGG...GUC-5'
| |
115 98
ENST00000613871.1|ENSG00000278484.1|RP11-95I16.6-001|RP11-95I16.6|lncRNA|
interaction energy = -2.75 kcal/mol
ENST00000621302.4|ENSG00000153094.24|OTTHUMG00000131256.10|-|BCL2L11-221|BCL2L11|5224|protein_coding|
16 31
| |
5'-ACU...CGCA --- U UUUG...ACU-3'
GCCG CCUGGUC GCAG
|||: +++++++ :|||
CGGU GGACCGG UGUC
3'-UCAGA ACA - UUGG...GUC-5'
| |
115 98
ENST00000613871.1|ENSG00000278484.1|RP11-95I16.6-001|RP11-95I16.6|lncRNA|
interaction energy = -2.75 kcal/mol
ENST00000393252.3|ENSG00000153094.24|OTTHUMG00000131256.10|OTTHUMT00000331938.2|BCL2L11-205|BCL2L11|482|protein_coding|
71 84
| |
5'-GCG...GGCG GA CGCG...CCG-3'
GGCUGGCGG AGG
|++++++++ |||
CCGACUGCC UCC
3'-UCA...GCCU AC UCAAUUGUC-5'
| |
23 10
ENST00000613871.1|ENSG00000278484.1|RP11-95I16.6-001|RP11-95I16.6|lncRNA|
interaction energy = -6.97 kcal/mol
no favorable interaction for ENST00000433098.5|ENSG00000153094.24|OTTHUMG00000131256.10|OTTHUMT00000254023.4|BCL2L11-211|BCL2L11|1197|nonsense_mediated_decay| and ENST00000613871.1|ENSG00000278484.1|RP11-95I16.6-001|RP11-95I16.6|lncRNA|
ENST00000405953.5|ENSG00000153094.24|OTTHUMG00000131256.10|OTTHUMT00000317475.1|BCL2L11-207|BCL2L11|425|protein_coding|
112 119
| |
5'-AUG...ACAG A-3'
ACAGAGCC
++++++++
UGUCUUGG
3'-UCA...CCGG AGUC...GUC-5'
| |
101 94
ENST00000613871.1|ENSG00000278484.1|RP11-95I16.6-001|RP11-95I16.6|lncRNA|
interaction energy = -4.4 kcal/mol
ENST00000452231.5|ENSG00000153094.24|OTTHUMG00000131256.10|OTTHUMT00000314295.2|BCL2L11-216|BCL2L11|459|nonsense_mediated_decay|
112 119
| |
5'-AUG...ACAG A-3'
ACAGAGCC
++++++++
UGUCUUGG
3'-UCA...CCGG AGUC...GUC-5'
| |
101 94
ENST00000613871.1|ENSG00000278484.1|RP11-95I16.6-001|RP11-95I16.6|lncRNA|
interaction energy = -4.4 kcal/mol
ENST00000497699.1|ENSG00000095739.11|OTTHUMG00000017874.3|OTTHUMT00000324589.1|BAMBI-202|BAMBI|1884|retained_intron|
13 20
| |
5'-CGG...CCUG CGGG...UCC-3'
GGCUGGCG
++++++++
CCGACUGC
3'-UCA...GCCU CACU...GUC-5'
| |
23 16
ENST00000613871.1|ENSG00000278484.1|RP11-95I16.6-001|RP11-95I16.6|lncRNA|
interaction energy = -1.63 kcal/mol
ENST00000375533.6|ENSG00000095739.11|OTTHUMG00000017874.3|OTTHUMT00000047374.2|BAMBI-201|BAMBI|1691|protein_coding|
1 9
| |
5'- CGGG...GGC-3'
GGGCUGGCG
:++++++++
UCCGACUGC
3'-UCA...AGCC CACU...GUC-5'
| |
24 16
ENST00000613871.1|ENSG00000278484.1|RP11-95I16.6-001|RP11-95I16.6|lncRNA|
interaction energy = -2.37 kcal/mol
ENST00000551553.1|ENSG00000139269.3|OTTHUMG00000169995.3|OTTHUMT00000406771.1|INHBE-203|INHBE|1228|processed_transcript|
59 73
| |
5'-UUC...GUAA G U UAGG...AAA-3'
GU UCAG GGGGAGG
|| |||| +++++++
CA AGUC UCCCUCU
3'-UCA...GUAA A C UACU...GUC-5'
| |
55 41
ENST00000613871.1|ENSG00000278484.1|RP11-95I16.6-001|RP11-95I16.6|lncRNA|
interaction energy = -9.63 kcal/mol
ENST00000547970.1|ENSG00000139269.3|OTTHUMG00000169995.3|OTTHUMT00000406772.2|INHBE-202|INHBE|1056|protein_coding|
53 63
| |
5'-UCC...AGGG U CUUC...CUA-3'
UCAGGGGG GA
++++++++ ||
AGUCCUCC CU
3'-UCA...ACAA - CUUA...GUC-5'
| |
52 43
ENST00000613871.1|ENSG00000278484.1|RP11-95I16.6-001|RP11-95I16.6|lncRNA|
interaction energy = -4.76 kcal/mol
ENST00000266646.3|ENSG00000139269.3|OTTHUMG00000169995.3|OTTHUMT00000406773.2|INHBE-201|INHBE|2460|protein_coding|
58 95
| |
5'-AGU...ACUU A U-- A CCAGACA GA- CUGU...GUG-3'
UC GCC UCCUG GUC AUAGAA CAGGUGG
|| ||| ||||| |:| |:|||| +++++++
AG CGG AGGAC CGG UGUCUU GUCCACC
3'-UC A UAC - ------- GGA AUGC...GUC-5'
| |
118 86
ENST00000613871.1|ENSG00000278484.1|RP11-95I16.6-001|RP11-95I16.6|lncRNA|
interaction energy = -6.8 kcal/mol
ENST00000553033.1|ENSG00000139269.3|OTTHUMG00000169995.3|OTTHUMT00000406774.1|INHBE-204|INHBE|569|processed_transcript|
30 36
| |
5'-AAA...CUCC CCUA...UCC-3'
ACUUCAG
+++++++
UGGAGUC
3'-UCA...GUCU CACC...GUC-5'
| |
96 90
ENST00000613871.1|ENSG00000278484.1|RP11-95I16.6-001|RP11-95I16.6|lncRNA|
interaction energy = -0.49 kcal/mol
no favorable interaction for ENST00000423650.1|ENSG00000230243.1|OTTHUMG00000016873.1|OTTHUMT00000044820.1|FKBP1AP3-201|FKBP1AP3|319|processed_pseudogene| and ENST00000613871.1|ENSG00000278484.1|RP11-95I16.6-001|RP11-95I16.6|lncRNA|
ENST00000561028.6|ENSG00000129535.13|OTTHUMG00000028789.5|OTTHUMT00000415595.1|NRL-206|NRL|3543|protein_coding|
40 48
| |
5'-AAC...CGGU CGCA...GCU-3'
CGCAGGACC
++++++++|
GUGUCUUGG
3'-UCA...ACCG AGUC...GUC-5'
| |
102 94
ENST00000613871.1|ENSG00000278484.1|RP11-95I16.6-001|RP11-95I16.6|lncRNA|
interaction energy = -2.74 kcal/mol
ENST00000397002.6|ENSG00000129535.13|OTTHUMG00000028789.5|OTTHUMT00000071891.2|NRL-203|NRL|1976|protein_coding|
65 71
| |
5'-GAG...CCUG CUGG...CCA-3'
UCUGGCU
+++++++
GGACCGG
3'-UCA...UACA UGUC...GUC-5'
| |
108 102
ENST00000613871.1|ENSG00000278484.1|RP11-95I16.6-001|RP11-95I16.6|lncRNA|
interaction energy = -5.23 kcal/mol
ENST00000396997.1|ENSG00000129535.13|OTTHUMG00000028789.5|OTTHUMT00000071893.2|NRL-202|NRL|1517|protein_coding|
105 116
| |
5'-GCC...UUCU -- AGCU-3'
CCAUG CUGGCCA
||||| +++++++
GGUAC GACCGGU
3'-UCAGAC AG GUCU...GUC-5'
| |
114 101
ENST00000613871.1|ENSG00000278484.1|RP11-95I16.6-001|RP11-95I16.6|lncRNA|
interaction energy = -4.71 kcal/mol
ENST00000560550.1|ENSG00000129535.13|OTTHUMG00000028789.5|OTTHUMT00000415596.1|NRL-205|NRL|788|protein_coding|
33 45
| |
5'-CCA...AGGC CA AACG...UGC-3'
UUCAGGA GGGA
+++++++ ||||
AAGUCCU CCCU
3'-UCA...AACA -- CUUA...GUC-5'
| |
53 43
ENST00000613871.1|ENSG00000278484.1|RP11-95I16.6-001|RP11-95I16.6|lncRNA|
interaction energy = -6.77 kcal/mol
ENST00000396995.1|ENSG00000129535.13|OTTHUMG00000028789.5|OTTHUMT00000071894.3|NRL-201|NRL|810|protein_coding|
86 99
| |
5'-GGA...CCCG UUA GACG...UGG-3'
GGGU GGUGCGC
:||| +++++++
UCCA CCAUGCG
3'-UCA...GGAG --- GAGA...GUC-5'
| |
91 81
ENST00000613871.1|ENSG00000278484.1|RP11-95I16.6-001|RP11-95I16.6|lncRNA|
interaction energy = -4.91 kcal/mol
ENST00000558280.1|ENSG00000129535.13|OTTHUMG00000028789.5|OTTHUMT00000415597.3|NRL-204|NRL|737|protein_coding|
89 109
| |
5'-GGG...ACCA G AG - CGCA...CGC-3'
GCCA G C GGUCGCAGGACC
|||| | | ||:++++++++|
CGGU C G CCGGUGUCUUGG
3'-UCAGA A AG A AGUC...GUC-5'
| |
115 94
ENST00000613871.1|ENSG00000278484.1|RP11-95I16.6-001|RP11-95I16.6|lncRNA|
interaction energy = -4.04 kcal/mol
ENST00000339475.10|ENSG00000165588.18|OTTHUMG00000152338.9|OTTHUMT00000529266.1|OTX2-201|OTX2|2956|protein_coding|
72 78
| |
5'-AGC...UACU CUGG...ACC-3'
UUGAUAG
+++++++
AAUUGUC
3'-UCA...CCUC -5'
| |
7 1
ENST00000613871.1|ENSG00000278484.1|RP11-95I16.6-001|RP11-95I16.6|lncRNA|
interaction energy = -0.29 kcal/mol
ENST00000672264.2|ENSG00000165588.18|OTTHUMG00000152338.9|OTTHUMT00000276926.5|OTX2-209|OTX2|3011|protein_coding|
97 117
| |
5'-AGC...CACA A U AUAG UUG-3'
UCU CU UG CUGGCUAU
||| |: || +++++++:
AGA GG AC GACCGGUG
3'-UC C U AG-- UCUU...GUC-5'
| |
118 100
ENST00000613871.1|ENSG00000278484.1|RP11-95I16.6-001|RP11-95I16.6|lncRNA|
interaction energy = -2.77 kcal/mol
ENST00000408990.8|ENSG00000165588.18|OTTHUMG00000152338.9|OTTHUMT00000411547.2|OTX2-202|OTX2|2109|protein_coding|
76 98
| |
5'-GCU...GUUU U C UAGUU UGCU...AAG-3'
GUUUGCU UG CCU CCAC
+++++++ || ||| ||||
CAGACGG AC GGA GGUG
3'-U U A CC--- UCUU...GUC-5'
| |
119 100
ENST00000613871.1|ENSG00000278484.1|RP11-95I16.6-001|RP11-95I16.6|lncRNA|
interaction energy = -4.58 kcal/mol
ENST00000672125.1|ENSG00000165588.18|OTTHUMG00000152338.9|OTTHUMT00000529267.1|OTX2-208|OTX2|1850|protein_coding|
110 116
| |
5'-ACA...UUUU GGGU-3'
CAUGGAA
+++++++
GUGUCUU
3'-UCA...ACCG GGAG...GUC-5'
| |
102 96
ENST00000613871.1|ENSG00000278484.1|RP11-95I16.6-001|RP11-95I16.6|lncRNA|
interaction energy = -0.65 kcal/mol
ENST00000673481.1|ENSG00000165588.18|OTTHUMG00000152338.9|OTTHUMT00000529268.1|OTX2-211|OTX2|2240|protein_coding|
113 119
| |
5'-GCC...UUUU G-3'
CAUGGAA
+++++++
GUGUCUU
3'-UCA...ACCG GGAG...GUC-5'
| |
102 96
ENST00000613871.1|ENSG00000278484.1|RP11-95I16.6-001|RP11-95I16.6|lncRNA|
interaction energy = -1.29 kcal/mol
ENST00000673035.1|ENSG00000165588.18|OTTHUMG00000152338.9|OTTHUMT00000529269.1|OTX2-210|OTX2|2154|protein_coding|
71 78
| |
5'-CGC...GGAA GCCG...UAU-3'
AGGAGGGA
++++++++
UCCUCCCU
3'-UCA...AAAG CUUA...GUC-5'
| |
50 43
ENST00000613871.1|ENSG00000278484.1|RP11-95I16.6-001|RP11-95I16.6|lncRNA|
interaction energy = -9.5 kcal/mol
no favorable interaction for ENST00000555006.5|ENSG00000165588.18|OTTHUMG00000152338.9|OTTHUMT00000411522.3|OTX2-206|OTX2|1279|protein_coding| and ENST00000613871.1|ENSG00000278484.1|RP11-95I16.6-001|RP11-95I16.6|lncRNA|
ENST00000554788.5|ENSG00000165588.18|OTTHUMG00000152338.9|OTTHUMT00000411523.3|OTX2-204|OTX2|835|protein_coding|
57 79
| |
5'-UGG...GUUU U C UAGUU UGCU...ACC-3'
GUUUGCU UG CCU CCAC
+++++++ || ||| ||||
CAGACGG AC GGA GGUG
3'-U U A CC--- UCUU...GUC-5'
| |
119 100
ENST00000613871.1|ENSG00000278484.1|RP11-95I16.6-001|RP11-95I16.6|lncRNA|
interaction energy = -4.79 kcal/mol
ENST00000554845.1|ENSG00000165588.18|OTTHUMG00000152338.9|OTTHUMT00000411524.3|OTX2-205|OTX2|908|protein_coding|
57 79
| |
5'-UGG...GUUU U C UAGUU UGCU...ACC-3'
GUUUGCU UG CCU CCAC
+++++++ || ||| ||||
CAGACGG AC GGA GGUG
3'-U U A CC--- UCUU...GUC-5'
| |
119 100
ENST00000613871.1|ENSG00000278484.1|RP11-95I16.6-001|RP11-95I16.6|lncRNA|
interaction energy = -4.79 kcal/mol
ENST00000554559.5|ENSG00000165588.18|OTTHUMG00000152338.9|OTTHUMT00000411525.1|OTX2-203|OTX2|715|protein_coding|
97 117
| |
5'-AGC...CACA A U AUAG UUG-3'
UCU CU UG CUGGCUAU
||| |: || +++++++:
AGA GG AC GACCGGUG
3'-UC C U AG-- UCUU...GUC-5'
| |
118 100
ENST00000613871.1|ENSG00000278484.1|RP11-95I16.6-001|RP11-95I16.6|lncRNA|
interaction energy = -2.77 kcal/mol
ENST00000555804.1|ENSG00000165588.18|OTTHUMG00000152338.9|OTTHUMT00000411526.2|OTX2-207|OTX2|797|protein_coding|
97 117
| |
5'-AGC...CACA A U AUAG UUG-3'
UCU CU UG CUGGCUAU
||| |: || +++++++:
AGA GG AC GACCGGUG
3'-UC C U AG-- UCUU...GUC-5'
| |
118 100
ENST00000613871.1|ENSG00000278484.1|RP11-95I16.6-001|RP11-95I16.6|lncRNA|
interaction energy = -2.77 kcal/mol
ENST00000534909.2|ENSG00000248550.4|OTTHUMG00000171304.2|OTTHUMT00000412893.1|OTX2-AS1-201|OTX2-AS1|2428|lncRNA|
94 107
| |
5'-AGC...GAAG AAGA...UUU-3'
GGGGGGGGGGGUGA
++++++++++++++
UCCUCCCUCUUACU
3'-UCA...AAAG AGUA...GUC-5'
| |
50 37
ENST00000613871.1|ENSG00000278484.1|RP11-95I16.6-001|RP11-95I16.6|lncRNA|
interaction energy = -15.56 kcal/mol
ENST00000554428.1|ENSG00000248550.4|OTTHUMG00000171304.2|OTTHUMT00000412894.1|OTX2-AS1-203|OTX2-AS1|389|lncRNA|
44 57
| |
5'-GAG...GAAG AAGA...CAA-3'
GGGGGGGGGGGUGA
+++++++++::|||
UCCUCCCUCUUACU
3'-UCA...AAAG AGUA...GUC-5'
| |
50 37
ENST00000613871.1|ENSG00000278484.1|RP11-95I16.6-001|RP11-95I16.6|lncRNA|
interaction energy = -9.23 kcal/mol
ENST00000653425.1|ENSG00000248550.4|OTTHUMG00000171304.2|OTTHUMT00000523273.1|OTX2-AS1-205|OTX2-AS1|2532|lncRNA|
1 8
| |
5'- UGAA...UCA-3'
GGGGGGGG
++++++++
CCUCCCUC
3'-UCA...AAGU UUAC...GUC-5'
| |
49 42
ENST00000613871.1|ENSG00000278484.1|RP11-95I16.6-001|RP11-95I16.6|lncRNA|
interaction energy = -7.07 kcal/mol
no favorable interaction for ENST00000554358.1|ENSG00000248550.4|OTTHUMG00000171304.2|OTTHUMT00000412896.1|OTX2-AS1-202|OTX2-AS1|541|lncRNA| and ENST00000613871.1|ENSG00000278484.1|RP11-95I16.6-001|RP11-95I16.6|lncRNA|
no favorable interaction for ENST00000260442.3|ENSG00000137875.4|OTTHUMG00000131893.2|OTTHUMT00000254843.1|BCL2L10-201|BCL2L10|1249|protein_coding| and ENST00000613871.1|ENSG00000278484.1|RP11-95I16.6-001|RP11-95I16.6|lncRNA|
ENST00000288840.10|ENSG00000137834.15|OTTHUMG00000133218.7|OTTHUMT00000256953.4|SMAD6-201|SMAD6|3828|protein_coding|
56 71
| |
5'-AUA...GUGU UU -- AAAA...CCG-3'
GCG UGAGGAG AACA
:|| +++++++ ||||
UGC ACUCCUC UUGU
3'-UCA...CGAC C- AA C-5'
| |
18 2
ENST00000613871.1|ENSG00000278484.1|RP11-95I16.6-001|RP11-95I16.6|lncRNA|
interaction energy = -7.82 kcal/mol
ENST00000612349.1|ENSG00000137834.15|OTTHUMG00000133218.7|OTTHUMT00000474051.1|SMAD6-205|SMAD6|5198|processed_transcript|
72 82
| |
5'-GCU...CGCG UGUG...GAG-3'
GCGGAGCUUCA
++++++++++|
UGUCUUGGAGU
3'-UCA...CCGG CCAC...GUC-5'
| |
101 91
ENST00000613871.1|ENSG00000278484.1|RP11-95I16.6-001|RP11-95I16.6|lncRNA|
interaction energy = -5.17 kcal/mol
no favorable interaction for ENST00000559931.5|ENSG00000137834.15|OTTHUMG00000133218.7|OTTHUMT00000417452.2|SMAD6-204|SMAD6|573|nonsense_mediated_decay| and ENST00000613871.1|ENSG00000278484.1|RP11-95I16.6-001|RP11-95I16.6|lncRNA|
no favorable interaction for ENST00000558937.1|ENSG00000137834.15|OTTHUMG00000133218.7|OTTHUMT00000417453.2|SMAD6-203|SMAD6|632|protein_coding| and ENST00000613871.1|ENSG00000278484.1|RP11-95I16.6-001|RP11-95I16.6|lncRNA|
ENST00000327367.9|ENSG00000166949.17|OTTHUMG00000133230.6|OTTHUMT00000256967.3|SMAD3-201|SMAD3|6464|protein_coding|
105 120
| |
5'-GAA...GCGG CC--- -3'
GGCGGUGAGG GCAG
++++++++++ :|||
CUGCCACUCC UGUC
3'-UCA...CCGA UCAAU -5'
| |
19 1
ENST00000613871.1|ENSG00000278484.1|RP11-95I16.6-001|RP11-95I16.6|lncRNA|
interaction energy = -9.57 kcal/mol
ENST00000679624.1|ENSG00000166949.17|OTTHUMG00000133230.6|-|SMAD3-216|SMAD3|5838|protein_coding|
3 9
| |
5'-GA CCAG...AGG-3'
UCGGGAG
+++++++
AGUCCUC
3'-UCA...ACAA CCUC...GUC-5'
| |
52 46
ENST00000613871.1|ENSG00000278484.1|RP11-95I16.6-001|RP11-95I16.6|lncRNA|
interaction energy = -8.28 kcal/mol
ENST00000559937.1|ENSG00000166949.17|OTTHUMG00000133230.6|OTTHUMT00000417459.2|SMAD3-212|SMAD3|579|retained_intron|
98 120
| |
5'-UUU...GGGC CC AUCUA - -3'
UC UCAUGUC CU GCCGC
|| +++++++ || |||:|
AG GGUACAG GA CGGUG
3'-UC AC ----- C UCUU...GUC-5'
| |
118 100
ENST00000613871.1|ENSG00000278484.1|RP11-95I16.6-001|RP11-95I16.6|lncRNA|
interaction energy = -7.02 kcal/mol
ENST00000560175.5|ENSG00000166949.17|OTTHUMG00000133230.6|OTTHUMT00000417725.2|SMAD3-213|SMAD3|542|protein_coding|
10 25
| |
5'-AAAACAAGC GUU GAAC...CCA-3'
UUCGGGA GGGAGA
+++++++ ||||||
AAGUCCU CCCUCU
3'-UCA...AACA --- UACU...GUC-5'
| |
53 41
ENST00000613871.1|ENSG00000278484.1|RP11-95I16.6-001|RP11-95I16.6|lncRNA|
interaction energy = -11.85 kcal/mol
ENST00000439724.7|ENSG00000166949.17|OTTHUMG00000133230.6|OTTHUMT00000417462.1|SMAD3-202|SMAD3|1530|protein_coding|
26 36
| |
5'-CCC...CAAA - UGCA...UGC-3'
CAUGUCUU GCC
+++++++| |||
GUACAGGA CGG
3'-UCAGACG C UGUC...GUC-5'
| |
113 102
ENST00000613871.1|ENSG00000278484.1|RP11-95I16.6-001|RP11-95I16.6|lncRNA|
interaction energy = -3.37 kcal/mol
ENST00000537194.6|ENSG00000166949.17|OTTHUMG00000133230.6|OTTHUMT00000417464.1|SMAD3-203|SMAD3|1147|protein_coding|
72 88
| |
5'-AGU...CUGG A A- GCCU...AGG-3'
GCUG G UUGGCUACAG
||:: | +++++++++|
CGGU C GACCGGUGUC
3'-UCAGA A AG UUGG...GUC-5'
| |
115 98
ENST00000613871.1|ENSG00000278484.1|RP11-95I16.6-001|RP11-95I16.6|lncRNA|
interaction energy = -4.38 kcal/mol
ENST00000558428.5|ENSG00000166949.17|OTTHUMG00000133230.6|OTTHUMT00000417466.2|SMAD3-205|SMAD3|554|protein_coding|
93 109
| |
5'-ACA...GACA AAG C AACC...CUC-3'
ACAGAACC AG UGG
++++++++ || |||
UGUCUUGG UC ACC
3'-UCA...CCGG AG- C AUGC...GUC-5'
| |
101 86
ENST00000613871.1|ENSG00000278484.1|RP11-95I16.6-001|RP11-95I16.6|lncRNA|
interaction energy = -5.97 kcal/mol
ENST00000680689.1|ENSG00000166949.17|OTTHUMG00000133230.6|-|SMAD3-217|SMAD3|1473|retained_intron|
1 20
| |
5'- ---- CU---- UUGG...UAA-3'
GCC CCUGGUC CUUCAGGU
||| +++++++ |:||||||
CGG GGACCGG GGAGUCCA
3'-UCAGA UACA UGUCUU CCAU...GUC-5'
| |
115 88
ENST00000613871.1|ENSG00000278484.1|RP11-95I16.6-001|RP11-95I16.6|lncRNA|
interaction energy = -8.64 kcal/mol
ENST00000560424.1|ENSG00000166949.17|OTTHUMG00000133230.6|OTTHUMT00000417469.2|SMAD3-215|SMAD3|775|protein_coding|
1 7
| |
5'- UGAC...CCU-3'
GCCUCAG
+++++++
UGGAGUC
3'-UCA...GUCU CACC...GUC-5'
| |
96 90
ENST00000613871.1|ENSG00000278484.1|RP11-95I16.6-001|RP11-95I16.6|lncRNA|
interaction energy = -4.16 kcal/mol
ENST00000558763.1|ENSG00000166949.17|OTTHUMG00000133230.6|OTTHUMT00000417470.1|SMAD3-207|SMAD3|1957|retained_intron|
86 103
| |
5'-UGU...AGAG AAA - UCUC...CUA-3'
GCCA UUUGGCC CAGA
|||| +++++++ ||||
CGGU GGACCGG GUCU
3'-UCAGA ACA U UGGA...GUC-5'
| |
115 97
ENST00000613871.1|ENSG00000278484.1|RP11-95I16.6-001|RP11-95I16.6|lncRNA|
interaction energy = -6.03 kcal/mol
ENST00000262158.8|ENSG00000101665.10|OTTHUMG00000132655.8|OTTHUMT00000255906.2|SMAD7-201|SMAD7|3341|protein_coding|
71 91
| |
5'-AUU...UCCA -- - CCGA- CGUU...UGU-3'
ACAG CC CAG ACGCCUUU
|||| || ||| ++++++++
UGUC GG GUC UGCGGAGA
3'-UCA...CCGG UU A CACCA AGAG...GUC-5'
| |
101 77
ENST00000613871.1|ENSG00000278484.1|RP11-95I16.6-001|RP11-95I16.6|lncRNA|
interaction energy = -5.12 kcal/mol
no favorable interaction for ENST00000545051.2|ENSG00000101665.10|OTTHUMG00000132655.8|OTTHUMT00000448897.1|SMAD7-202|SMAD7|2211|retained_intron| and ENST00000613871.1|ENSG00000278484.1|RP11-95I16.6-001|RP11-95I16.6|lncRNA|
ENST00000591805.5|ENSG00000101665.10|OTTHUMG00000132655.8|OTTHUMT00000448898.1|SMAD7-208|SMAD7|1152|protein_coding|
44 65
| |
5'-AGU...AUAC G C- U AGUU...CUC-3'
UGUC UGGCCGCG ACCUU GG
|||| ++++++++ ||||: ||
ACAG ACCGGUGU UGGAG CC
3'-UCA...CGGU G CU U ACCA...GUC-5'
| |
111 89
ENST00000613871.1|ENSG00000278484.1|RP11-95I16.6-001|RP11-95I16.6|lncRNA|
interaction energy = -9.04 kcal/mol
ENST00000589634.1|ENSG00000101665.10|OTTHUMG00000132655.8|OTTHUMT00000448901.5|SMAD7-207|SMAD7|1278|protein_coding|
85 118
| |
5'-AUG...CGCA ------- AGGA GA U C AA-3'
GGGGGAG GUGG GGAGGC GC G GGGGAG
+++++++ :||| |||||| :| | |:||||
CUCCCUC UACC CCUCCG UG C CUCCUC
3'-UCA...AGUC UUACUAG AGAG AC C A AAUUGUC-5'
| |
48 8
ENST00000613871.1|ENSG00000278484.1|RP11-95I16.6-001|RP11-95I16.6|lncRNA|
interaction energy = -8.19 kcal/mol
ENST00000587336.1|ENSG00000101665.10|OTTHUMG00000132655.8|OTTHUMT00000448899.1|SMAD7-205|SMAD7|549|processed_transcript|
7 119
| |
5'-AAGUAC G G C G --- - U AUU GU AAAA C CU ------------- U CCU UC CAC G G U AU U - AA G-3'
AGU C GCC UG CCUGGCCA GGCC C GGU GG UGU UUC CAA UC UUC GGAG GGGGA GGUCA UGGU C UGG GGC AC GG GAGGAG GAC
||| | ||| || +++++++| ::|| | ||| || :|: ||| ||| :| ||| |||| ||:|| |:||| |||| | :|| ||| || || |||||| :||
UCA G CGG AC GGACCGGU UUGG G CCA CC GCG AAG GUU GG AAG CCUC CCUCU CUAGU ACCA G GCC CCG UG CC CUCCUC UUG
3'- - A U A GUC A U --- AU GAG- A UC UACGAAAGUAACA U --- UA --- - A U AC - A AA UC-5'
| |
120 3
ENST00000613871.1|ENSG00000278484.1|RP11-95I16.6-001|RP11-95I16.6|lncRNA|
interaction energy = -9.74 kcal/mol
ENST00000585986.1|ENSG00000101665.10|OTTHUMG00000132655.8|OTTHUMT00000448900.1|SMAD7-203|SMAD7|563|processed_transcript|
53 59
| |
5'-UGU...UCAA AGUC...GGG-3'
GGCCGCG
+++++++
CCGGUGU
3'-UCA...AGGA CUUG...GUC-5'
| |
105 99
ENST00000613871.1|ENSG00000278484.1|RP11-95I16.6-001|RP11-95I16.6|lncRNA|
interaction energy = -1.36 kcal/mol
ENST00000586093.1|ENSG00000101665.10|OTTHUMG00000132655.8|OTTHUMT00000449332.3|SMAD7-204|SMAD7|574|protein_coding|
16 74
| |
5'-GUU...UUUC C U GG C UUC UUGCUUUUUU U- GA CCCC...AAC-3'
UAU UCUCUUCUCA GGCU GC UUUAUU UC AAU UCA GUCUC
||: :|++++++++ :||: || ||:||| || ||| ||| |||||
AUG GGAGAAGAGU UCGG CG AAGUAA AG UUA AGU CAGAG
3'-UCA...CACC C U UA A CAA UCCUCCCUC- CU AC CCUC...GUC-5'
| |
85 27
ENST00000613871.1|ENSG00000278484.1|RP11-95I16.6-001|RP11-95I16.6|lncRNA|
interaction energy = -6 kcal/mol
ENST00000566686.5|ENSG00000105392.16|OTTHUMG00000170610.11|OTTHUMT00000431053.4|CRX-204|CRX|433|protein_coding|
95 112
| |
5'-AAG...AGGG CCA GA AUUCUCCC-3'
GGUCUGUU G CUGG
+++++++: | ||||
UCAGACGG C GACC
3'- UA- AG GGUG...GUC-5'
| |
120 104
ENST00000613871.1|ENSG00000278484.1|RP11-95I16.6-001|RP11-95I16.6|lncRNA|
interaction energy = -1.08 kcal/mol
ENST00000604324.1|ENSG00000105392.16|OTTHUMG00000170610.11|OTTHUMT00000469976.1|CRX-206|CRX|1467|retained_intron|
114 120
| |
5'-GGG...CAAA -3'
GGGAGGG
+++++++
UCCUCCC
3'-UCA...AAAG UCUU...GUC-5'
| |
50 44
ENST00000613871.1|ENSG00000278484.1|RP11-95I16.6-001|RP11-95I16.6|lncRNA|
interaction energy = -11.49 kcal/mol
ENST00000539067.5|ENSG00000105392.16|OTTHUMG00000170610.11|-|CRX-202|CRX|2275|protein_coding|
40 55
| |
5'-UAA...AGCC -- - UCUG...GGC-3'
UCUGCU GUC UGGCCGC
|||||: ||| +++++++
AGACGG CAG ACCGGUG
3'-UC UA G UCUU...GUC-5'
| |
118 100
ENST00000613871.1|ENSG00000278484.1|RP11-95I16.6-001|RP11-95I16.6|lncRNA|
interaction energy = -12.21 kcal/mol
ENST00000221996.12|ENSG00000105392.16|OTTHUMG00000170610.11|OTTHUMT00000409812.7|CRX-201|CRX|4366|protein_coding|
26 48
| |
5'-CCU...CCGC UAG G GAGA...GUA-3'
UCUGUC GUCCUGG CCACGG
||||:| +++++++ ||||:|
AGACGG CAGGACC GGUGUC
3'-UC UA- - UUGG...GUC-5'
| |
118 98
ENST00000613871.1|ENSG00000278484.1|RP11-95I16.6-001|RP11-95I16.6|lncRNA|
interaction energy = -11.17 kcal/mol
ENST00000613299.1|ENSG00000105392.16|OTTHUMG00000170610.11|OTTHUMT00000475763.1|CRX-207|CRX|4193|protein_coding|
1 23
| |
5'- UAG G GAGC...UGU-3'
UGUC GUCCUGG CCACGGGA
||:| +++++++ ||||:|:|
ACGG CAGGACC GGUGUCUU
3'-UCAG UA- - GGAG...GUC-5'
| |
116 96
ENST00000613871.1|ENSG00000278484.1|RP11-95I16.6-001|RP11-95I16.6|lncRNA|
interaction energy = -8.75 kcal/mol
ENST00000602001.1|ENSG00000105392.16|OTTHUMG00000170610.11|OTTHUMT00000464899.1|CRX-205|CRX|643|processed_transcript|
48 56
| |
5'-UUU...AGGC AGAG...AUA-3'
GGAGGUUGA
+++++++++
CCUCCGACU
3'-UCA...AGAG GCCA...GUC-5'
| |
26 18
ENST00000613871.1|ENSG00000278484.1|RP11-95I16.6-001|RP11-95I16.6|lncRNA|
interaction energy = -6.92 kcal/mol
ENST00000611631.4|ENSG00000126453.10|OTTHUMG00000183239.2|-|BCL2L12-210|BCL2L12|1259|protein_coding|
17 24
| |
5'-AAG...CCAC UAGC...AGU-3'
UUUCAGGG
++++++++
AAAGUCCU
3'-UCA...UAAC CCCU...GUC-5'
| |
54 47
ENST00000613871.1|ENSG00000278484.1|RP11-95I16.6-001|RP11-95I16.6|lncRNA|
interaction energy = -2.21 kcal/mol
ENST00000614495.4|ENSG00000126453.10|OTTHUMG00000183239.2|-|BCL2L12-211|BCL2L12|1402|protein_coding|
17 24
| |
5'-AAG...CCAC UAGC...AGU-3'
UUUCAGGG
++++++++
AAAGUCCU
3'-UCA...UAAC CCCU...GUC-5'
| |
54 47
ENST00000613871.1|ENSG00000278484.1|RP11-95I16.6-001|RP11-95I16.6|lncRNA|
interaction energy = -2.21 kcal/mol
ENST00000619007.4|ENSG00000126453.10|OTTHUMG00000183239.2|-|BCL2L12-213|BCL2L12|1630|protein_coding|
17 24
| |
5'-AAG...CCAC UAGC...AGU-3'
UUUCAGGG
++++++++
AAAGUCCU
3'-UCA...UAAC CCCU...GUC-5'
| |
54 47
ENST00000613871.1|ENSG00000278484.1|RP11-95I16.6-001|RP11-95I16.6|lncRNA|
interaction energy = -2.21 kcal/mol
ENST00000441864.6|ENSG00000126453.10|OTTHUMG00000183239.2|OTTHUMT00000465769.1|BCL2L12-203|BCL2L12|1371|protein_coding|
107 117
| |
5'-CCA...CCAC C AGC-3'
CC UGUCUUGG
|| ++++++++
GG ACAGGACC
3'-UCAGAC U GGUG...GUC-5'
| |
114 104
ENST00000613871.1|ENSG00000278484.1|RP11-95I16.6-001|RP11-95I16.6|lncRNA|
interaction energy = -6.76 kcal/mol
ENST00000246784.8|ENSG00000126453.10|OTTHUMG00000183239.2|OTTHUMT00000476104.1|BCL2L12-201|BCL2L12|1064|protein_coding|
67 73
| |
5'-CCU...AUAA ACGA...GGU-3'
AGUUUGU
+++++++
UCAGACG
3'- GUAC...GUC-5'
| |
120 114
ENST00000613871.1|ENSG00000278484.1|RP11-95I16.6-001|RP11-95I16.6|lncRNA|
interaction energy = -3.07 kcal/mol
ENST00000594157.5|ENSG00000126453.10|OTTHUMG00000183239.2|OTTHUMT00000465771.2|BCL2L12-204|BCL2L12|620|protein_coding|
81 96
| |
5'-CGG...UGGA - CCCC...GGC-3'
GGAGGC GGCGGUGGGG
|||||| ++++++++++
CCUCCG CUGCCACUCC
3'-UCA...AGAG A UCAAUUGUC-5'
| |
26 10
ENST00000613871.1|ENSG00000278484.1|RP11-95I16.6-001|RP11-95I16.6|lncRNA|
interaction energy = -11.05 kcal/mol
ENST00000598979.5|ENSG00000126453.10|OTTHUMG00000183239.2|OTTHUMT00000465772.2|BCL2L12-207|BCL2L12|893|nonsense_mediated_decay|
81 96
| |
5'-CGG...UGGA - CCCC...GGC-3'
GGAGGC GGCGGUGGGG
|||||| ++++++++++
CCUCCG CUGCCACUCC
3'-UCA...AGAG A UCAAUUGUC-5'
| |
26 10
ENST00000613871.1|ENSG00000278484.1|RP11-95I16.6-001|RP11-95I16.6|lncRNA|
interaction energy = -11.05 kcal/mol
ENST00000601168.1|ENSG00000126453.10|OTTHUMG00000183239.2|OTTHUMT00000465773.1|BCL2L12-209|BCL2L12|416|retained_intron|
2 27
| |
5'-A A A AG A- G CCGC...CUG-3'
AGUUUGU CG GUUC UGG G AGA
+++++++ |: ||:| ||| : |||
UCAGACG GU CAGG ACC U UCU
3'- - A -- GG G UGGA...GUC-5'
| |
120 97
ENST00000613871.1|ENSG00000278484.1|RP11-95I16.6-001|RP11-95I16.6|lncRNA|
interaction energy = -4.58 kcal/mol
ENST00000600947.5|ENSG00000126453.10|OTTHUMG00000183239.2|OTTHUMT00000465774.2|BCL2L12-208|BCL2L12|633|protein_coding|
1 26
| |
5'- A A AG A- G CCGC...UGA-3'
AGUUUGU CG GUUC UGG G AGA
+++++++ |: ||:| ||| : |||
UCAGACG GU CAGG ACC U UCU
3'- - A -- GG G UGGA...GUC-5'
| |
120 97
ENST00000613871.1|ENSG00000278484.1|RP11-95I16.6-001|RP11-95I16.6|lncRNA|
interaction energy = -4.37 kcal/mol
ENST00000677937.1|ENSG00000088832.18|OTTHUMG00000031666.4|OTTHUMT00000077537.1|FKBP1A-215|FKBP1A|1579|retained_intron|
28 56
| |
5'-GCC...CAGC C --- -- G G AAAC...CGC-3'
GUC GCCG CC GCCAUGGGA U CAGGUGG
||| |||: || +++++++++ : +++++++
CAG CGGU GG CGGUGUCUU G GUCCACC
3'-U A ACA AC G A AUGC...GUC-5'
| |
119 86
ENST00000613871.1|ENSG00000278484.1|RP11-95I16.6-001|RP11-95I16.6|lncRNA|
interaction energy = -6.91 kcal/mol
no favorable interaction for ENST00000400137.9|ENSG00000088832.18|OTTHUMG00000031666.4|OTTHUMT00000077534.3|FKBP1A-204|FKBP1A|1514|protein_coding| and ENST00000613871.1|ENSG00000278484.1|RP11-95I16.6-001|RP11-95I16.6|lncRNA|
ENST00000618612.5|ENSG00000088832.18|OTTHUMG00000031666.4|-|FKBP1A-211|FKBP1A|1452|protein_coding|
25 31
| |
5'-GCA...CUAG CGUG...AGG-3'
GCAGAGC
+++++++
UGUCUUG
3'-UCA...CCGG GAGU...GUC-5'
| |
101 95
ENST00000613871.1|ENSG00000278484.1|RP11-95I16.6-001|RP11-95I16.6|lncRNA|
interaction energy = -1.96 kcal/mol
ENST00000439640.5|ENSG00000088832.18|OTTHUMG00000031666.4|-|FKBP1A-205|FKBP1A|1520|protein_coding|
28 34
| |
5'-UGC...CUAG CGUG...UGC-3'
GCAGAGC
+++++++
UGUCUUG
3'-UCA...CCGG GAGU...GUC-5'
| |
101 95
ENST00000613871.1|ENSG00000278484.1|RP11-95I16.6-001|RP11-95I16.6|lncRNA|
interaction energy = -1.95 kcal/mol
no favorable interaction for ENST00000678136.1|ENSG00000088832.18|OTTHUMG00000031666.4|-|FKBP1A-216|FKBP1A|1591|nonsense_mediated_decay| and ENST00000613871.1|ENSG00000278484.1|RP11-95I16.6-001|RP11-95I16.6|lncRNA|
ENST00000474657.6|ENSG00000088832.18|OTTHUMG00000031666.4|-|FKBP1A-207|FKBP1A|1403|processed_transcript|
112 118
| |
5'-CCA...CAAG UG-3'
CAGGAGG
+++++++
GUCCUCC
3'-UCA...CAAA CUCU...GUC-5'
| |
51 45
ENST00000613871.1|ENSG00000278484.1|RP11-95I16.6-001|RP11-95I16.6|lncRNA|
interaction energy = -11.69 kcal/mol
ENST00000677335.1|ENSG00000088832.18|OTTHUMG00000031666.4|-|FKBP1A-213|FKBP1A|1573|nonsense_mediated_decay|
82 110
| |
5'-CGA...CAGC C --- -- G G AAAC...CUC-3'
GUC GCCG CC GCCAUGGGA U CAGGUGG
||| |||: || ||||::|:| : +++++++
CAG CGGU GG CGGUGUCUU G GUCCACC
3'-U A ACA AC G A AUGC...GUC-5'
| |
119 86
ENST00000613871.1|ENSG00000278484.1|RP11-95I16.6-001|RP11-95I16.6|lncRNA|
interaction energy = -6.78 kcal/mol
ENST00000381719.8|ENSG00000088832.18|OTTHUMG00000031666.4|OTTHUMT00000077535.1|FKBP1A-202|FKBP1A|3564|protein_coding|
1 7
| |
5'- CGUG...CCG-3'
GAGGGGG
+++++++
CUCCCUC
3'-UCA...AGUC UUAC...GUC-5'
| |
48 42
ENST00000613871.1|ENSG00000278484.1|RP11-95I16.6-001|RP11-95I16.6|lncRNA|
interaction energy = -3.78 kcal/mol
ENST00000678408.1|ENSG00000088832.18|OTTHUMG00000031666.4|-|FKBP1A-218|FKBP1A|2199|protein_coding|
23 29
| |
5'-AGG...CUAG CGUG...GUG-3'
GCAGAGC
+++++++
UGUCUUG
3'-UCA...CCGG GAGU...GUC-5'
| |
101 95
ENST00000613871.1|ENSG00000278484.1|RP11-95I16.6-001|RP11-95I16.6|lncRNA|
interaction energy = -1.83 kcal/mol
ENST00000381724.8|ENSG00000088832.18|OTTHUMG00000031666.4|OTTHUMT00000077536.1|FKBP1A-203|FKBP1A|1082|nonsense_mediated_decay|
42 70
| |
5'-UGU...CAGC C --- -- G G AAAC...ACC-3'
GUC GCCG CC GCCAUGGGA U CAGGUGG
||| |||: || ||||::|:| : +++++++
CAG CGGU GG CGGUGUCUU G GUCCACC
3'-U A ACA AC G A AUGC...GUC-5'
| |
119 86
ENST00000613871.1|ENSG00000278484.1|RP11-95I16.6-001|RP11-95I16.6|lncRNA|
interaction energy = -5.01 kcal/mol
ENST00000678325.1|ENSG00000088832.18|OTTHUMG00000031666.4|OTTHUMT00000077538.1|FKBP1A-217|FKBP1A|2870|retained_intron|
78 106
| |
5'-GUA...CAGC C --- -- G G AAAC...CCA-3'
GUC GCCG CC GCCAUGGGA U CAGGUGG
||| |||: || ||||::|:| : +++++++
CAG CGGU GG CGGUGUCUU G GUCCACC
3'-U A ACA AC G A AUGC...GUC-5'
| |
119 86
ENST00000613871.1|ENSG00000278484.1|RP11-95I16.6-001|RP11-95I16.6|lncRNA|
interaction energy = -4.79 kcal/mol
ENST00000474726.5|ENSG00000088832.18|OTTHUMG00000031666.4|OTTHUMT00000077539.1|FKBP1A-208|FKBP1A|551|processed_transcript|
7 19
| |
5'-ACAGCA AC GCAG...UUC-3'
UUCA AGGGAGG
|||| +++++++
AAGU UCCCUCU
3'-UCA...AACA CC UACU...GUC-5'
| |
53 41
ENST00000613871.1|ENSG00000278484.1|RP11-95I16.6-001|RP11-95I16.6|lncRNA|
interaction energy = -5.51 kcal/mol
ENST00000677533.1|ENSG00000088832.18|OTTHUMG00000031666.4|OTTHUMT00000473340.1|FKBP1A-214|FKBP1A|2147|protein_coding|
31 47
| |
5'-ACG...CGCA GC GCGU...GUC-3'
GGGCUGG GUGAGGGG
+++++++ ++++++++
UCCGACU CACUCCUC
3'-UCA...AGCC GC AAUUGUC-5'
| |
24 8
ENST00000613871.1|ENSG00000278484.1|RP11-95I16.6-001|RP11-95I16.6|lncRNA|
interaction energy = -12.08 kcal/mol
ENST00000614856.2|ENSG00000088832.18|OTTHUMG00000031666.4|-|FKBP1A-210|FKBP1A|376|protein_coding|
64 92
| |
5'-CGU...CAGC C --- -- G G AAAC...CAC-3'
GUC GCCG CC GCCAUGGGA U CAGGUGG
||| |||: || ||||::|:| : +++++++
CAG CGGU GG CGGUGUCUU G GUCCACC
3'-U A ACA AC G A AUGC...GUC-5'
| |
119 86
ENST00000613871.1|ENSG00000278484.1|RP11-95I16.6-001|RP11-95I16.6|lncRNA|
interaction energy = -5.92 kcal/mol
ENST00000376062.6|ENSG00000171552.14|OTTHUMG00000032192.4|OTTHUMT00000078572.2|BCL2L1-203|BCL2L1|2578|protein_coding|
10 18
| |
5'-GGAGUGGGG CUGC...UUA-3'
CGGGGGGGA
+++++++++
GUCCUCCCU
3'-UCA...CAAA CUUA...GUC-5'
| |
51 43
ENST00000613871.1|ENSG00000278484.1|RP11-95I16.6-001|RP11-95I16.6|lncRNA|
interaction energy = -8.04 kcal/mol
ENST00000376055.9|ENSG00000171552.14|OTTHUMG00000032192.4|OTTHUMT00000078573.2|BCL2L1-202|BCL2L1|2496|protein_coding|
21 27
| |
5'-AGA...CCAG CGGA...GAU-3'
UAGGAGG
+++++++
GUCCUCC
3'-UCA...CAAA CUCU...GUC-5'
| |
51 45
ENST00000613871.1|ENSG00000278484.1|RP11-95I16.6-001|RP11-95I16.6|lncRNA|
interaction energy = -8.55 kcal/mol
ENST00000307677.5|ENSG00000171552.14|OTTHUMG00000032192.4|OTTHUMT00000078575.2|BCL2L1-201|BCL2L1|2574|protein_coding|
32 38
| |
5'-CUC...AAGC CUGG...CUG-3'
GAGGGGG
+++++++
CUCCCUC
3'-UCA...AGUC UUAC...GUC-5'
| |
48 42
ENST00000613871.1|ENSG00000278484.1|RP11-95I16.6-001|RP11-95I16.6|lncRNA|
interaction energy = -1.88 kcal/mol
ENST00000677194.1|ENSG00000171552.14|OTTHUMG00000032192.4|-|BCL2L1-212|BCL2L1|2373|protein_coding|
2 22
| |
5'-A AA- - U AAAA...AGA-3'
UUUCGGAG GACGG GGG AG
|+++++++ ||||| |:| ||
AGAGCCUC CUGCC CUC UC
3'-UCA...UACC CGA A C AAUUGUC-5'
| |
30 8
ENST00000613871.1|ENSG00000278484.1|RP11-95I16.6-001|RP11-95I16.6|lncRNA|
interaction energy = -8.98 kcal/mol
ENST00000434194.2|ENSG00000171552.14|OTTHUMG00000032192.4|OTTHUMT00000078580.2|BCL2L1-206|BCL2L1|2441|protein_coding|
31 61
| |
5'-GAC...AAGA AGAAAA U - AUU- AGUC...ACC-3'
CGGGGGU GGC GGUG GGAG CAG
+++++++ |:| |||| |||| |||
GCCUCCG CUG CCAC CCUC GUC
3'-UCA...CAGA A----- - U AAUU -5'
| |
27 1
ENST00000613871.1|ENSG00000278484.1|RP11-95I16.6-001|RP11-95I16.6|lncRNA|
interaction energy = -5.44 kcal/mol
ENST00000676582.1|ENSG00000171552.14|OTTHUMG00000032192.4|OTTHUMT00000078579.2|BCL2L1-210|BCL2L1|3212|protein_coding|
72 82
| |
5'-GGC...CCCG C CUCC...CCC-3'
GCC CGGAGCC
||| +++++++
CGG GUCUUGG
3'-UCA...GGAC U AGUC...GUC-5'
| |
104 94
ENST00000613871.1|ENSG00000278484.1|RP11-95I16.6-001|RP11-95I16.6|lncRNA|
interaction energy = -2.99 kcal/mol
ENST00000676942.1|ENSG00000171552.14|OTTHUMG00000032192.4|-|BCL2L1-211|BCL2L1|2413|protein_coding|
88 120
| |
5'-GCG...GAGC A G A-- GCAGC -3'
AGUC GCCA GU GGCCG CAGAAUCUUA
|||| |||| || ||||: +++++++++|
UCAG CGGU CA CCGGU GUCUUGGAGU
3'- A A GGA ----- CCAC...GUC-5'
| |
120 91
ENST00000613871.1|ENSG00000278484.1|RP11-95I16.6-001|RP11-95I16.6|lncRNA|
interaction energy = -7.25 kcal/mol
ENST00000678563.1|ENSG00000171552.14|OTTHUMG00000032192.4|OTTHUMT00000078574.2|BCL2L1-214|BCL2L1|2544|protein_coding|
82 95
| |
5'-GGG...CGGC - A CGGC...AGG-3'
UUGU UCGGGAG GA
|||| +++++++ ||
AACA AGUCCUC CU
3'-UCA...AAGU A C CUUA...GUC-5'
| |
57 43
ENST00000613871.1|ENSG00000278484.1|RP11-95I16.6-001|RP11-95I16.6|lncRNA|
interaction energy = -7.97 kcal/mol
ENST00000456404.6|ENSG00000171552.14|OTTHUMG00000032192.4|OTTHUMT00000078578.1|BCL2L1-209|BCL2L1|2562|protein_coding|
82 95
| |
5'-GGG...CGGC - A CGGC...AGG-3'
UUGU UCGGGAG GA
|||| +++++++ ||
AACA AGUCCUC CU
3'-UCA...AAGU A C CUUA...GUC-5'
| |
57 43
ENST00000613871.1|ENSG00000278484.1|RP11-95I16.6-001|RP11-95I16.6|lncRNA|
interaction energy = -7.97 kcal/mol
ENST00000420488.6|ENSG00000171552.14|OTTHUMG00000032192.4|OTTHUMT00000078577.2|BCL2L1-204|BCL2L1|2444|protein_coding|
93 106
| |
5'-CUU...CGGC - A CGGC...GUC-3'
UUGU UCGGGAG GA
|||| +++++++ ||
AACA AGUCCUC CU
3'-UCA...AAGU A C CUUA...GUC-5'
| |
57 43
ENST00000613871.1|ENSG00000278484.1|RP11-95I16.6-001|RP11-95I16.6|lncRNA|
interaction energy = -8.08 kcal/mol
ENST00000439267.2|ENSG00000171552.14|OTTHUMG00000032192.4|OTTHUMT00000078576.2|BCL2L1-207|BCL2L1|2426|protein_coding|
93 106
| |
5'-CUU...CGGC - A CGGC...GUC-3'
UUGU UCGGGAG GA
|||| +++++++ ||
AACA AGUCCUC CU
3'-UCA...AAGU A C CUUA...GUC-5'
| |
57 43
ENST00000613871.1|ENSG00000278484.1|RP11-95I16.6-001|RP11-95I16.6|lncRNA|
interaction energy = -8.08 kcal/mol
ENST00000678671.1|ENSG00000171552.14|OTTHUMG00000032192.4|-|BCL2L1-215|BCL2L1|3257|nonsense_mediated_decay|
72 82
| |
5'-GGC...CCCG C CUCC...CCC-3'
GCC CGGAGCC
||| +++++++
CGG GUCUUGG
3'-UCA...GGAC U AGUC...GUC-5'
| |
104 94
ENST00000613871.1|ENSG00000278484.1|RP11-95I16.6-001|RP11-95I16.6|lncRNA|
interaction energy = -2.99 kcal/mol
ENST00000677494.1|ENSG00000171552.14|OTTHUMG00000032192.4|-|BCL2L1-213|BCL2L1|1515|processed_transcript|
2 20
| |
5'-A - ACCGA- UGUG...CCG-3'
AG CUGC CUGGCUAC
|| |||| ++++++++
UC GACG GACCGGUG
3'- A GUACAG UCUU...GUC-5'
| |
120 100
ENST00000613871.1|ENSG00000278484.1|RP11-95I16.6-001|RP11-95I16.6|lncRNA|
interaction energy = -7.89 kcal/mol
ENST00000422920.2|ENSG00000171552.14|OTTHUMG00000032192.4|-|BCL2L1-205|BCL2L1|2227|protein_coding|
72 82
| |
5'-GGC...CCCG C CUCC...CCC-3'
GCC CGGAGCC
||| +++++++
CGG GUCUUGG
3'-UCA...GGAC U AGUC...GUC-5'
| |
104 94
ENST00000613871.1|ENSG00000278484.1|RP11-95I16.6-001|RP11-95I16.6|lncRNA|
interaction energy = -2.99 kcal/mol
ENST00000450273.2|ENSG00000171552.14|OTTHUMG00000032192.4|-|BCL2L1-208|BCL2L1|1292|protein_coding|
76 89
| |
5'-GCG...CGGC - A CGGC...GCA-3'
UUGU UCGGGAG GA
|||| +++++++ ||
AACA AGUCCUC CU
3'-UCA...AAGU A C CUUA...GUC-5'
| |
57 43
ENST00000613871.1|ENSG00000278484.1|RP11-95I16.6-001|RP11-95I16.6|lncRNA|
interaction energy = -6.27 kcal/mol
ENST00000399781.5|ENSG00000099968.18|OTTHUMG00000150088.4|OTTHUMT00000316191.1|BCL2L13-205|BCL2L13|999|processed_transcript|
14 21
| |
5'-CCU...GCGU CCUU...UAA-3'
CCUCGGGU
++++++++
GGAGUCCA
3'-UCA...UCUU CCAU...GUC-5'
| |
95 88
ENST00000613871.1|ENSG00000278484.1|RP11-95I16.6-001|RP11-95I16.6|lncRNA|
interaction energy = -2.47 kcal/mol
ENST00000399782.5|ENSG00000099968.18|OTTHUMG00000150088.4|OTTHUMT00000316185.2|BCL2L13-206|BCL2L13|1381|protein_coding|
21 31
| |
5'-UCC...UGGG A AAAG...UCU-3'
UAGGAGG AGA
+++++++ |||
GUCCUCC UCU
3'-UCA...CAAA C UACU...GUC-5'
| |
51 41
ENST00000613871.1|ENSG00000278484.1|RP11-95I16.6-001|RP11-95I16.6|lncRNA|
interaction energy = -5.68 kcal/mol
ENST00000337612.9|ENSG00000099968.18|OTTHUMG00000150088.4|-|BCL2L13-202|BCL2L13|4905|protein_coding|
22 28
| |
5'-GCA...GGCU UUUG...GUA-3'
AGGAGGG
+++++++
UCCUCCC
3'-UCA...AAAG UCUU...GUC-5'
| |
50 44
ENST00000613871.1|ENSG00000278484.1|RP11-95I16.6-001|RP11-95I16.6|lncRNA|
interaction energy = -4.68 kcal/mol
ENST00000418951.6|ENSG00000099968.18|OTTHUMG00000150088.4|-|BCL2L13-207|BCL2L13|5062|protein_coding|
22 28
| |
5'-GCA...GGCU UUUG...GUA-3'
AGGAGGG
+++++++
UCCUCCC
3'-UCA...AAAG UCUU...GUC-5'
| |
50 44
ENST00000613871.1|ENSG00000278484.1|RP11-95I16.6-001|RP11-95I16.6|lncRNA|
interaction energy = -4.68 kcal/mol
ENST00000538149.5|ENSG00000099968.18|OTTHUMG00000150088.4|-|BCL2L13-213|BCL2L13|4797|protein_coding|
22 28
| |
5'-GCA...GGCU UUUG...GUA-3'
AGGAGGG
+++++++
UCCUCCC
3'-UCA...AAAG UCUU...GUC-5'
| |
50 44
ENST00000613871.1|ENSG00000278484.1|RP11-95I16.6-001|RP11-95I16.6|lncRNA|
interaction energy = -4.68 kcal/mol
ENST00000611738.4|ENSG00000099968.18|OTTHUMG00000150088.4|-|BCL2L13-215|BCL2L13|4817|protein_coding|
22 28
| |
5'-GCA...GGCU UUUG...GUA-3'
AGGAGGG
+++++++
UCCUCCC
3'-UCA...AAAG UCUU...GUC-5'
| |
50 44
ENST00000613871.1|ENSG00000278484.1|RP11-95I16.6-001|RP11-95I16.6|lncRNA|
interaction energy = -4.68 kcal/mol
ENST00000616863.4|ENSG00000099968.18|OTTHUMG00000150088.4|-|BCL2L13-216|BCL2L13|4761|protein_coding|
22 28
| |
5'-GCA...GGCU UUUG...GUA-3'
AGGAGGG
+++++++
UCCUCCC
3'-UCA...AAAG UCUU...GUC-5'
| |
50 44
ENST00000613871.1|ENSG00000278484.1|RP11-95I16.6-001|RP11-95I16.6|lncRNA|
interaction energy = -4.68 kcal/mol
ENST00000498133.5|ENSG00000099968.18|OTTHUMG00000150088.4|OTTHUMT00000316186.2|BCL2L13-212|BCL2L13|2662|nonsense_mediated_decay|
113 119
| |
5'-ACG...GCCU C-3'
CUUUCAU
+++++++
GAAAGUA
3'-UCA...GUAC ACAA...GUC-5'
| |
63 57
ENST00000613871.1|ENSG00000278484.1|RP11-95I16.6-001|RP11-95I16.6|lncRNA|
interaction energy = -1.78 kcal/mol
ENST00000464649.1|ENSG00000099968.18|OTTHUMG00000150088.4|OTTHUMT00000316192.1|BCL2L13-208|BCL2L13|435|processed_transcript|
97 119
| |
5'-ACC...GCCU CUC UG C G-3'
CUUUCAU UUC GGG AGGG
+++++++ ||| :|| ||||
GAAAGUA AAG UCC UCCC
3'-UCA...GUAC ACA -- - UCUU...GUC-5'
| |
63 44
ENST00000613871.1|ENSG00000278484.1|RP11-95I16.6-001|RP11-95I16.6|lncRNA|
interaction energy = -7.49 kcal/mol
ENST00000317582.10|ENSG00000099968.18|OTTHUMG00000150088.4|OTTHUMT00000316184.2|BCL2L13-201|BCL2L13|4959|protein_coding|
97 119
| |
5'-ACC...GCCU CUC UG C G-3'
CUUUCAU UUC GGG AGGG
+++++++ ||| :|| ||||
GAAAGUA AAG UCC UCCC
3'-UCA...GUAC ACA -- - UCUU...GUC-5'
| |
63 44
ENST00000613871.1|ENSG00000278484.1|RP11-95I16.6-001|RP11-95I16.6|lncRNA|
interaction energy = -7.49 kcal/mol
ENST00000493680.5|ENSG00000099968.18|OTTHUMG00000150088.4|OTTHUMT00000316187.2|BCL2L13-211|BCL2L13|2112|protein_coding|
107 117
| |
5'-GGC...GGGC -- UUU-3'
CAGGGCC AGGU
+++++++ ||||
GUCUUGG UCCA
3'-UCA...CGGU AG CCAU...GUC-5'
| |
100 88
ENST00000613871.1|ENSG00000278484.1|RP11-95I16.6-001|RP11-95I16.6|lncRNA|
interaction energy = -5.42 kcal/mol
ENST00000355028.4|ENSG00000099968.18|OTTHUMG00000150088.4|OTTHUMT00000316188.1|BCL2L13-203|BCL2L13|4458|protein_coding|
106 114
| |
5'-GCC...UUUU CCAGCC-3'
GGAGCCUCA
+++++++++
UCUUGGAGU
3'-UCA...GGUG CCAC...GUC-5'
| |
99 91
ENST00000613871.1|ENSG00000278484.1|RP11-95I16.6-001|RP11-95I16.6|lncRNA|
interaction energy = -5.6 kcal/mol
ENST00000399777.1|ENSG00000099968.18|OTTHUMG00000150088.4|OTTHUMT00000316189.3|BCL2L13-204|BCL2L13|2677|nonsense_mediated_decay|
31 38
| |
5'-UCU...UGAA UCCA...AGA-3'
AGAGCCUC
++++++++
UCUUGGAG
3'-UCA...GGUG UCCA...GUC-5'
| |
99 92
ENST00000613871.1|ENSG00000278484.1|RP11-95I16.6-001|RP11-95I16.6|lncRNA|
interaction energy = -5.64 kcal/mol
ENST00000479296.1|ENSG00000099968.18|OTTHUMG00000150088.4|OTTHUMT00000316193.1|BCL2L13-209|BCL2L13|594|processed_transcript|
38 44
| |
5'-AAU...AAAA UUUC...AUA-3'
UUCUGGU
+++++++
AGGACCG
3'-UCA...GUAC GUGU...GUC-5'
| |
109 103
ENST00000613871.1|ENSG00000278484.1|RP11-95I16.6-001|RP11-95I16.6|lncRNA|
interaction energy = -3.66 kcal/mol
ENST00000485631.1|ENSG00000099968.18|OTTHUMG00000150088.4|OTTHUMT00000316190.1|BCL2L13-210|BCL2L13|1110|processed_transcript|
75 92
| |
5'-UUC...UAGA UGUC AAAG...GCA-3'
AGUCUGUC UCCUGG
++++++++ ||||||
UCAGACGG AGGACC
3'- UAC- GGUG...GUC-5'
| |
120 104
ENST00000613871.1|ENSG00000278484.1|RP11-95I16.6-001|RP11-95I16.6|lncRNA|
interaction energy = -9.83 kcal/mol
