# Supplementary material for: The MYC-dependent lncRNA MB3 inhibits apoptosis in Group 3 Medulloblastoma by regulating the TGF-β pathway via HMGN5
Source: Cell Death Dis. 2025 Nov 6;16(1):800. doi: 10.1038/s41419-025-08097-8 (PMC12592558; doi:10.1038/s41419-025-08097-8)
Supplement: Supplementary file 8 — dataset 5 [file 41419_2025_8097_MOESM8_ESM.xlsx]

## Sheet: DATASET 5 -  PROBES
List and sequence of DNA biotnylated probes , oligonucleotides and GapmeRs
lncMB3 probe 01	UNDER REQUEST
lncMB3 probe 02	UNDER REQUEST
lncMB3 probe 03	UNDER REQUEST
lncMB3 probe 04	UNDER REQUEST
lncMB3 probe 05	UNDER REQUEST
lncMB3 probe 06	UNDER REQUEST
lncMB3 probe 07	UNDER REQUEST
lncMB3 probe 08	UNDER REQUEST
lncMB3 probe 09	UNDER REQUEST
lncMB3 probe 10	UNDER REQUEST
lncMB3 probe 11	UNDER REQUEST
lncMB3 probe 12	UNDER REQUEST
LacZ probe 01	AATGTGAGCGAGTAACAACC
LacZ probe 02	AATAATTCGCGTCTGGCCTT
LacZ probe 03	AATTCAGACGGCAAACGCT
LacZ probe 04	ATCTTCCAGATAACTGCCGT

## Sheet: DATASET 5
List and sequence of DNA biotnylated probes , oligonucleotides and GapmeRs
OLIGO NAME	SEQUENCE
ACVR1B FW	CGGGCTTGTATATTGGGAGA
ACVR1B REV	TTCCTCAATGGAAGGGTCAG
BAMBI FW	CGCCACTCCAGCTACATCTT
BAMBI REV	CAGTGGGCAGCATCACAGTA
BCL2L1 FW	CCATAAACAGCTCTGGGGCA
BCL2L1 REV	GTTCAGCACCACCCTAGTCC
cd71 fw	AGGAAGTGACGCACAGCC
cd71 rev	AGGGAGGACACGAGGGTC
CRX_FW01	TGAGGAGGTGGCTCTGAAGA
CRX_REV01	CTGCTGTTTCTGCTGCTGTC
GAPDH_FW	CACCATCTTCCAGGAGTGAG
GAPDH_REV	CCTTCTCCATGGTGGTGAAG
hmgn5_fw	CAAGCAGTTGCTGAAACCAA
hmgn5_rev	GCTGCCACTGCTTCTTTCTT
INHBE_FW01	GTCTGTGTGTCCCTCCTGTG
INHBE_REV01	GGCTCATTGGCTCGGATCTT
INV_plasmSH_fW	ccaacctaagctcgcgcatc
INV_plasmSH_REV	aacaaacccaaacaaaacca
mmp2 fw	acttagaccgcttggcttca
mmp2 rev	tgtccttcagcacaaacagg
mmp9 fw	catcgtcatccagtttggtg
mmp9 rev	agggaccacaactcgtcatc
NRL_FW01	ATGATGGTAGTTGGGTGGGC
NRL_REV01	TATGGAAGGCGGGGAAGGA
OTX2_FW01	GAGTGAACGTCGTCCTCTCC
OTX2_REV01	GCACCTCCAAACAACCTTAGC
PRE BAMBI_FW01	CGTGCTGCTCACCAAAGGT
PRE BAMBI_REV01	ACAGAAATACACCCTGAGGCA
PRE BCL2L1_FW01	TGACCAGGGTGAAAGATGCC
PRE BCL2L1_REV01	GTGACCTGACATCCCAGCTC
PRE SMAD6_FW01	CACTGCTCCGGGTGAATTCT
PRE SMAD6_REV01	AAAGTCTTCCACCAAGCCCC
PRE SMAD7_FW01	AGACCACAGCACCTTGTCAC
PRE SMAD7_REV01	ATCCGTAATGGGGGACTGGT
PRE_CRX_FW	GATCTGATGCACCAGGCTGT
PRE_CRX_REV	CTGAAGTCGCCCCTGTGATT
PRE_INHBE_FW	AGACTACAGCCAGGGAGTGT
PRE_INHBE_REV	ACTGCTTTGTGTCCTCTGCA
PRE_NRL_FW	CTGTAAGGTGTGGAGCCCAG
PRE_NRL_REV	ATGTGCTCCAGACCTCTCCT
PRE_OTX2_FW	CTGTTGTTGGCGGCACTTAG
PRE_OTX2_REV	GTCTTCAGTGGCAGGGGAAA
PRE_SMAD3_FW	AGGATGCGACATTCCCACAG
PRE_SMAD3_REV	CCTAACCCACCCTGCCAAAT
pregapdh_fw	CTGGGGGTAAGGAGATGCTG
pregapdh_rev	TTACCAGAGTTAAAAGCAGCCC
shRNA_hmgn5_FW	aaacccaATTGTAGTCTTCTTCAACAACccaacctaagctcgcgcatc
shRNA_hmgn5_reV	gatctGATTGTAGTCTTCTTCAACAACaacaaacccaaacaaaacca
SMAD3_FW01	CTGCGTGAATCCCTACCACT
SMAD3_REV01	GGAATGGCTGTAGTCGTCCA
SMAD7 FW	ATTGAGCTGTCCGAGGCAAA
SMAD7 REV	AGAGTGGGGAGGCTCTACTG
SV40 REV	TGTGGTATGGCTGATTATGA
TFDP1_FW01	CCAGCACTCACTTTGCCTCT
TFDP1_REV01	GTCCCTTTCCTCTGCACCTT
THBS1_FW01	CAGCATGGTCCTGGAACTCA
THBS1_REV01	CAGTGACACTCAGTGCAGCT
THBS3_FW01	AGCTGGGGTCCCTCATAGAG
THBS3_REV01	CAAGACCTCCTATCGCTGGC
TRE FW	TAGGCGTGTACGGTGGGAGG
DELTA16 FW	ACGACTCACTATAGGCTCAGCCTCCGAGACCATGA
T7 REV	CCTATAGTGAGTCGTATTAA

## Sheet: DATASET 5 - GAPMERS
List and sequence of DNA biotnylated probes , oligonucleotides and GapmeRs
gap_SCR	AACACGTGTATACGC
gap_lncMB3	CGGTGAGGAGTTAAC
gap2_lncMB3	UNDER REQUEST
