# Supplementary material for: The MYC-dependent lncRNA MB3 inhibits apoptosis in Group 3 Medulloblastoma by regulating the TGF-β pathway via HMGN5
Source: Cell Death Dis. 2025 Nov 6;16(1):800. doi: 10.1038/s41419-025-08097-8 (PMC12592558; doi:10.1038/s41419-025-08097-8)
Supplement: Supplementary file 9 — dataset 6 [file 41419_2025_8097_MOESM9_ESM.xlsx]

## Sheet: DATASET 6
enrichment of lncMB3 tested interactors mRNAs of the TGFbeta and downstream pathway
otx2		% of INP
Inp/Inp	1	0.1
EVEN/INPUT	9.59469e-05	9.59469e-06
ODD/INPUT	0.00219016	0.000219016
LacZ/INPUT	0.00334521	0.000334521
smad7		% of INP
Inp/Inp	1	0.1
EVEN/INPUT	0.00289517	0.000289517
ODD/INPUT	0.0198984	0.00198984
LacZ/INPUT	0.0562849	0.00562849
bambi		% of INP
Inp/Inp	1	0.1
EVEN/INPUT	0.253876	0.0253876
ODD/INPUT	0.145831	0.0145831
LacZ/INPUT	0.22027	0.022027
fkbp1a		% of INP
Inp/Inp	1	0.1
EVEN/INPUT	0.0132947	0.00132947
ODD/INPUT	0.122991	0.0122991
LacZ/INPUT	0.343688	0.0343688
acvr1b		% of INP
Inp/Inp	1	0.1
EVEN/INPUT	0.00642282	0.000642282
ODD/INPUT	0.00944251	0.000944251
LacZ/INPUT	0.00642282	0.000642282
gapdh		% of INP
Inp/Inp	1	0.1
EVEN/INPUT	0.000391559	3.91559e-05
ODD/INPUT	0.0100007	0.00100007
LacZ/INPUT	0.00905388	0.000905388
inhbe		% of INP
Inp/Inp	1	0.1
EVEN/INPUT	0.102113	0.0102113
ODD/INPUT	0.0021253	0.00021253
LacZ/INPUT	0.0021253	0.00021253
smad3		% of INP
Inp/Inp	1	0.1
EVEN/INPUT	0.000483013	4.83013e-05
ODD/INPUT	0.000353993	3.53993e-05
LacZ/INPUT	0.144023	0.0144023
nrl		% of INP
Inp/Inp	1	0.1
EVEN/INPUT	0.0464043	0.00464043
ODD/INPUT	0.0542061	0.00542061
LacZ/INPUT	0.0603329	0.00603329
crx		% of INP
Inp/Inp	1	0.1
EVEN/INPUT	0.000191486	1.91486e-05
ODD/INPUT	1.79133e-05	1.79133e-06
LacZ/INPUT	0.000870642	8.70642e-05
bcl2l1		% of INP
Inp/Inp	1	0.1
EVEN/INPUT	0.00696001	0.000696001
ODD/INPUT	0.00552305	0.000552305
LacZ/INPUT	0.00650462	0.000650462
smad6		% of INP
Inp/Inp	1	0.1
EVEN/INPUT	0.00459166	0.000459166
ODD/INPUT	0.00459166	0.000459166
LacZ/INPUT	0.00459166	0.000459166
