# Supplementary material for: The MYC-dependent lncRNA MB3 inhibits apoptosis in Group 3 Medulloblastoma by regulating the TGF-β pathway via HMGN5
Source: Cell Death Dis. 2025 Nov 6;16(1):800. doi: 10.1038/s41419-025-08097-8 (PMC12592558; doi:10.1038/s41419-025-08097-8)
Supplement: Supplementary file 10 — dataset 7 [file 41419_2025_8097_MOESM10_ESM.xlsx]

## Sheet: DATASET 7 
catRAPID predictions of lncMB3-proteins binding propencity
Protein_ID	RNA_ID	rnaFrag_start	rnaFrag_end	Annotation	Interaction_Propensity	Z_score	RBP_Propensity	RNA_Binding_Domains_IDs	numof.RNA.Binding_Domains_Instances	RNA.Binding_Motifs_IDs	numof.RNA_Binding_Motifs_Instances	Ranking
Q9UKV8_AGO2	untitled.rna	551	602	-	2.52	-0.67	1	PF02171,PF02170	2	-	0	0.472167
Q9UGP8_SEC63	untitled.rna	356	407	-	72.58	3.59	1	-	0	-	0	0.64975
Q5T7N2_L1TD1	untitled.rna	356	407	-	71.45	3.52	1	PF02994	1	-	0	0.646875
O60293_ZFC3H1	untitled.rna	356	407	-	70.96	3.5	1	PF10650	1	-	0	0.645625
O14776_TCERG1	untitled.rna	356	407	-	70.67	3.48	1	-	0	-	0	0.644875
P54277_PMS1	untitled.rna	356	407	-	69.29	3.39	1	-	0	-	0	0.641417
Q9UIF8_BAZ2B	untitled.rna	356	407	-	69.19	3.39	1	PF01429	1	-	0	0.641125
O43719_HTATSF1	untitled.rna	356	407	-	69.08	3.38	1	PF00076	1	-	0	0.640875
Q9UGP8_SEC63	untitled.rna	331	382	-	68.11	3.32	1	-	0	-	0	0.638417
Q9BXT4_TDRD1	untitled.rna	356	407	-	67.83	3.31	1	PF00567	1	-	0	0.637708
P54253_ATXN1	untitled.rna	331	382	-	67.54	3.29	1	PF08517	1	-	0	0.636958
Q9H501_ESF1	untitled.rna	356	407	-	67.49	3.28	1	PF08159	1	-	0	0.636833
Q9H501_ESF1	untitled.rna	331	382	-	67.22	3.27	1	PF08159	1	-	0	0.636167
Q14692_BMS1	untitled.rna	356	407	-	66.97	3.25	1	PF08142	1	-	0	0.6355
O14776_TCERG1	untitled.rna	331	382	-	66.7	3.24	1	-	0	-	0	0.634833
Q15022_SUZ12	untitled.rna	331	382	-	66.62	3.23	1	-	0	-	0	0.634625
Q96KR1_ZFR	untitled.rna	356	407	-	66.43	3.22	1	PF07528,PF12874	2	-	0	0.634167
Q92900_UPF1	untitled.rna	356	407	-	66.38	3.22	1	PF09416,PF13087,PF13086,PF13604,PF13245,PF04851	6	-	0	0.634
P46459_NSF	untitled.rna	356	407	-	66.21	3.21	1	-	0	-	0	0.633583
Q04637_EIF4G1	untitled.rna	356	407	-	66.02	3.19	1	PF02854,PF02847,PF02020	3	-	0	0.633125
Q9HCS7_XAB2	untitled.rna	356	407	-	65.98	3.19	1	-	0	-	0	0.633
Q9UGP8_SEC63	untitled.rna	326	377	-	65.93	3.19	1	-	0	-	0	0.632875
P49589_CARS1	untitled.rna	356	407	-	65.9	3.19	1	PF01406	1	-	0	0.632792
P54253_ATXN1	untitled.rna	356	407	-	65.48	3.16	1	PF08517	1	-	0	0.63175
O43290_SART1	untitled.rna	331	382	-	65.06	3.14	1	PF03343	1	-	0	0.630667
O60293_ZFC3H1	untitled.rna	331	382	-	65	3.13	1	PF10650	1	-	0	0.630542
O94804_STK10	untitled.rna	356	407	-	64.97	3.13	1	-	0	-	0	0.630458
Q92888_ARHGEF1	untitled.rna	356	407	-	64.83	3.12	1	-	0	-	0	0.630083
O14776_TCERG1	untitled.rna	326	377	-	64.63	3.11	1	-	0	-	0	0.629583
Q9UIF8_BAZ2B	untitled.rna	331	382	-	64.52	3.1	1	PF01429	1	-	0	0.629292
P14625_HSP90B1	untitled.rna	356	407	-	64.45	3.1	1	-	0	-	0	0.629125
Q5T7N2_L1TD1	untitled.rna	331	382	-	64.45	3.1	1	PF02994	1	-	0	0.629125
P35221_CTNNA1	untitled.rna	356	407	-	64.37	3.09	1	-	0	-	0	0.628917
Q9HCE1_MOV10	untitled.rna	356	407	-	64.28	3.09	1	PF13087,PF13086,PF13604,PF13245,PF04851	5	-	0	0.628708
P49589_CARS1	untitled.rna	331	382	-	64.26	3.09	1	PF01406	1	-	0	0.628667
Q8TEX9_IPO4	untitled.rna	356	407	-	64.08	3.08	1	PF03810	1	-	0	0.628208
Q04637_EIF4G1	untitled.rna	331	382	-	64	3.07	1	PF02854,PF02847,PF02020	3	-	0	0.628
Q13206_DDX10	untitled.rna	356	407	-	63.97	3.07	1	PF00270,PF00271,PF13959,PF04851	4	-	0	0.627917
Q92900_UPF1	untitled.rna	331	382	-	63.88	3.06	1	PF09416,PF13087,PF13086,PF13604,PF13245,PF04851	6	-	0	0.627667
O43719_HTATSF1	untitled.rna	331	382	-	63.86	3.06	1	PF00076	1	-	0	0.627625
Q9H501_ESF1	untitled.rna	326	377	-	63.71	3.05	1	PF08159	1	-	0	0.62725
P54253_ATXN1	untitled.rna	326	377	-	63.55	3.04	1	PF08517	1	-	0	0.626833
Q9BWU0_SLC4A1AP	untitled.rna	331	382	-	63.45	3.04	1	PF00498	1	-	0	0.626583
O43290_SART1	untitled.rna	356	407	-	63.38	3.03	1	PF03343	1	-	0	0.626417
Q15022_SUZ12	untitled.rna	356	407	-	63.38	3.03	1	-	0	-	0	0.626417
Q8WXH0_SYNE2	untitled.rna	356	407	-	63.37	3.03	1	-	0	-	0	0.626375
Q13206_DDX10	untitled.rna	331	382	-	63.36	3.03	1	PF00270,PF00271,PF13959,PF04851	4	-	0	0.626375
Q9BWU0_SLC4A1AP	untitled.rna	326	377	-	63.35	3.03	1	PF00498	1	-	0	0.626333
Q15061_WDR43	untitled.rna	356	407	-	63.32	3.03	1	PF04003,PF00400	2	-	0	0.62625
O60293_ZFC3H1	untitled.rna	326	377	-	63.29	3.03	1	PF10650	1	-	0	0.626208
O75643_SNRNP200	untitled.rna	356	407	-	63.27	3.03	1	PF00270,PF04851,PF00271	3	-	0	0.626125
Q96KR1_ZFR	untitled.rna	331	382	-	63.12	3.02	1	PF07528,PF12874	2	-	0	0.62575
Q9BUQ8_DDX23	untitled.rna	331	382	-	63.11	3.02	1	PF00270,PF00271	2	-	0	0.62575
Q5T7N2_L1TD1	untitled.rna	326	377	-	63.02	3.01	1	PF02994	1	-	0	0.6255
Q6PKG0_LARP1	untitled.rna	356	407	-	62.93	3.01	1	PF05383	1	-	0	0.625292
P54277_PMS1	untitled.rna	331	382	-	62.92	3.01	1	-	0	-	0	0.62525
Q9UIF8_BAZ2B	untitled.rna	326	377	-	62.87	3	1	PF01429	1	-	0	0.625125
Q86US8_SMG6	untitled.rna	356	407	-	62.86	3	1	PF10373,PF13638,PF10374	3	-	0	0.625083
P21127_CDK11B	untitled.rna	356	407	-	62.66	2.99	1	-	0	-	0	0.624583
Q8IX12_CCAR1	untitled.rna	356	407	-	62.46	2.98	1	PF14444,PF02037	2	-	0	0.624083
P36776_LONP1	untitled.rna	331	382	-	62.28	2.97	1	-	0	-	0	0.623625
Q15022_SUZ12	untitled.rna	326	377	-	62.28	2.97	1	-	0	-	0	0.623625
Q8IY21_DDX60	untitled.rna	356	407	-	62.28	2.97	1	PF00270,PF04851,PF00271	3	-	0	0.623625
P46459_NSF	untitled.rna	331	382	-	62.26	2.97	1	-	0	-	0	0.623583
Q9NRA8_EIF4ENIF1	untitled.rna	331	382	-	62.1	2.96	1	PF10477	1	-	0	0.623167
O43719_HTATSF1	untitled.rna	326	377	-	62.04	2.95	1	PF00076	1	-	0	0.623
Q9BUQ8_DDX23	untitled.rna	356	407	-	61.99	2.95	1	PF00270,PF00271	2	-	0	0.622875
P49792_RANBP2	untitled.rna	356	407	-	61.97	2.95	1	PF00641,PF00160	2	-	0	0.622833
Q6PKG0_LARP1	untitled.rna	331	382	-	61.91	2.94	1	PF05383	1	-	0	0.622708
Q8N1G2_CMTR1	untitled.rna	356	407	-	61.84	2.94	1	-	0	-	0	0.6225
P54277_PMS1	untitled.rna	326	377	-	61.65	2.93	1	-	0	-	0	0.622042
Q7KZ85_SUPT6H	untitled.rna	331	382	-	61.63	2.93	1	PF00575	1	-	0	0.622
Q92900_UPF1	untitled.rna	326	377	-	61.61	2.93	1	PF09416,PF13087,PF13086,PF13604,PF13245,PF04851	6	-	0	0.621917
Q9BXT4_TDRD1	untitled.rna	331	382	-	61.61	2.93	1	PF00567	1	-	0	0.621917
Q7KZ85_SUPT6H	untitled.rna	356	407	-	61.49	2.92	1	PF00575	1	-	0	0.621625
P35221_CTNNA1	untitled.rna	331	382	-	61.48	2.92	1	-	0	-	0	0.621583
P49589_CARS1	untitled.rna	326	377	-	61.29	2.91	1	PF01406	1	-	0	0.621125
Q14980_NUMA1	untitled.rna	356	407	-	61.24	2.9	1	-	0	-	0	0.621
P49792_RANBP2	untitled.rna	331	382	-	61.14	2.9	1	PF00641,PF00160	2	-	0	0.62075
Q04637_EIF4G1	untitled.rna	326	377	-	61.09	2.9	1	PF02854,PF02847,PF02020	3	-	0	0.620625
O43290_SART1	untitled.rna	326	377	-	61.07	2.89	1	PF03343	1	-	0	0.620542
Q05682_CALD1	untitled.rna	356	407	-	60.92	2.88	1	-	0	-	0	0.620167
Q96KR1_ZFR	untitled.rna	326	377	-	60.87	2.88	1	PF07528,PF12874	2	-	0	0.620042
O75643_SNRNP200	untitled.rna	331	382	-	60.49	2.86	1	PF00270,PF04851,PF00271	3	-	0	0.619083
Q9BXT4_TDRD1	untitled.rna	326	377	-	60.45	2.86	1	PF00567	1	-	0	0.619
Q9NRA8_EIF4ENIF1	untitled.rna	356	407	-	60.45	2.86	1	PF10477	1	-	0	0.619
Q9BYX4_IFIH1	untitled.rna	356	407	-	60.43	2.86	1	-	0	-	0	0.618958
Q14692_BMS1	untitled.rna	331	382	-	60.42	2.85	1	PF08142	1	-	0	0.618917
O94804_STK10	untitled.rna	331	382	-	60.36	2.85	1	-	0	-	0	0.61875
P36776_LONP1	untitled.rna	356	407	-	60.35	2.85	1	-	0	-	0	0.61875
P26639_TARS1	untitled.rna	356	407	-	60.33	2.85	1	PF00587,PF03129,PF07973	3	-	0	0.618667
Q92888_ARHGEF1	untitled.rna	331	382	-	60.29	2.85	1	-	0	-	0	0.618583
Q96HW7_INTS4	untitled.rna	356	407	-	60.29	2.85	1	-	0	-	0	0.618583
Q9UGP8_SEC63	untitled.rna	156	207	-	60.16	2.84	1	-	0	-	0	0.61825
P46459_NSF	untitled.rna	326	377	-	60.12	2.84	1	-	0	-	0	0.618167
Q99459_CDC5L	untitled.rna	356	407	-	60.05	2.83	1	PF11831	1	-	0	0.617958
Q13206_DDX10	untitled.rna	326	377	-	59.99	2.83	1	PF00270,PF00271,PF13959,PF04851	4	-	0	0.617833
Q8TEX9_IPO4	untitled.rna	331	382	-	59.97	2.83	1	PF03810	1	-	0	0.617792
Q9HCS7_XAB2	untitled.rna	331	382	-	59.96	2.83	1	-	0	-	0	0.61775
Q32MZ4_LRRFIP1	untitled.rna	356	407	-	59.94	2.83	1	PF09738	1	-	0	0.617708
O75116_ROCK2	untitled.rna	356	407	-	59.75	2.81	1	-	0	-	0	0.617208
O60522_TDRD6	untitled.rna	356	407	-	59.7	2.81	1	PF00567	1	-	0	0.617083
Q9HCE1_MOV10	untitled.rna	331	382	-	59.66	2.81	1	PF13087,PF13086,PF13604,PF13245,PF04851	5	-	0	0.617
P41252_IARS1	untitled.rna	356	407	-	59.65	2.81	1	PF00133,PF08264,PF09334	3	-	0	0.616958
Q9BUQ8_DDX23	untitled.rna	326	377	-	59.61	2.81	1	PF00270,PF00271	2	-	0	0.616875
Q7L014_DDX46	untitled.rna	356	407	-	59.52	2.8	1	PF00270,PF00271	2	-	0	0.616625
P09327_VIL1	untitled.rna	356	407	-	59.42	2.79	1	-	0	-	0	0.616375
P54253_ATXN1	untitled.rna	156	207	-	59.42	2.79	1	PF08517	1	-	0	0.616375
Q14152_EIF3A	untitled.rna	356	407	-	59.35	2.79	1	-	0	-	0	0.616208
Q14692_BMS1	untitled.rna	326	377	-	59.31	2.79	1	PF08142	1	-	0	0.616083
Q08211_DHX9	untitled.rna	356	407	-	59.24	2.78	1	PF00035,PF00271,PF04408,PF00270	4	-	0	0.615917
Q9Y2W1_THRAP3	untitled.rna	356	407	-	59.19	2.78	1	PF15440	1	-	0	0.615792
Q7L014_DDX46	untitled.rna	331	382	-	59.16	2.78	1	PF00270,PF00271	2	-	0	0.615708
Q9H501_ESF1	untitled.rna	156	207	-	59.1	2.77	1	PF08159	1	-	0	0.615583
Q9Y5B9_SUPT16H	untitled.rna	356	407	-	59.01	2.77	1	PF00557	1	-	0	0.615333
P35221_CTNNA1	untitled.rna	326	377	-	59	2.77	1	-	0	-	0	0.615333
Q6PKG0_LARP1	untitled.rna	326	377	-	58.99	2.77	1	PF05383	1	-	0	0.615292
Q86UP2_KTN1	untitled.rna	356	407	-	58.99	2.77	1	-	0	-	0	0.615292
Q7KZF4_SND1	untitled.rna	356	407	-	58.92	2.76	1	PF00565,PF00567	2	-	0	0.615125
O14776_TCERG1	untitled.rna	156	207	-	58.86	2.76	1	-	0	-	0	0.614958
O94804_STK10	untitled.rna	326	377	-	58.77	2.75	1	-	0	-	0	0.61475
Q9HCS7_XAB2	untitled.rna	326	377	-	58.71	2.75	1	-	0	-	0	0.614583
Q15022_SUZ12	untitled.rna	156	207	-	58.68	2.75	1	-	0	-	0	0.6145
P16383_GCFC2	untitled.rna	356	407	-	58.61	2.74	1	-	0	-	0	0.614333
Q8IYL2_TRMT44	untitled.rna	356	407	-	58.61	2.74	1	PF07757	1	-	0	0.614333
P57678_GEMIN4	untitled.rna	356	407	-	58.59	2.74	1	-	0	-	0	0.614292
Q14241_ELOA	untitled.rna	356	407	-	58.59	2.74	1	-	0	-	0	0.614292
Q9Y6Y8_SEC23IP	untitled.rna	356	407	-	58.54	2.74	1	-	0	-	0	0.614167
O60287_URB1	untitled.rna	356	407	-	58.5	2.74	1	PF11707	1	-	0	0.614042
Q9P2M7_CGN	untitled.rna	356	407	-	58.48	2.74	1	-	0	-	0	0.614
Q92888_ARHGEF1	untitled.rna	326	377	-	58.38	2.73	1	-	0	-	0	0.61375
Q92834_RPGR	untitled.rna	356	407	-	58.37	2.73	1	-	0	-	0	0.613708
Q8IY21_DDX60	untitled.rna	331	382	-	58.33	2.73	1	PF00270,PF04851,PF00271	3	-	0	0.613625
Q92620_DHX38	untitled.rna	356	407	-	58.32	2.73	1	PF04408,PF00271,PF00270	3	-	0	0.613583
P36776_LONP1	untitled.rna	326	377	-	58.27	2.72	1	-	0	-	0	0.613458
O75534_CSDE1	untitled.rna	356	407	-	58.25	2.72	1	PF00313,PF12901	2	-	0	0.613417
Q08211_DHX9	untitled.rna	331	382	-	58.19	2.72	1	PF00035,PF00271,PF04408,PF00270	4	-	0	0.61325
Q9NRA8_EIF4ENIF1	untitled.rna	326	377	-	58.18	2.72	1	PF10477	1	-	0	0.61325
P49792_RANBP2	untitled.rna	326	377	-	58.16	2.72	1	PF00641,PF00160	2	-	0	0.613167
Q7KZ85_SUPT6H	untitled.rna	326	377	-	58.13	2.71	1	PF00575	1	-	0	0.613125
Q9HCE1_MOV10	untitled.rna	326	377	-	58.09	2.71	1	PF13087,PF13086,PF13604,PF13245,PF04851	5	-	0	0.613
Q8TEX9_IPO4	untitled.rna	326	377	-	58.03	2.71	1	PF03810	1	-	0	0.612875
Q92614_MYO18A	untitled.rna	356	407	-	58.01	2.71	1	-	0	-	0	0.612792
Q15393_SF3B3	untitled.rna	356	407	-	57.94	2.7	1	PF03178	1	-	0	0.612625
O75643_SNRNP200	untitled.rna	326	377	-	57.89	2.7	1	PF00270,PF04851,PF00271	3	-	0	0.6125
O60293_ZFC3H1	untitled.rna	156	207	-	57.76	2.69	1	PF10650	1	-	0	0.612167
Q01082_SPTBN1	untitled.rna	356	407	-	57.71	2.69	1	-	0	-	0	0.612042
P43243_MATR3	untitled.rna	356	407	-	57.61	2.68	1	-	0	-	0	0.611792
P26640_VARS1	untitled.rna	356	407	-	57.59	2.68	1	PF00133,PF08264,PF09334	3	-	0	0.61175
Q13439_GOLGA4	untitled.rna	356	407	-	57.45	2.67	1	-	0	-	0	0.611375
O43290_SART1	untitled.rna	156	207	-	57.38	2.67	1	PF03343	1	-	0	0.611208
Q8WUM4_PDCD6IP	untitled.rna	356	407	-	57.37	2.67	1	-	0	-	0	0.611167
Q8WXH0_SYNE2	untitled.rna	331	382	-	57.22	2.66	1	-	0	-	0	0.610792
Q5T7N2_L1TD1	untitled.rna	156	207	-	57.2	2.66	1	PF02994	1	-	0	0.61075
P26639_TARS1	untitled.rna	331	382	-	57.03	2.65	1	PF00587,PF03129,PF07973	3	-	0	0.610333
Q8IX12_CCAR1	untitled.rna	331	382	-	57	2.65	1	PF14444,PF02037	2	-	0	0.61025
Q9UGP8_SEC63	untitled.rna	456	507	-	56.95	2.64	1	-	0	-	0	0.610125
O43719_HTATSF1	untitled.rna	156	207	-	56.92	2.64	1	PF00076	1	-	0	0.610042
Q9UBB9_TFIP11	untitled.rna	356	407	-	56.91	2.64	1	PF01585	1	-	0	0.61
Q8NDT2_RBM15B	untitled.rna	356	407	-	56.88	2.64	1	PF07744,PF00076	2	-	0	0.609958
Q96T21_SECISBP2	untitled.rna	356	407	-	56.84	2.64	1	PF01248	1	-	0	0.609833
Q9UIF8_BAZ2B	untitled.rna	156	207	-	56.83	2.64	1	PF01429	1	-	0	0.609833
Q96Q15_SMG1	untitled.rna	331	382	-	56.8	2.63	1	-	0	-	0	0.60975
P53618_COPB1	untitled.rna	356	407	-	56.78	2.63	1	-	0	-	0	0.609708
Q9ULW0_TPX2	untitled.rna	331	382	-	56.77	2.63	1	-	0	-	0	0.609667
Q03701_CEBPZ	untitled.rna	356	407	-	56.75	2.63	1	PF03914	1	-	0	0.609625
Q9Y3T9_NOC2L	untitled.rna	356	407	-	56.72	2.63	1	PF03715	1	-	0	0.609542
Q04637_EIF4G1	untitled.rna	156	207	-	56.62	2.62	1	PF02854,PF02847,PF02020	3	-	0	0.609292
Q99459_CDC5L	untitled.rna	331	382	-	56.59	2.62	1	PF11831	1	-	0	0.609208
O00566_MPHOSPH10	untitled.rna	356	407	-	56.52	2.62	1	PF04006	1	-	0	0.609042
P49589_CARS1	untitled.rna	156	207	-	56.49	2.62	1	PF01406	1	-	0	0.608958
O14787_TNPO2	untitled.rna	356	407	-	56.47	2.61	1	PF03810	1	-	0	0.608917
Q00341_HDLBP	untitled.rna	356	407	-	56.45	2.61	1	PF00013	1	-	0	0.608833
P05023_ATP1A1	untitled.rna	356	407	-	56.44	2.61	1	-	0	-	0	0.608833
Q8WYQ5_DGCR8	untitled.rna	331	382	-	56.41	2.61	1	-	0	-	0	0.60875
Q8IY21_DDX60	untitled.rna	326	377	-	56.35	2.61	1	PF00270,PF04851,PF00271	3	-	0	0.608583
Q9BWU0_SLC4A1AP	untitled.rna	456	507	-	56.33	2.6	1	PF00498	1	-	0	0.608542
Q15393_SF3B3	untitled.rna	331	382	-	56.31	2.6	1	PF03178	1	-	0	0.6085
Q7Z406_MYH14	untitled.rna	356	407	-	56.31	2.6	1	-	0	-	0	0.6085
Q92900_UPF1	untitled.rna	156	207	-	56.3	2.6	1	PF09416,PF13087,PF13086,PF13604,PF13245,PF04851	6	-	0	0.608458
Q7L7V1_DHX32	untitled.rna	356	407	-	56.25	2.6	1	PF04408	1	-	0	0.608333
Q13206_DDX10	untitled.rna	156	207	-	56.13	2.59	1	PF00270,PF00271,PF13959,PF04851	4	-	0	0.608042
Q69YN4_VIRMA	untitled.rna	356	407	-	56.13	2.59	1	-	0	-	0	0.608042
P46821_MAP1B	untitled.rna	356	407	-	56.12	2.59	1	-	0	-	0	0.608
Q9BWU0_SLC4A1AP	untitled.rna	156	207	-	56.12	2.59	1	PF00498	1	-	0	0.608
P09327_VIL1	untitled.rna	331	382	-	56.08	2.59	1	-	0	-	0	0.607917
Q92797_SYMPK	untitled.rna	356	407	-	56.07	2.59	1	PF12295	1	-	0	0.607875
Q99590_SCAF11	untitled.rna	356	407	-	56.07	2.59	1	PF13639	1	-	0	0.607875
Q8WXH0_SYNE2	untitled.rna	326	377	-	56.06	2.59	1	-	0	-	0	0.607875
O14776_TCERG1	untitled.rna	456	507	-	56.02	2.59	1	-	0	-	0	0.60775
P26640_VARS1	untitled.rna	331	382	-	56.02	2.59	1	PF00133,PF08264,PF09334	3	-	0	0.60775
Q7L014_DDX46	untitled.rna	326	377	-	56.01	2.59	1	PF00270,PF00271	2	-	0	0.60775
Q8WYQ5_DGCR8	untitled.rna	356	407	-	55.96	2.58	1	-	0	-	0	0.607625
Q86US8_SMG6	untitled.rna	331	382	-	55.87	2.58	1	PF10373,PF13638,PF10374	3	-	0	0.607375
Q96T21_SECISBP2	untitled.rna	331	382	-	55.87	2.58	1	PF01248	1	-	0	0.607375
Q9NZJ5_EIF2AK3	untitled.rna	356	407	-	55.86	2.58	1	-	0	-	0	0.607375
P16383_GCFC2	untitled.rna	331	382	-	55.81	2.57	1	-	0	-	0	0.60725
P54277_PMS1	untitled.rna	156	207	-	55.81	2.57	1	-	0	-	0	0.60725
Q8IX12_CCAR1	untitled.rna	326	377	-	55.79	2.57	1	PF14444,PF02037	2	-	0	0.607167
P55196_AFDN	untitled.rna	356	407	-	55.76	2.57	1	PF00498	1	-	0	0.607083
Q5T7N2_L1TD1	untitled.rna	456	507	-	55.75	2.57	1	PF02994	1	-	0	0.607083
Q6ZU64_CFAP65	untitled.rna	356	407	-	55.75	2.57	1	-	0	-	0	0.607083
Q7Z2Z2_EFL1	untitled.rna	356	407	-	55.75	2.57	1	PF00009,PF00679	2	-	0	0.607083
Q9C0C9_UBE2O	untitled.rna	356	407	-	55.72	2.57	1	-	0	-	0	0.607
Q9Y2W1_THRAP3	untitled.rna	331	382	-	55.7	2.57	1	PF15440	1	-	0	0.606958
Q96KR1_ZFR	untitled.rna	156	207	-	55.69	2.57	1	PF07528,PF12874	2	-	0	0.606917
O75534_CSDE1	untitled.rna	331	382	-	55.59	2.56	1	PF00313,PF12901	2	-	0	0.606667
O15397_IPO8	untitled.rna	356	407	-	55.55	2.56	1	PF03810	1	-	0	0.606583
O95373_IPO7	untitled.rna	356	407	-	55.55	2.56	1	PF03810	1	-	0	0.606583
P78332_RBM6	untitled.rna	356	407	-	55.54	2.56	1	PF01585	1	-	0	0.606542
Q14151_SAFB2	untitled.rna	356	407	-	55.54	2.56	1	PF00076,PF02037	2	-	0	0.606542
Q86UR5_RIMS1	untitled.rna	356	407	-	55.54	2.56	1	-	0	-	0	0.606542
Q9BUQ8_DDX23	untitled.rna	156	207	-	55.54	2.56	1	PF00270,PF00271	2	-	0	0.606542
Q6Y7W6_GIGYF2	untitled.rna	356	407	-	55.53	2.56	1	-	0	-	0	0.6065
Q6P9B9_INTS5	untitled.rna	356	407	-	55.46	2.55	1	PF14838,PF14837	2	-	0	0.606333
Q92616_GCN1	untitled.rna	356	407	-	55.46	2.55	1	-	0	-	0	0.606333
P78316_NOP14	untitled.rna	356	407	-	55.4	2.55	1	PF04147	1	-	0	0.606208
Q92974_ARHGEF2	untitled.rna	356	407	-	55.38	2.55	1	-	0	-	0	0.606125
P46459_NSF	untitled.rna	156	207	-	55.37	2.55	1	-	0	-	0	0.606125
Q14789_GOLGB1	untitled.rna	356	407	-	55.36	2.55	1	-	0	-	0	0.606083
Q9Y2L1_DIS3	untitled.rna	356	407	-	55.35	2.55	1	PF00773,PF13638	2	-	0	0.606083
Q9UJC3_HOOK1	untitled.rna	356	407	-	55.34	2.54	1	-	0	-	0	0.606042
O60522_TDRD6	untitled.rna	331	382	-	55.32	2.54	1	PF00567	1	-	0	0.606
Q9ULW0_TPX2	untitled.rna	356	407	-	55.32	2.54	1	-	0	-	0	0.606
Q9UI17_DMGDH	untitled.rna	356	407	-	55.29	2.54	1	-	0	-	0	0.605917
Q6IMN6_CAPRIN2	untitled.rna	356	407	-	55.27	2.54	1	PF12287	1	-	0	0.605875
P43243_MATR3	untitled.rna	331	382	-	55.2	2.54	1	-	0	-	0	0.605667
Q7Z333_SETX	untitled.rna	356	407	-	55.2	2.54	1	PF13086,PF13087,PF13245,PF00580	4	-	0	0.605667
Q92974_ARHGEF2	untitled.rna	331	382	-	55.2	2.54	1	-	0	-	0	0.605667
Q86US8_SMG6	untitled.rna	326	377	-	55.17	2.54	1	PF10373,PF13638,PF10374	3	-	0	0.605625
Q9BX66_SORBS1	untitled.rna	356	407	-	55.17	2.54	1	-	0	-	0	0.605625
P42704_LRPPRC	untitled.rna	356	407	-	55.16	2.53	1	-	0	-	0	0.605583
Q00341_HDLBP	untitled.rna	331	382	-	55.13	2.53	1	PF00013	1	-	0	0.6055
Q8IXT5_RBM12B	untitled.rna	356	407	-	55.1	2.53	1	PF00076	1	-	0	0.605417
Q5T5J6_SWT1	untitled.rna	356	407	-	55.08	2.53	1	PF13638	1	-	0	0.605375
O60293_ZFC3H1	untitled.rna	456	507	-	55.07	2.53	1	PF10650	1	-	0	0.605375
Q6Y7W6_GIGYF2	untitled.rna	331	382	-	55.06	2.53	1	-	0	-	0	0.605333
Q08211_DHX9	untitled.rna	326	377	-	55.03	2.53	1	PF00035,PF00271,PF04408,PF00270	4	-	0	0.60525
Q86VP6_CAND1	untitled.rna	356	407	-	55.03	2.53	1	-	0	-	0	0.60525
Q13144_EIF2B5	untitled.rna	356	407	-	55.02	2.52	1	PF02020	1	-	0	0.605208
P24928_POLR2A	untitled.rna	356	407	-	55	2.52	1	PF04997,PF04998,PF00623,PF04992,PF04990,PF04983,PF05000	7	-	0	0.605167
Q05682_CALD1	untitled.rna	331	382	-	54.97	2.52	1	-	0	-	0	0.605083
Q6P9B9_INTS5	untitled.rna	331	382	-	54.97	2.52	1	PF14838,PF14837	2	-	0	0.605083
Q96HW7_INTS4	untitled.rna	331	382	-	54.95	2.52	1	-	0	-	0	0.605042
Q9BXT4_TDRD1	untitled.rna	156	207	-	54.93	2.52	1	PF00567	1	-	0	0.605
Q9UK61_TASOR	untitled.rna	356	407	-	54.93	2.52	1	-	0	-	0	0.605
Q6PKG0_LARP1	untitled.rna	156	207	-	54.86	2.52	1	PF05383	1	-	0	0.604833
O75116_ROCK2	untitled.rna	331	382	-	54.83	2.51	1	-	0	-	0	0.60475
P26639_TARS1	untitled.rna	326	377	-	54.82	2.51	1	PF00587,PF03129,PF07973	3	-	0	0.604708
O60763_USO1	untitled.rna	356	407	-	54.79	2.51	1	-	0	-	0	0.604625
Q9Y678_COPG1	untitled.rna	356	407	-	54.78	2.51	1	-	0	-	0	0.604625
Q9NRA8_EIF4ENIF1	untitled.rna	156	207	-	54.76	2.51	1	PF10477	1	-	0	0.604583
P35221_CTNNA1	untitled.rna	156	207	-	54.75	2.51	1	-	0	-	0	0.604542
Q05707_COL14A1	untitled.rna	356	407	-	54.71	2.51	1	-	0	-	0	0.604458
Q9UIF8_BAZ2B	untitled.rna	456	507	-	54.7	2.51	1	PF01429	1	-	0	0.604417
Q99459_CDC5L	untitled.rna	326	377	-	54.65	2.5	1	PF11831	1	-	0	0.604292
Q9BYX4_IFIH1	untitled.rna	331	382	-	54.63	2.5	1	-	0	-	0	0.60425
Q14980_NUMA1	untitled.rna	331	382	-	54.62	2.5	1	-	0	-	0	0.604208
Q9P2E9_RRBP1	untitled.rna	356	407	-	54.53	2.5	1	-	0	-	0	0.604
Q9P2M7_CGN	untitled.rna	331	382	-	54.52	2.5	1	-	0	-	0	0.603958
Q7KZ85_SUPT6H	untitled.rna	156	207	-	54.44	2.49	1	PF00575	1	-	0	0.60375
Q9Y5B9_SUPT16H	untitled.rna	331	382	-	54.44	2.49	1	PF00557	1	-	0	0.60375
Q8N163_CCAR2	untitled.rna	356	407	-	54.42	2.49	1	PF14444	1	-	0	0.603708
P46821_MAP1B	untitled.rna	331	382	-	54.41	2.49	1	-	0	-	0	0.603667
Q5T0F9_CC2D1B	untitled.rna	356	407	-	54.4	2.49	1	-	0	-	0	0.603667
Q05193_DNM1	untitled.rna	356	407	-	54.38	2.49	1	-	0	-	0	0.603625
O60287_URB1	untitled.rna	331	382	-	54.35	2.48	1	PF11707	1	-	0	0.603542
O43719_HTATSF1	untitled.rna	456	507	-	54.34	2.48	1	PF00076	1	-	0	0.6035
P36776_LONP1	untitled.rna	156	207	-	54.32	2.48	1	-	0	-	0	0.603458
P53618_COPB1	untitled.rna	331	382	-	54.29	2.48	1	-	0	-	0	0.603375
O60763_USO1	untitled.rna	331	382	-	54.14	2.47	1	-	0	-	0	0.603
Q8N1G2_CMTR1	untitled.rna	331	382	-	54.12	2.47	1	-	0	-	0	0.602958
P09327_VIL1	untitled.rna	326	377	-	54.09	2.47	1	-	0	-	0	0.602875
Q9H501_ESF1	untitled.rna	456	507	-	54.08	2.47	1	PF08159	1	-	0	0.602833
P15924_DSP	untitled.rna	356	407	-	54.07	2.47	1	-	0	-	0	0.602833
P54277_PMS1	untitled.rna	456	507	-	54.06	2.47	1	-	0	-	0	0.602792
Q14690_PDCD11	untitled.rna	356	407	-	54.01	2.46	1	PF00575,PF05843	2	-	0	0.602667
Q7KZF4_SND1	untitled.rna	331	382	-	53.99	2.46	1	PF00565,PF00567	2	-	0	0.602625
P38646_HSPA9	untitled.rna	356	407	-	53.98	2.46	1	PF02782	1	-	0	0.602583
Q15459_SF3A1	untitled.rna	356	407	-	53.97	2.46	1	PF12230,PF01805	2	-	0	0.602583
Q9Y2W1_THRAP3	untitled.rna	326	377	-	53.97	2.46	1	PF15440	1	-	0	0.602583
P55072_VCP	untitled.rna	356	407	-	53.96	2.46	1	-	0	-	0	0.602542
Q92834_RPGR	untitled.rna	331	382	-	53.95	2.46	1	-	0	-	0	0.6025
Q9H2U1_DHX36	untitled.rna	331	382	-	53.94	2.46	1	PF04408,PF00271,PF00270	3	-	0	0.6025
Q9C0B0_UNK	untitled.rna	356	407	-	53.91	2.46	1	PF00642	1	-	0	0.602417
P49792_RANBP2	untitled.rna	156	207	-	53.88	2.46	1	PF00641,PF00160	2	-	0	0.602333
Q7Z3Z4_PIWIL4	untitled.rna	356	407	-	53.84	2.45	1	PF02171,PF02170	2	-	0	0.60225
Q15061_WDR43	untitled.rna	326	377	-	53.83	2.45	1	PF04003,PF00400	2	-	0	0.602208
Q9HCG8_CWC22	untitled.rna	356	407	-	53.8	2.45	1	PF02847	1	-	0	0.602125
O94804_STK10	untitled.rna	156	207	-	53.78	2.45	1	-	0	-	0	0.602083
P26640_VARS1	untitled.rna	326	377	-	53.78	2.45	1	PF00133,PF08264,PF09334	3	-	0	0.602083
Q96Q15_SMG1	untitled.rna	356	407	-	53.74	2.45	1	-	0	-	0	0.602
O60522_TDRD6	untitled.rna	326	377	-	53.72	2.45	1	PF00567	1	-	0	0.601917
Q14697_GANAB	untitled.rna	356	407	-	53.72	2.45	1	-	0	-	0	0.601917
Q96HW7_INTS4	untitled.rna	326	377	-	53.7	2.44	1	-	0	-	0	0.601875
Q8N1G2_CMTR1	untitled.rna	326	377	-	53.69	2.44	1	-	0	-	0	0.601875
Q96J94_PIWIL1	untitled.rna	356	407	-	53.68	2.44	1	-	0	-	0	0.601833
O75643_SNRNP200	untitled.rna	156	207	-	53.65	2.44	1	PF00270,PF04851,PF00271	3	-	0	0.60175
Q9P2J5_LARS1	untitled.rna	356	407	-	53.65	2.44	1	PF00133,PF09334,PF08264,PF01406	4	-	0	0.60175
Q14004_CDK13	untitled.rna	356	407	-	53.63	2.44	1	-	0	-	0	0.601708
Q05682_CALD1	untitled.rna	326	377	-	53.62	2.44	1	-	0	-	0	0.601667
Q8NCM8_DYNC2H1	untitled.rna	356	407	-	53.6	2.44	1	-	0	-	0	0.601625
Q14692_BMS1	untitled.rna	156	207	-	53.59	2.44	1	PF08142	1	-	0	0.601583
Q15393_SF3B3	untitled.rna	326	377	-	53.59	2.44	1	PF03178	1	-	0	0.601583
Q9NRR4_DROSHA	untitled.rna	331	382	-	53.59	2.44	1	PF14622,PF00636,PF00035	3	-	0	0.601583
Q14789_GOLGB1	untitled.rna	331	382	-	53.56	2.44	1	-	0	-	0	0.601542
Q69YN4_VIRMA	untitled.rna	331	382	-	53.54	2.44	1	-	0	-	0	0.601458
P16383_GCFC2	untitled.rna	326	377	-	53.53	2.44	1	-	0	-	0	0.601458
Q14980_NUMA1	untitled.rna	326	377	-	53.53	2.44	1	-	0	-	0	0.601458
Q9UIG0_BAZ1B	untitled.rna	331	382	-	53.48	2.43	1	-	0	-	0	0.601333
O43491_EPB41L2	untitled.rna	356	407	-	53.42	2.43	1	-	0	-	0	0.601167
Q9BYX4_IFIH1	untitled.rna	326	377	-	53.42	2.43	1	-	0	-	0	0.601167
O43592_XPOT	untitled.rna	356	407	-	53.41	2.43	1	PF08389,PF03810	2	-	0	0.601167
O75152_ZC3H11A	untitled.rna	356	407	-	53.4	2.43	1	-	0	-	0	0.601125
Q9C0E2_XPO4	untitled.rna	356	407	-	53.38	2.43	1	-	0	-	0	0.601083
Q15061_WDR43	untitled.rna	331	382	-	53.31	2.42	1	PF04003,PF00400	2	-	0	0.600875
Q86XP3_DDX42	untitled.rna	356	407	-	53.31	2.42	1	PF00270,PF00271,PF04851	3	-	0	0.600875
Q92620_DHX38	untitled.rna	331	382	-	53.31	2.42	1	PF04408,PF00271,PF00270	3	-	0	0.600875
Q92888_ARHGEF1	untitled.rna	156	207	-	53.31	2.42	1	-	0	-	0	0.600875
O75534_CSDE1	untitled.rna	326	377	-	53.27	2.42	1	PF00313,PF12901	2	-	0	0.600792
P07814_EPRS1	untitled.rna	356	407	-	53.25	2.42	1	PF00749,PF03950,PF09180,PF00587,PF03129	5	-	0	0.60075
Q9HCS7_XAB2	untitled.rna	156	207	-	53.25	2.42	1	-	0	-	0	0.60075
Q8TEX9_IPO4	untitled.rna	156	207	-	53.24	2.42	1	PF03810	1	-	0	0.600708
P27816_MAP4	untitled.rna	356	407	-	53.22	2.42	1	-	0	-	0	0.600667
Q8IX01_SUGP2	untitled.rna	356	407	-	53.21	2.42	1	PF01805,PF01585	2	-	0	0.600625
Q15022_SUZ12	untitled.rna	431	482	-	53.2	2.42	1	-	0	-	0	0.600625
Q7Z2Z2_EFL1	untitled.rna	331	382	-	53.2	2.42	1	PF00009,PF00679	2	-	0	0.600625
Q8WYQ5_DGCR8	untitled.rna	326	377	-	53.18	2.41	1	-	0	-	0	0.600583
Q9Y608_LRRFIP2	untitled.rna	356	407	-	53.18	2.41	1	PF09738	1	-	0	0.600583
P43243_MATR3	untitled.rna	326	377	-	53.14	2.41	1	-	0	-	0	0.600458
P54253_ATXN1	untitled.rna	456	507	-	53.14	2.41	1	PF08517	1	-	0	0.600458
Q99590_SCAF11	untitled.rna	331	382	-	53.13	2.41	1	PF13639	1	-	0	0.600458
P09874_PARP1	untitled.rna	356	407	-	53.11	2.41	1	PF00644,PF05406	2	-	0	0.600375
P46087_NOP2	untitled.rna	356	407	-	53.11	2.41	1	PF01189	1	-	0	0.600375
O75116_ROCK2	untitled.rna	326	377	-	53.1	2.41	1	-	0	-	0	0.600375
Q96T21_SECISBP2	untitled.rna	326	377	-	53.1	2.41	1	PF01248	1	-	0	0.600375
P30414_NKTR	untitled.rna	356	407	-	53.07	2.41	1	PF00160	1	-	0	0.600292
O14787_TNPO2	untitled.rna	331	382	-	53.06	2.41	1	PF03810	1	-	0	0.60025
Q9ULW0_TPX2	untitled.rna	326	377	-	53.06	2.41	1	-	0	-	0	0.60025
Q86UP2_KTN1	untitled.rna	331	382	-	53.03	2.4	1	-	0	-	0	0.600167
Q9UPR6_ZFR2	untitled.rna	356	407	-	53.01	2.4	1	PF07528,PF12874	2	-	0	0.600125
Q9UII4_HERC5	untitled.rna	356	407	-	53	2.4	1	-	0	-	0	0.600125
O43592_XPOT	untitled.rna	331	382	-	52.99	2.4	1	PF08389,PF03810	2	-	0	0.600083
Q9BXT4_TDRD1	untitled.rna	456	507	-	52.96	2.4	1	PF00567	1	-	0	0.6
Q9Y520_PRRC2C	untitled.rna	356	407	-	52.96	2.4	1	-	0	-	0	0.6
Q32MZ4_LRRFIP1	untitled.rna	331	382	-	52.95	2.4	1	PF09738	1	-	0	0.6
Q9UK61_TASOR	untitled.rna	331	382	-	52.95	2.4	1	-	0	-	0	0.6
O75400_PRPF40A	untitled.rna	331	382	-	52.92	2.4	1	-	0	-	0	0.599917
Q13439_GOLGA4	untitled.rna	331	382	-	52.92	2.4	1	-	0	-	0	0.599917
P54886_ALDH18A1	untitled.rna	356	407	-	52.9	2.4	1	-	0	-	0	0.599875
Q92900_UPF1	untitled.rna	456	507	-	52.89	2.4	1	PF09416,PF13087,PF13086,PF13604,PF13245,PF04851	6	-	0	0.599833
P78527_PRKDC	untitled.rna	356	407	-	52.84	2.39	1	-	0	-	0	0.599708
P54253_ATXN1	untitled.rna	431	482	-	52.83	2.39	1	PF08517	1	-	0	0.599667
Q9P2M7_CGN	untitled.rna	326	377	-	52.82	2.39	1	-	0	-	0	0.599667
Q9Y5B9_SUPT16H	untitled.rna	326	377	-	52.79	2.39	1	PF00557	1	-	0	0.599583
P14625_HSP90B1	untitled.rna	326	377	-	52.77	2.39	1	-	0	-	0	0.599542
O75400_PRPF40A	untitled.rna	356	407	-	52.76	2.39	1	-	0	-	0	0.5995
Q9HCE1_MOV10	untitled.rna	156	207	-	52.75	2.39	1	PF13087,PF13086,PF13604,PF13245,PF04851	5	-	0	0.599458
Q9UIG0_BAZ1B	untitled.rna	356	407	-	52.75	2.39	1	-	0	-	0	0.599458
Q8NCM8_DYNC2H1	untitled.rna	331	382	-	52.74	2.39	1	-	0	-	0	0.599458
Q01082_SPTBN1	untitled.rna	331	382	-	52.73	2.39	1	-	0	-	0	0.599417
Q6NWY9_PRPF40B	untitled.rna	356	407	-	52.71	2.38	1	-	0	-	0	0.599375
Q969S9_GFM2	untitled.rna	356	407	-	52.69	2.38	1	PF00009,PF00679,PF03764,PF03144	4	-	0	0.599333
O60287_URB1	untitled.rna	326	377	-	52.65	2.38	1	PF11707	1	-	0	0.599208
Q96Q15_SMG1	untitled.rna	326	377	-	52.65	2.38	1	-	0	-	0	0.599208
Q7KZF4_SND1	untitled.rna	326	377	-	52.64	2.38	1	PF00565,PF00567	2	-	0	0.599208
Q92834_RPGR	untitled.rna	326	377	-	52.54	2.38	1	-	0	-	0	0.598958
P49589_CARS1	untitled.rna	456	507	-	52.53	2.37	1	PF01406	1	-	0	0.598917
Q8NDT2_RBM15B	untitled.rna	331	382	-	52.51	2.37	1	PF07744,PF00076	2	-	0	0.598875
O43707_ACTN4	untitled.rna	356	407	-	52.47	2.37	1	-	0	-	0	0.59875
Q8IYL2_TRMT44	untitled.rna	331	382	-	52.41	2.37	1	PF07757	1	-	0	0.598625
Q14697_GANAB	untitled.rna	331	382	-	52.39	2.37	1	-	0	-	0	0.598542
P05023_ATP1A1	untitled.rna	331	382	-	52.38	2.37	1	-	0	-	0	0.598542
Q58A45_PAN3	untitled.rna	356	407	-	52.37	2.36	1	-	0	-	0	0.5985
Q04637_EIF4G1	untitled.rna	456	507	-	52.36	2.36	1	PF02854,PF02847,PF02020	3	-	0	0.5985
Q9H501_ESF1	untitled.rna	431	482	-	52.35	2.36	1	PF08159	1	-	0	0.598458
Q14147_DHX34	untitled.rna	356	407	-	52.34	2.36	1	PF04408,PF00271	2	-	0	0.598417
Q00341_HDLBP	untitled.rna	326	377	-	52.32	2.36	1	PF00013	1	-	0	0.598375
Q14692_BMS1	untitled.rna	456	507	-	52.31	2.36	1	PF08142	1	-	0	0.598375
Q96KR1_ZFR	untitled.rna	456	507	-	52.28	2.36	1	PF07528,PF12874	2	-	0	0.598292
O95373_IPO7	untitled.rna	331	382	-	52.27	2.36	1	PF03810	1	-	0	0.59825
P04114_APOB	untitled.rna	356	407	-	52.27	2.36	1	-	0	-	0	0.59825
P17480_UBTF	untitled.rna	356	407	-	52.27	2.36	1	-	0	-	0	0.59825
Q14152_EIF3A	untitled.rna	331	382	-	52.25	2.36	1	-	0	-	0	0.598208
O15397_IPO8	untitled.rna	331	382	-	52.22	2.36	1	PF03810	1	-	0	0.598125
Q32MZ4_LRRFIP1	untitled.rna	326	377	-	52.21	2.36	1	PF09738	1	-	0	0.598125
Q15022_SUZ12	untitled.rna	456	507	-	52.2	2.35	1	-	0	-	0	0.598083
Q8N5C6_SRBD1	untitled.rna	356	407	-	52.2	2.35	1	PF00575	1	-	0	0.598083
Q92974_ARHGEF2	untitled.rna	326	377	-	52.2	2.35	1	-	0	-	0	0.598083
Q9Y678_COPG1	untitled.rna	331	382	-	52.16	2.35	1	-	0	-	0	0.598
P41252_IARS1	untitled.rna	331	382	-	52.15	2.35	1	PF00133,PF08264,PF09334	3	-	0	0.597958
P09874_PARP1	untitled.rna	331	382	-	52.14	2.35	1	PF00644,PF05406	2	-	0	0.597917
Q05823_RNASEL	untitled.rna	356	407	-	52.13	2.35	1	-	0	-	0	0.597917
P46459_NSF	untitled.rna	456	507	-	52.1	2.35	1	-	0	-	0	0.597833
Q6Y7W6_GIGYF2	untitled.rna	326	377	-	52.09	2.35	1	-	0	-	0	0.597792
Q8NAT2_TDRD5	untitled.rna	356	407	-	52.05	2.35	1	PF00567	1	-	0	0.597708
Q9BZJ0_CRNKL1	untitled.rna	356	407	-	52.04	2.34	1	PF02184,PF05843	2	-	0	0.597667
P41252_IARS1	untitled.rna	326	377	-	52.02	2.34	1	PF00133,PF08264,PF09334	3	-	0	0.597625
P53618_COPB1	untitled.rna	326	377	-	52.01	2.34	1	-	0	-	0	0.597583
Q6ZU64_CFAP65	untitled.rna	331	382	-	52	2.34	1	-	0	-	0	0.597583
Q92620_DHX38	untitled.rna	326	377	-	52	2.34	1	PF04408,PF00271,PF00270	3	-	0	0.597583
Q9NRC6_SPTBN5	untitled.rna	356	407	-	51.93	2.34	1	-	0	-	0	0.597417
Q7L014_DDX46	untitled.rna	156	207	-	51.89	2.34	1	PF00270,PF00271	2	-	0	0.597292
Q8IY21_DDX60	untitled.rna	156	207	-	51.89	2.34	1	PF00270,PF04851,PF00271	3	-	0	0.597292
Q00839_HNRNPU	untitled.rna	356	407	-	51.87	2.33	1	PF13671,PF00622,PF02037	3	-	0	0.59725
Q86UP2_KTN1	untitled.rna	326	377	-	51.87	2.33	1	-	0	-	0	0.59725
O15042_U2SURP	untitled.rna	356	407	-	51.85	2.33	1	PF01805,PF00076,PF08312	3	-	0	0.597208
Q9UGP8_SEC63	untitled.rna	431	482	-	51.84	2.33	1	-	0	-	0	0.597167
P78316_NOP14	untitled.rna	331	382	-	51.83	2.33	1	PF04147	1	-	0	0.597125
Q8IYL2_TRMT44	untitled.rna	326	377	-	51.83	2.33	1	PF07757	1	-	0	0.597125
Q9H0D6_XRN2	untitled.rna	356	407	-	51.83	2.33	1	PF03159	1	-	0	0.597125
P14625_HSP90B1	untitled.rna	331	382	-	51.79	2.33	1	-	0	-	0	0.597042
Q15020_SART3	untitled.rna	356	407	-	51.79	2.33	1	PF00076,PF05391	2	-	0	0.597042
P46821_MAP1B	untitled.rna	326	377	-	51.78	2.33	1	-	0	-	0	0.597
O75460_ERN1	untitled.rna	356	407	-	51.77	2.33	1	PF06479	1	-	0	0.597
Q6P9B9_INTS5	untitled.rna	326	377	-	51.77	2.33	1	PF14838,PF14837	2	-	0	0.597
Q5VYS8_TUT7	untitled.rna	356	407	-	51.74	2.33	1	PF03828,PF00098	2	-	0	0.596917
Q9Y2L1_DIS3	untitled.rna	331	382	-	51.72	2.33	1	PF00773,PF13638	2	-	0	0.596875
Q7Z5L2_R3HCC1L	untitled.rna	356	407	-	51.63	2.32	1	-	0	-	0	0.596625
Q9P2E3_ZNFX1	untitled.rna	356	407	-	51.62	2.32	1	PF13087,PF13086,PF13245	3	-	0	0.596625
O43290_SART1	untitled.rna	431	482	-	51.6	2.32	1	PF03343	1	-	0	0.596542
Q8TDD1_DDX54	untitled.rna	356	407	-	51.6	2.32	1	PF00270,PF00271,PF08147,PF04851	4	-	0	0.596542
Q9UJC3_HOOK1	untitled.rna	331	382	-	51.59	2.32	1	-	0	-	0	0.596542
Q14974_KPNB1	untitled.rna	356	407	-	51.58	2.32	1	PF03810	1	-	0	0.5965
O43290_SART1	untitled.rna	456	507	-	51.55	2.31	1	PF03343	1	-	0	0.596417
Q13206_DDX10	untitled.rna	456	507	-	51.55	2.31	1	PF00270,PF00271,PF13959,PF04851	4	-	0	0.596417
Q14152_EIF3A	untitled.rna	326	377	-	51.55	2.31	1	-	0	-	0	0.596417
Q9Y6Y8_SEC23IP	untitled.rna	331	382	-	51.55	2.31	1	-	0	-	0	0.596417
Q8WUQ7_CACTIN	untitled.rna	356	407	-	51.5	2.31	1	-	0	-	0	0.596292
Q96GQ7_DDX27	untitled.rna	356	407	-	51.5	2.31	1	PF00270,PF00271,PF04851	3	-	0	0.596292
P57678_GEMIN4	untitled.rna	331	382	-	51.49	2.31	1	-	0	-	0	0.596292
Q9UNX4_WDR3	untitled.rna	356	407	-	51.47	2.31	1	PF00400,PF04003	2	-	0	0.59625
Q92797_SYMPK	untitled.rna	331	382	-	51.44	2.31	1	PF12295	1	-	0	0.596167
O00410_IPO5	untitled.rna	356	407	-	51.43	2.31	1	-	0	-	0	0.596125
Q29RF7_PDS5A	untitled.rna	356	407	-	51.42	2.31	1	-	0	-	0	0.596083
Q9UI26_IPO11	untitled.rna	356	407	-	51.41	2.31	1	PF03810	1	-	0	0.596083
P24928_POLR2A	untitled.rna	331	382	-	51.39	2.31	1	PF04997,PF04998,PF00623,PF04992,PF04990,PF04983,PF05000	7	-	0	0.596042
O43896_KIF1C	untitled.rna	356	407	-	51.36	2.3	1	PF00498	1	-	0	0.595958
P21333_FLNA	untitled.rna	356	407	-	51.36	2.3	1	-	0	-	0	0.595958
Q13439_GOLGA4	untitled.rna	326	377	-	51.35	2.3	1	-	0	-	0	0.595917
Q9P2E3_ZNFX1	untitled.rna	331	382	-	51.33	2.3	1	PF13087,PF13086,PF13245	3	-	0	0.595875
Q13435_SF3B2	untitled.rna	331	382	-	51.31	2.3	1	PF04037,PF02037	2	-	0	0.595833
Q7Z406_MYH14	untitled.rna	331	382	-	51.31	2.3	1	-	0	-	0	0.595833
P13010_XRCC5	untitled.rna	356	407	-	51.3	2.3	1	PF03731,PF02735,PF03730	3	-	0	0.595792
Q69YN4_VIRMA	untitled.rna	326	377	-	51.3	2.3	1	-	0	-	0	0.595792
Q9H9A5_CNOT10	untitled.rna	356	407	-	51.29	2.3	1	-	0	-	0	0.595792
Q9BXT6_MOV10L1	untitled.rna	356	407	-	51.27	2.3	1	PF13087,PF13086,PF13604	3	-	0	0.595708
Q9HCG8_CWC22	untitled.rna	331	382	-	51.26	2.3	1	PF02847	1	-	0	0.595708
Q8TCS8_PNPT1	untitled.rna	356	407	-	51.25	2.3	1	PF01138,PF03725,PF03726,PF00013,PF00575	5	-	0	0.595667
Q9NRR4_DROSHA	untitled.rna	356	407	-	51.25	2.3	1	PF14622,PF00636,PF00035	3	-	0	0.595667
Q9HCS7_XAB2	untitled.rna	456	507	-	51.23	2.29	1	-	0	-	0	0.595625
O60763_USO1	untitled.rna	326	377	-	51.22	2.29	1	-	0	-	0	0.595583
Q08211_DHX9	untitled.rna	156	207	-	51.22	2.29	1	PF00035,PF00271,PF04408,PF00270	4	-	0	0.595583
Q8N5U6_RNF10	untitled.rna	356	407	-	51.19	2.29	1	PF13639,PF00097	2	-	0	0.595542
Q01082_SPTBN1	untitled.rna	326	377	-	51.18	2.29	1	-	0	-	0	0.5955
P58107_EPPK1	untitled.rna	356	407	-	51.15	2.29	1	-	0	-	0	0.595417
Q99590_SCAF11	untitled.rna	326	377	-	51.15	2.29	1	PF13639	1	-	0	0.595417
Q9H2U1_DHX36	untitled.rna	356	407	-	51.14	2.29	1	PF04408,PF00271,PF00270	3	-	0	0.595375
P11498_PC	untitled.rna	356	407	-	51.13	2.29	1	-	0	-	0	0.595375
Q14241_ELOA	untitled.rna	331	382	-	51.11	2.29	1	-	0	-	0	0.595333
O14787_TNPO2	untitled.rna	326	377	-	51.1	2.29	1	PF03810	1	-	0	0.595292
O94804_STK10	untitled.rna	456	507	-	51.1	2.29	1	-	0	-	0	0.595292
O14776_TCERG1	untitled.rna	431	482	-	51.08	2.29	1	-	0	-	0	0.59525
P26639_TARS1	untitled.rna	156	207	-	51.08	2.29	1	PF00587,PF03129,PF07973	3	-	0	0.59525
Q8TC59_PIWIL2	untitled.rna	356	407	-	51.08	2.29	1	PF02171,PF02170	2	-	0	0.59525
P35221_CTNNA1	untitled.rna	456	507	-	51.07	2.29	1	-	0	-	0	0.595208
Q5QJE6_DNTTIP2	untitled.rna	356	407	-	51.05	2.28	1	PF08698	1	-	0	0.595167
Q58A45_PAN3	untitled.rna	331	382	-	51.03	2.28	1	-	0	-	0	0.595125
Q8NDT2_RBM15B	untitled.rna	326	377	-	51.03	2.28	1	PF07744,PF00076	2	-	0	0.595125
O60231_DHX16	untitled.rna	356	407	-	51.02	2.28	1	PF04408,PF00271,PF00270	3	-	0	0.595083
Q9Y6Y8_SEC23IP	untitled.rna	326	377	-	51.02	2.28	1	-	0	-	0	0.595083
Q86Y13_DZIP3	untitled.rna	356	407	-	51.01	2.28	1	PF13639,PF13923,PF00097	3	-	0	0.595083
Q92888_ARHGEF1	untitled.rna	456	507	-	50.98	2.28	1	-	0	-	0	0.595
P21127_CDK11B	untitled.rna	326	377	-	50.94	2.28	1	-	0	-	0	0.594875
O43707_ACTN4	untitled.rna	331	382	-	50.93	2.28	1	-	0	-	0	0.594875
Q8N3C0_ASCC3	untitled.rna	356	407	-	50.93	2.28	1	PF00270,PF04851,PF00271	3	-	0	0.594875
Q9UBB9_TFIP11	untitled.rna	331	382	-	50.92	2.28	1	PF01585	1	-	0	0.594833
Q7Z2Z2_EFL1	untitled.rna	326	377	-	50.91	2.27	1	PF00009,PF00679	2	-	0	0.594792
P42704_LRPPRC	untitled.rna	331	382	-	50.85	2.27	1	-	0	-	0	0.594667
Q8WTT2_NOC3L	untitled.rna	356	407	-	50.84	2.27	1	PF03914,PF07540	2	-	0	0.594625
P57678_GEMIN4	untitled.rna	326	377	-	50.82	2.27	1	-	0	-	0	0.594583
Q14789_GOLGB1	untitled.rna	326	377	-	50.82	2.27	1	-	0	-	0	0.594583
Q9UPQ9_TNRC6B	untitled.rna	356	407	-	50.82	2.27	1	PF10427	1	-	0	0.594583
Q9GZR7_DDX24	untitled.rna	356	407	-	50.81	2.27	1	PF00270,PF00271	2	-	0	0.594542
O15042_U2SURP	untitled.rna	331	382	-	50.75	2.27	1	PF01805,PF00076,PF08312	3	-	0	0.594417
Q9BZJ0_CRNKL1	untitled.rna	331	382	-	50.74	2.27	1	PF02184,PF05843	2	-	0	0.594375
Q9BRZ2_TRIM56	untitled.rna	356	407	-	50.73	2.27	1	PF00097,PF13923	2	-	0	0.594375
Q96QU8_XPO6	untitled.rna	356	407	-	50.72	2.26	1	PF08389,PF03810	2	-	0	0.594333
Q9UKV3_ACIN1	untitled.rna	331	382	-	50.72	2.26	1	PF02037	1	Q9UKV3|ACIN1|motif_2|27365209|iCLIP	1	0.761
P46087_NOP2	untitled.rna	331	382	-	50.71	2.26	1	PF01189	1	-	0	0.594292
Q7L7V1_DHX32	untitled.rna	331	382	-	50.71	2.26	1	PF04408	1	-	0	0.594292
Q8WXH0_SYNE2	untitled.rna	156	207	-	50.66	2.26	1	-	0	-	0	0.594167
P07814_EPRS1	untitled.rna	331	382	-	50.65	2.26	1	PF00749,PF03950,PF09180,PF00587,PF03129	5	-	0	0.594167
Q9H2T7_RANBP17	untitled.rna	356	407	-	50.63	2.26	1	PF03810	1	-	0	0.594083
Q9HCE1_MOV10	untitled.rna	456	507	-	50.61	2.26	1	PF13087,PF13086,PF13604,PF13245,PF04851	5	-	0	0.594042
P05023_ATP1A1	untitled.rna	326	377	-	50.6	2.26	1	-	0	-	0	0.594042
Q9UK61_TASOR	untitled.rna	326	377	-	50.59	2.26	1	-	0	-	0	0.594
Q92499_DDX1	untitled.rna	356	407	-	50.56	2.25	1	PF00270,PF00271,PF00622	3	-	0	0.593917
Q9Y4C8_RBM19	untitled.rna	356	407	-	50.56	2.25	1	PF00076	1	-	0	0.593917
Q6IMN6_CAPRIN2	untitled.rna	331	382	-	50.55	2.25	1	PF12287	1	-	0	0.593917
Q8IX12_CCAR1	untitled.rna	156	207	-	50.54	2.25	1	PF14444,PF02037	2	-	0	0.593875
Q14241_ELOA	untitled.rna	326	377	-	50.53	2.25	1	-	0	-	0	0.593833
Q9UPN6_SCAF8	untitled.rna	356	407	-	50.51	2.25	1	PF00076	1	-	0	0.593792
Q01974_ROR2	untitled.rna	356	407	-	50.5	2.25	1	-	0	-	0	0.593792
Q9NQC3_RTN4	untitled.rna	356	407	-	50.45	2.25	1	-	0	-	0	0.593625
Q9NYK1_TLR7	untitled.rna	356	407	-	50.45	2.25	1	-	0	-	0	0.593625
Q9NVR5_DNAAF2	untitled.rna	356	407	-	50.39	2.24	1	PF08190	1	-	0	0.5935
Q6ZU64_CFAP65	untitled.rna	326	377	-	50.38	2.24	1	-	0	-	0	0.593458
Q86XP3_DDX42	untitled.rna	331	382	-	50.37	2.24	1	PF00270,PF00271,PF04851	3	-	0	0.593458
Q92945_KHSRP	untitled.rna	356	407	-	50.34	2.24	1	PF00013,PF07650,PF09005	3	-	0	0.593375
Q9H2U1_DHX36	untitled.rna	326	377	-	50.33	2.24	1	PF04408,PF00271,PF00270	3	-	0	0.593333
Q05193_DNM1	untitled.rna	331	382	-	50.31	2.24	1	-	0	-	0	0.593292
Q15424_SAFB	untitled.rna	356	407	-	50.31	2.24	1	PF00076,PF02037,PF13893	3	-	0	0.593292
Q9Y678_COPG1	untitled.rna	326	377	-	50.28	2.24	1	-	0	-	0	0.593208
Q6PKG0_LARP1	untitled.rna	456	507	-	50.27	2.24	1	PF05383	1	-	0	0.593208
Q9UIG0_BAZ1B	untitled.rna	326	377	-	50.27	2.24	1	-	0	-	0	0.593208
Q99459_CDC5L	untitled.rna	156	207	-	50.24	2.23	1	PF11831	1	-	0	0.593125
Q9BQ52_ELAC2	untitled.rna	356	407	-	50.24	2.23	1	PF13691	1	-	0	0.593125
P55060_CSE1L	untitled.rna	356	407	-	50.23	2.23	1	PF03810	1	-	0	0.593083
Q8WUM4_PDCD6IP	untitled.rna	331	382	-	50.21	2.23	1	-	0	-	0	0.593042
O15397_IPO8	untitled.rna	326	377	-	50.19	2.23	1	PF03810	1	-	0	0.593
Q8TEX9_IPO4	untitled.rna	456	507	-	50.18	2.23	1	PF03810	1	-	0	0.592958
Q92667_AKAP1	untitled.rna	356	407	-	50.17	2.23	1	PF00567,PF00013	2	-	0	0.592917
Q9BUQ8_DDX23	untitled.rna	456	507	-	50.17	2.23	1	PF00270,PF00271	2	-	0	0.592917
Q9UII4_HERC5	untitled.rna	331	382	-	50.17	2.23	1	-	0	-	0	0.592917
P49589_CARS1	untitled.rna	431	482	-	50.16	2.23	1	PF01406	1	-	0	0.592917
P98175_RBM10	untitled.rna	356	407	-	50.16	2.23	1	PF01585,PF00076,PF12656,PF00641	4	-	0	0.592917
P55196_AFDN	untitled.rna	331	382	-	50.13	2.23	1	PF00498	1	-	0	0.592833
Q8WUQ7_CACTIN	untitled.rna	331	382	-	50.13	2.23	1	-	0	-	0	0.592833
Q92797_SYMPK	untitled.rna	326	377	-	50.13	2.23	1	PF12295	1	-	0	0.592833
O95373_IPO7	untitled.rna	326	377	-	50.12	2.23	1	PF03810	1	-	0	0.592792
Q7Z406_MYH14	untitled.rna	326	377	-	50.11	2.23	1	-	0	-	0	0.592792
Q12873_CHD3	untitled.rna	356	407	-	50.08	2.23	1	PF00176,PF00271,PF04851	3	-	0	0.592708
Q5JTZ9_AARS2	untitled.rna	331	382	-	50.07	2.22	1	PF01411,PF07973	2	-	0	0.592667
Q9ULW0_TPX2	untitled.rna	156	207	-	50.05	2.22	1	-	0	-	0	0.592625
Q9H583_HEATR1	untitled.rna	331	382	-	50.03	2.22	1	PF12397	1	-	0	0.592583
O75643_SNRNP200	untitled.rna	456	507	-	50.02	2.22	1	PF00270,PF04851,PF00271	3	-	0	0.592542
P78316_NOP14	untitled.rna	326	377	-	49.99	2.22	1	PF04147	1	-	0	0.5925
P78344_EIF4G2	untitled.rna	356	407	-	49.99	2.22	1	PF02854,PF02020,PF02847	3	-	0	0.5925
Q7Z5L2_R3HCC1L	untitled.rna	331	382	-	49.99	2.22	1	-	0	-	0	0.5925
Q8N1W1_ARHGEF28	untitled.rna	356	407	-	49.99	2.22	1	-	0	-	0	0.5925
Q9Y2L1_DIS3	untitled.rna	326	377	-	49.99	2.22	1	PF00773,PF13638	2	-	0	0.5925
Q9H0H0_INTS2	untitled.rna	356	407	-	49.95	2.22	1	PF14750	1	-	0	0.592375
Q9BUQ8_DDX23	untitled.rna	431	482	-	49.93	2.22	1	PF00270,PF00271	2	-	0	0.592333
Q9BVJ6_UTP14A	untitled.rna	356	407	-	49.93	2.22	1	PF04615	1	-	0	0.592333
Q9UIA9_XPO7	untitled.rna	356	407	-	49.93	2.22	1	PF03810	1	-	0	0.592333
O75400_PRPF40A	untitled.rna	326	377	-	49.91	2.21	1	-	0	-	0	0.592292
Q8NCM8_DYNC2H1	untitled.rna	326	377	-	49.9	2.21	1	-	0	-	0	0.59225
Q9UKV3_ACIN1	untitled.rna	356	407	-	49.9	2.21	1	PF02037	1	Q9UKV3|ACIN1|motif_2|27365209|iCLIP	1	0.758917
P21399_ACO1	untitled.rna	356	407	-	49.87	2.21	1	PF00330,PF00694	2	-	0	0.592167
Q14697_GANAB	untitled.rna	326	377	-	49.87	2.21	1	-	0	-	0	0.592167
O43592_XPOT	untitled.rna	326	377	-	49.86	2.21	1	PF08389,PF03810	2	-	0	0.592167
Q9H583_HEATR1	untitled.rna	356	407	-	49.86	2.21	1	PF12397	1	-	0	0.592167
Q7KZ85_SUPT6H	untitled.rna	456	507	-	49.85	2.21	1	PF00575	1	-	0	0.592125
Q9UBB9_TFIP11	untitled.rna	326	377	-	49.84	2.21	1	PF01585	1	-	0	0.592083
Q96EK7_FAM120B	untitled.rna	356	407	-	49.82	2.21	1	-	0	-	0	0.592042
Q13206_DDX10	untitled.rna	431	482	-	49.8	2.21	1	PF00270,PF00271,PF13959,PF04851	4	-	0	0.592
Q9C0B0_UNK	untitled.rna	331	382	-	49.8	2.21	1	PF00642	1	-	0	0.592
Q7L7V1_DHX32	untitled.rna	326	377	-	49.79	2.21	1	PF04408	1	-	0	0.591958
Q9NQC3_RTN4	untitled.rna	331	382	-	49.79	2.21	1	-	0	-	0	0.591958
Q9NRR4_DROSHA	untitled.rna	326	377	-	49.77	2.21	1	PF14622,PF00636,PF00035	3	-	0	0.591917
O00410_IPO5	untitled.rna	331	382	-	49.76	2.21	1	-	0	-	0	0.591917
P49792_RANBP2	untitled.rna	456	507	-	49.75	2.21	1	PF00641,PF00160	2	-	0	0.591875
Q53GS7_GLE1	untitled.rna	356	407	-	49.75	2.21	1	PF07817	1	-	0	0.591875
Q5JTZ9_AARS2	untitled.rna	356	407	-	49.75	2.21	1	PF01411,PF07973	2	-	0	0.591875
Q9UJC3_HOOK1	untitled.rna	326	377	-	49.74	2.2	1	-	0	-	0	0.591833
Q8WUM4_PDCD6IP	untitled.rna	326	377	-	49.72	2.2	1	-	0	-	0	0.591792
O43432_EIF4G3	untitled.rna	356	407	-	49.7	2.2	1	PF02854,PF02847,PF02020	3	-	0	0.59175
Q5T5J6_SWT1	untitled.rna	331	382	-	49.69	2.2	1	PF13638	1	-	0	0.591708
Q15393_SF3B3	untitled.rna	156	207	-	49.68	2.2	1	PF03178	1	-	0	0.591708
P26640_VARS1	untitled.rna	156	207	-	49.67	2.2	1	PF00133,PF08264,PF09334	3	-	0	0.591667
Q14974_KPNB1	untitled.rna	331	382	-	49.67	2.2	1	PF03810	1	-	0	0.591667
Q8WXH0_SYNE2	untitled.rna	456	507	-	49.65	2.2	1	-	0	-	0	0.591625
Q8WYQ5_DGCR8	untitled.rna	156	207	-	49.64	2.2	1	-	0	-	0	0.591583
Q96EK7_FAM120B	untitled.rna	331	382	-	49.64	2.2	1	-	0	-	0	0.591583
P09874_PARP1	untitled.rna	326	377	-	49.63	2.2	1	PF00644,PF05406	2	-	0	0.591583
Q99700_ATXN2	untitled.rna	356	407	-	49.62	2.2	1	PF14438,PF06741,PF07145	3	-	0	0.591542
P54886_ALDH18A1	untitled.rna	331	382	-	49.61	2.2	1	-	0	-	0	0.5915
Q13395_TARBP1	untitled.rna	356	407	-	49.61	2.2	1	PF00588	1	-	0	0.5915
P13639_EEF2	untitled.rna	356	407	-	49.59	2.19	1	PF00009,PF03764,PF00679,PF03144,PF01926	5	-	0	0.591458
Q05707_COL14A1	untitled.rna	331	382	-	49.57	2.19	1	-	0	-	0	0.591417
Q16891_IMMT	untitled.rna	356	407	-	49.56	2.19	1	-	0	-	0	0.591375
P78344_EIF4G2	untitled.rna	331	382	-	49.55	2.19	1	PF02854,PF02020,PF02847	3	-	0	0.591375
Q14764_MVP	untitled.rna	356	407	-	49.53	2.19	1	PF01505	1	-	0	0.591333
Q86US8_SMG6	untitled.rna	156	207	-	49.5	2.19	1	PF10373,PF13638,PF10374	3	-	0	0.59125
Q96Q15_SMG1	untitled.rna	156	207	-	49.5	2.19	1	-	0	-	0	0.59125
Q04637_EIF4G1	untitled.rna	431	482	-	49.49	2.19	1	PF02854,PF02847,PF02020	3	-	0	0.591208
Q8N163_CCAR2	untitled.rna	331	382	-	49.49	2.19	1	PF14444	1	-	0	0.591208
Q9Y3T9_NOC2L	untitled.rna	331	382	-	49.49	2.19	1	PF03715	1	-	0	0.591208
Q9Y6K5_OAS3	untitled.rna	331	382	-	49.49	2.19	1	PF10421	1	-	0	0.591208
P24928_POLR2A	untitled.rna	326	377	-	49.48	2.19	1	PF04997,PF04998,PF00623,PF04992,PF04990,PF04983,PF05000	7	-	0	0.591167
P42704_LRPPRC	untitled.rna	326	377	-	49.47	2.19	1	-	0	-	0	0.591167
Q14690_PDCD11	untitled.rna	331	382	-	49.45	2.19	1	PF00575,PF05843	2	-	0	0.591125
Q8IYT2_CMTR2	untitled.rna	356	407	-	49.45	2.19	1	PF01728	1	-	0	0.591125
Q09161_NCBP1	untitled.rna	356	407	-	49.43	2.19	1	PF09090,PF09088,PF02854	3	-	0	0.591042
P36776_LONP1	untitled.rna	456	507	-	49.41	2.18	1	-	0	-	0	0.591
P11171_EPB41	untitled.rna	356	407	-	49.4	2.18	1	-	0	-	0	0.591
P36776_LONP1	untitled.rna	431	482	-	49.4	2.18	1	-	0	-	0	0.591
Q9HBL0_TNS1	untitled.rna	356	407	-	49.38	2.18	1	-	0	-	0	0.590917
Q6IMN6_CAPRIN2	untitled.rna	326	377	-	49.37	2.18	1	PF12287	1	-	0	0.590917
P16383_GCFC2	untitled.rna	156	207	-	49.36	2.18	1	-	0	-	0	0.590875
P21127_CDK11B	untitled.rna	331	382	-	49.35	2.18	1	-	0	-	0	0.590875
Q92616_GCN1	untitled.rna	331	382	-	49.34	2.18	1	-	0	-	0	0.590833
Q8TDD1_DDX54	untitled.rna	331	382	-	49.33	2.18	1	PF00270,PF00271,PF08147,PF04851	4	-	0	0.590792
Q9BXT8_RNF17	untitled.rna	331	382	-	49.33	2.18	1	PF00567	1	-	0	0.590792
Q9C0E2_XPO4	untitled.rna	331	382	-	49.33	2.18	1	-	0	-	0	0.590792
Q13769_THOC5	untitled.rna	356	407	-	49.32	2.18	1	-	0	-	0	0.590792
Q99798_ACO2	untitled.rna	356	407	-	49.31	2.18	1	PF00330,PF00694	2	-	0	0.59075
Q12788_TBL3	untitled.rna	356	407	-	49.3	2.18	1	PF00400,PF08625	2	-	0	0.59075
Q9NR97_TLR8	untitled.rna	331	382	-	49.3	2.18	1	-	0	-	0	0.59075
O60293_ZFC3H1	untitled.rna	431	482	-	49.29	2.18	1	PF10650	1	-	0	0.590708
Q8IY81_FTSJ3	untitled.rna	356	407	-	49.29	2.18	1	PF01728	1	-	0	0.590708
Q96T21_SECISBP2	untitled.rna	156	207	-	49.28	2.18	1	PF01248	1	-	0	0.590667
Q9HCG8_CWC22	untitled.rna	326	377	-	49.28	2.18	1	PF02847	1	-	0	0.590667
O75534_CSDE1	untitled.rna	156	207	-	49.27	2.18	1	PF00313,PF12901	2	-	0	0.590667
P09327_VIL1	untitled.rna	156	207	-	49.27	2.18	1	-	0	-	0	0.590667
Q9BQG0_MYBBP1A	untitled.rna	356	407	-	49.26	2.17	1	-	0	-	0	0.590625
Q9NRA8_EIF4ENIF1	untitled.rna	431	482	-	49.25	2.17	1	PF10477	1	-	0	0.590583
Q9NR97_TLR8	untitled.rna	356	407	-	49.22	2.17	1	-	0	-	0	0.590542
Q9H0D6_XRN2	untitled.rna	331	382	-	49.21	2.17	1	PF03159	1	-	0	0.5905
Q8IY21_DDX60	untitled.rna	456	507	-	49.2	2.17	1	PF00270,PF04851,PF00271	3	-	0	0.590458
O43823_AKAP8	untitled.rna	356	407	-	49.18	2.17	1	PF04988	1	-	0	0.590417
Q9UGU0_TCF20	untitled.rna	356	407	-	49.17	2.17	1	-	0	-	0	0.590417
Q9Y2W1_THRAP3	untitled.rna	156	207	-	49.17	2.17	1	PF15440	1	-	0	0.590417
P55072_VCP	untitled.rna	331	382	-	49.15	2.17	1	-	0	-	0	0.590333
Q86VP6_CAND1	untitled.rna	331	382	-	49.15	2.17	1	-	0	-	0	0.590333
P55196_AFDN	untitled.rna	326	377	-	49.11	2.17	1	PF00498	1	-	0	0.59025
Q9NVU7_SDAD1	untitled.rna	356	407	-	49.11	2.17	1	-	0	-	0	0.59025
Q92614_MYO18A	untitled.rna	326	377	-	49.05	2.16	1	-	0	-	0	0.590083
P30414_NKTR	untitled.rna	331	382	-	49.04	2.16	1	PF00160	1	-	0	0.590083
Q86UR5_RIMS1	untitled.rna	331	382	-	49.03	2.16	1	-	0	-	0	0.590042
Q92900_UPF1	untitled.rna	431	482	-	49.02	2.16	1	PF09416,PF13087,PF13086,PF13604,PF13245,PF04851	6	-	0	0.590042
Q9Y3T9_NOC2L	untitled.rna	326	377	-	49.02	2.16	1	PF03715	1	-	0	0.590042
O60522_TDRD6	untitled.rna	156	207	-	48.99	2.16	1	PF00567	1	-	0	0.589958
Q9BXJ9_NAA15	untitled.rna	356	407	-	48.97	2.16	1	PF13181	1	-	0	0.589875
Q96HW7_INTS4	untitled.rna	156	207	-	48.96	2.16	1	-	0	-	0	0.589875
Q9BX66_SORBS1	untitled.rna	331	382	-	48.96	2.16	1	-	0	-	0	0.589875
P17480_UBTF	untitled.rna	331	382	-	48.95	2.16	1	-	0	-	0	0.589833
Q5QJE6_DNTTIP2	untitled.rna	331	382	-	48.94	2.16	1	PF08698	1	-	0	0.589833
Q8NHU6_TDRD7	untitled.rna	356	407	-	48.93	2.15	1	PF00567	1	-	0	0.589792
Q8IX12_CCAR1	untitled.rna	456	507	-	48.92	2.15	1	PF14444,PF02037	2	-	0	0.58975
Q9Y520_PRRC2C	untitled.rna	331	382	-	48.92	2.15	1	-	0	-	0	0.58975
Q9NRA8_EIF4ENIF1	untitled.rna	456	507	-	48.91	2.15	1	PF10477	1	-	0	0.58975
O75460_ERN1	untitled.rna	331	382	-	48.87	2.15	1	PF06479	1	-	0	0.589625
Q9BQ52_ELAC2	untitled.rna	331	382	-	48.87	2.15	1	PF13691	1	-	0	0.589625
Q86US8_SMG6	untitled.rna	456	507	-	48.85	2.15	1	PF10373,PF13638,PF10374	3	-	0	0.589583
Q8NI36_WDR36	untitled.rna	356	407	-	48.85	2.15	1	PF04192,PF00400	2	-	0	0.589583
Q14151_SAFB2	untitled.rna	331	382	-	48.83	2.15	1	PF00076,PF02037	2	-	0	0.589542
O94906_PRPF6	untitled.rna	356	407	-	48.81	2.15	1	PF06424	1	-	0	0.5895
P78527_PRKDC	untitled.rna	331	382	-	48.79	2.15	1	-	0	-	0	0.589458
Q5T7N2_L1TD1	untitled.rna	431	482	-	48.77	2.15	1	PF02994	1	-	0	0.589375
Q5TAP6_UTP14C	untitled.rna	356	407	-	48.77	2.15	1	PF04615	1	-	0	0.589375
Q92614_MYO18A	untitled.rna	331	382	-	48.77	2.15	1	-	0	-	0	0.589375
Q15149_PLEC	untitled.rna	356	407	-	48.75	2.14	1	PF03501	1	-	0	0.589333
Q9UIF8_BAZ2B	untitled.rna	431	482	-	48.73	2.14	1	PF01429	1	-	0	0.589292
O43719_HTATSF1	untitled.rna	431	482	-	48.7	2.14	1	PF00076	1	-	0	0.589208
Q7KZ85_SUPT6H	untitled.rna	431	482	-	48.68	2.14	1	PF00575	1	-	0	0.589167
Q14980_NUMA1	untitled.rna	156	207	-	48.67	2.14	1	-	0	-	0	0.589125
O75116_ROCK2	untitled.rna	156	207	-	48.66	2.14	1	-	0	-	0	0.589125
Q05193_DNM1	untitled.rna	326	377	-	48.66	2.14	1	-	0	-	0	0.589125
Q9NR48_ASH1L	untitled.rna	356	407	-	48.64	2.14	1	-	0	-	0	0.589042
O60716_CTNND1	untitled.rna	356	407	-	48.63	2.14	1	-	0	-	0	0.589042
Q5T5J6_SWT1	untitled.rna	326	377	-	48.63	2.14	1	PF13638	1	-	0	0.589042
Q58A45_PAN3	untitled.rna	326	377	-	48.62	2.14	1	-	0	-	0	0.589
O60271_SPAG9	untitled.rna	356	407	-	48.57	2.13	1	-	0	-	0	0.588875
O60287_URB1	untitled.rna	156	207	-	48.57	2.13	1	PF11707	1	-	0	0.588875
P46087_NOP2	untitled.rna	326	377	-	48.57	2.13	1	PF01189	1	-	0	0.588875
Q9UI17_DMGDH	untitled.rna	331	382	-	48.56	2.13	1	-	0	-	0	0.588875
Q6Y7W6_GIGYF2	untitled.rna	156	207	-	48.55	2.13	1	-	0	-	0	0.588833
Q9C0C9_UBE2O	untitled.rna	331	382	-	48.55	2.13	1	-	0	-	0	0.588833
Q05682_CALD1	untitled.rna	156	207	-	48.54	2.13	1	-	0	-	0	0.588792
Q9BYX4_IFIH1	untitled.rna	156	207	-	48.54	2.13	1	-	0	-	0	0.588792
Q92616_GCN1	untitled.rna	326	377	-	48.52	2.13	1	-	0	-	0	0.58875
Q92974_ARHGEF2	untitled.rna	156	207	-	48.51	2.13	1	-	0	-	0	0.588708
P11387_TOP1	untitled.rna	356	407	-	48.5	2.13	1	-	0	-	0	0.588708
P07814_EPRS1	untitled.rna	326	377	-	48.49	2.13	1	PF00749,PF03950,PF09180,PF00587,PF03129	5	-	0	0.588667
Q00341_HDLBP	untitled.rna	156	207	-	48.49	2.13	1	PF00013	1	-	0	0.588667
Q8N163_CCAR2	untitled.rna	326	377	-	48.49	2.13	1	PF14444	1	-	0	0.588667
Q9NX05_FAM120C	untitled.rna	356	407	-	48.48	2.13	1	-	0	-	0	0.588667
Q05707_COL14A1	untitled.rna	326	377	-	48.46	2.13	1	-	0	-	0	0.588583
Q96J94_PIWIL1	untitled.rna	331	382	-	48.46	2.13	1	-	0	-	0	0.588583
Q07954_LRP1	untitled.rna	356	407	-	48.41	2.12	1	-	0	-	0	0.588458
Q9P2E3_ZNFX1	untitled.rna	326	377	-	48.4	2.12	1	PF13087,PF13086,PF13245	3	-	0	0.588458
Q9NW13_RBM28	untitled.rna	356	407	-	48.39	2.12	1	PF00076	1	-	0	0.588417
Q8N1G2_CMTR1	untitled.rna	156	207	-	48.38	2.12	1	-	0	-	0	0.588417
Q9BYK8_HELZ2	untitled.rna	356	407	-	48.38	2.12	1	PF13086,PF13087,PF00773,PF13245	4	-	0	0.588417
Q12873_CHD3	untitled.rna	331	382	-	48.35	2.12	1	PF00176,PF00271,PF04851	3	-	0	0.588333
P59045_NLRP11	untitled.rna	356	407	-	48.33	2.12	1	-	0	-	0	0.588292
Q86XP3_DDX42	untitled.rna	326	377	-	48.33	2.12	1	PF00270,PF00271,PF04851	3	-	0	0.588292
Q9BRZ2_TRIM56	untitled.rna	331	382	-	48.33	2.12	1	PF00097,PF13923	2	-	0	0.588292
O43707_ACTN4	untitled.rna	326	377	-	48.32	2.12	1	-	0	-	0	0.58825
Q6P9B9_INTS5	untitled.rna	156	207	-	48.32	2.12	1	PF14838,PF14837	2	-	0	0.58825
Q9P2M7_CGN	untitled.rna	156	207	-	48.31	2.12	1	-	0	-	0	0.588208
O15455_TLR3	untitled.rna	356	407	-	48.3	2.12	1	-	0	-	0	0.588208
P43243_MATR3	untitled.rna	156	207	-	48.27	2.12	1	-	0	-	0	0.588125
Q14151_SAFB2	untitled.rna	326	377	-	48.27	2.12	1	PF00076,PF02037	2	-	0	0.588125
Q9BZJ0_CRNKL1	untitled.rna	326	377	-	48.26	2.11	1	PF02184,PF05843	2	-	0	0.588083
Q9C0C9_UBE2O	untitled.rna	326	377	-	48.26	2.11	1	-	0	-	0	0.588083
Q15061_WDR43	untitled.rna	456	507	-	48.25	2.11	1	PF04003,PF00400	2	-	0	0.588083
Q86UR5_RIMS1	untitled.rna	326	377	-	48.25	2.11	1	-	0	-	0	0.588083
Q9GZR7_DDX24	untitled.rna	331	382	-	48.25	2.11	1	PF00270,PF00271	2	-	0	0.588083
Q9C0B0_UNK	untitled.rna	326	377	-	48.24	2.11	1	PF00642	1	-	0	0.588042
Q96EY7_PTCD3	untitled.rna	356	407	-	48.23	2.11	1	-	0	-	0	0.588
Q96KR1_ZFR	untitled.rna	431	482	-	48.23	2.11	1	PF07528,PF12874	2	-	0	0.588
O15042_U2SURP	untitled.rna	326	377	-	48.22	2.11	1	PF01805,PF00076,PF08312	3	-	0	0.588
Q8NAT2_TDRD5	untitled.rna	331	382	-	48.21	2.11	1	PF00567	1	-	0	0.587958
P46821_MAP1B	untitled.rna	156	207	-	48.2	2.11	1	-	0	-	0	0.587958
Q6PKG0_LARP1	untitled.rna	431	482	-	48.2	2.11	1	PF05383	1	-	0	0.587958
Q9UII4_HERC5	untitled.rna	326	377	-	48.2	2.11	1	-	0	-	0	0.587958
Q9H9P5_UNKL	untitled.rna	356	407	-	48.19	2.11	1	PF00642	1	-	0	0.587917
P46459_NSF	untitled.rna	431	482	-	48.17	2.11	1	-	0	-	0	0.587875
Q13395_TARBP1	untitled.rna	331	382	-	48.17	2.11	1	PF00588	1	-	0	0.587875
Q14690_PDCD11	untitled.rna	326	377	-	48.17	2.11	1	PF00575,PF05843	2	-	0	0.587875
Q8NDG6_TDRD9	untitled.rna	356	407	-	48.16	2.11	1	PF00567,PF00271,PF04408,PF00270	4	-	0	0.587833
P21333_FLNA	untitled.rna	331	382	-	48.15	2.11	1	-	0	-	0	0.587833
Q96RS0_TGS1	untitled.rna	356	407	-	48.15	2.11	1	PF09445,PF02475,PF01170	3	-	0	0.587833
Q9BX66_SORBS1	untitled.rna	326	377	-	48.15	2.11	1	-	0	-	0	0.587833
P29375_KDM5A	untitled.rna	356	407	-	48.14	2.11	1	-	0	-	0	0.587792
Q7Z3Z4_PIWIL4	untitled.rna	331	382	-	48.14	2.11	1	PF02171,PF02170	2	-	0	0.587792
Q9H6R4_NOL6	untitled.rna	356	407	-	48.14	2.11	1	PF03813	1	-	0	0.587792
Q9NYK1_TLR7	untitled.rna	331	382	-	48.14	2.11	1	-	0	-	0	0.587792
O00566_MPHOSPH10	untitled.rna	326	377	-	48.11	2.1	1	PF04006	1	-	0	0.587708
Q9UI17_DMGDH	untitled.rna	326	377	-	48.11	2.1	1	-	0	-	0	0.587708
P14625_HSP90B1	untitled.rna	456	507	-	48.1	2.1	1	-	0	-	0	0.587708
Q9HCK5_AGO4	untitled.rna	356	407	-	48.1	2.1	1	PF02171,PF02170	2	-	0	0.587708
Q8NI36_WDR36	untitled.rna	331	382	-	48.09	2.1	1	PF04192,PF00400	2	-	0	0.587667
Q86VP6_CAND1	untitled.rna	326	377	-	48.08	2.1	1	-	0	-	0	0.587625
Q9UKK3_PARP4	untitled.rna	356	407	-	48.07	2.1	1	PF00644	1	-	0	0.587625
P11498_PC	untitled.rna	331	382	-	48.05	2.1	1	-	0	-	0	0.587542
Q9UPT8_ZC3H4	untitled.rna	331	382	-	48.04	2.1	1	PF00642	1	-	0	0.587542
P54253_ATXN1	untitled.rna	576	627	-	48.03	2.1	1	PF08517	1	-	0	0.5875
Q13435_SF3B2	untitled.rna	356	407	-	48.03	2.1	1	PF04037,PF02037	2	-	0	0.5875
Q15020_SART3	untitled.rna	331	382	-	47.99	2.1	1	PF00076,PF05391	2	-	0	0.587417
Q9H9J4_USP42	untitled.rna	356	407	-	47.99	2.1	1	-	0	-	0	0.587417
O60763_USO1	untitled.rna	156	207	-	47.96	2.1	1	-	0	-	0	0.587333
P35221_CTNNA1	untitled.rna	431	482	-	47.9	2.09	1	-	0	-	0	0.587167
O43491_EPB41L2	untitled.rna	331	382	-	47.88	2.09	1	-	0	-	0	0.587125
Q7L8L6_FASTKD5	untitled.rna	356	407	-	47.87	2.09	1	PF08368,PF06743,PF08373	3	-	0	0.587125
Q9H2Y7_ZNF106	untitled.rna	356	407	-	47.86	2.09	1	-	0	-	0	0.587083
Q9Y6K5_OAS3	untitled.rna	356	407	-	47.86	2.09	1	PF10421	1	-	0	0.587083
Q9Y5B9_SUPT16H	untitled.rna	156	207	-	47.85	2.09	1	PF00557	1	-	0	0.587042
Q9C0E2_XPO4	untitled.rna	326	377	-	47.84	2.09	1	-	0	-	0	0.587042
Q9NZJ5_EIF2AK3	untitled.rna	331	382	-	47.83	2.09	1	-	0	-	0	0.587
Q9UBK2_PPARGC1A	untitled.rna	356	407	-	47.83	2.09	1	PF00076	1	-	0	0.587
P53618_COPB1	untitled.rna	156	207	-	47.82	2.09	1	-	0	-	0	0.587
Q8IY81_FTSJ3	untitled.rna	331	382	-	47.82	2.09	1	PF01728	1	-	0	0.587
P54886_ALDH18A1	untitled.rna	326	377	-	47.81	2.09	1	-	0	-	0	0.586958
Q7KZF4_SND1	untitled.rna	156	207	-	47.8	2.09	1	PF00565,PF00567	2	-	0	0.586917
Q8IYB8_SUPV3L1	untitled.rna	356	407	-	47.79	2.09	1	PF12513,PF00271	2	-	0	0.586917
O00566_MPHOSPH10	untitled.rna	331	382	-	47.78	2.08	1	PF04006	1	-	0	0.586875
P78332_RBM6	untitled.rna	331	382	-	47.78	2.08	1	PF01585	1	-	0	0.586875
Q99973_TEP1	untitled.rna	356	407	-	47.78	2.08	1	PF05731,PF00400	2	-	0	0.586875
Q2NL82_TSR1	untitled.rna	356	407	-	47.75	2.08	1	PF08142	1	-	0	0.586792
Q8TC59_PIWIL2	untitled.rna	331	382	-	47.74	2.08	1	PF02171,PF02170	2	-	0	0.586792
P49792_RANBP2	untitled.rna	431	482	-	47.73	2.08	1	PF00641,PF00160	2	-	0	0.58675
P55072_VCP	untitled.rna	326	377	-	47.73	2.08	1	-	0	-	0	0.58675
Q9NZJ5_EIF2AK3	untitled.rna	326	377	-	47.73	2.08	1	-	0	-	0	0.58675
P30414_NKTR	untitled.rna	326	377	-	47.72	2.08	1	PF00160	1	-	0	0.586708
Q13144_EIF2B5	untitled.rna	331	382	-	47.69	2.08	1	PF02020	1	-	0	0.586667
Q969S9_GFM2	untitled.rna	331	382	-	47.69	2.08	1	PF00009,PF00679,PF03764,PF03144	4	-	0	0.586667
Q9NYF8_BCLAF1	untitled.rna	356	407	-	47.68	2.08	1	PF15440	1	-	0	0.586625
P26639_TARS1	untitled.rna	456	507	-	47.67	2.08	1	PF00587,PF03129,PF07973	3	-	0	0.586583
Q8WUQ7_CACTIN	untitled.rna	326	377	-	47.64	2.08	1	-	0	-	0	0.586542
Q8N1G2_CMTR1	untitled.rna	456	507	-	47.63	2.08	1	-	0	-	0	0.5865
Q99459_CDC5L	untitled.rna	456	507	-	47.63	2.08	1	PF11831	1	-	0	0.5865
Q9H2U1_DHX36	untitled.rna	156	207	-	47.62	2.08	1	PF04408,PF00271,PF00270	3	-	0	0.586458
Q9UGP8_SEC63	untitled.rna	576	627	-	47.61	2.08	1	-	0	-	0	0.586458
Q9H9A5_CNOT10	untitled.rna	331	382	-	47.6	2.07	1	-	0	-	0	0.586417
Q9Y520_PRRC2C	untitled.rna	326	377	-	47.59	2.07	1	-	0	-	0	0.586417
Q01780_EXOSC10	untitled.rna	356	407	-	47.57	2.07	1	PF01612,PF08066,PF00570	3	-	0	0.586333
Q14974_KPNB1	untitled.rna	326	377	-	47.56	2.07	1	PF03810	1	-	0	0.586333
Q8IYT2_CMTR2	untitled.rna	331	382	-	47.56	2.07	1	PF01728	1	-	0	0.586333
Q9Y4C8_RBM19	untitled.rna	331	382	-	47.56	2.07	1	PF00076	1	-	0	0.586333
Q14789_GOLGB1	untitled.rna	156	207	-	47.55	2.07	1	-	0	-	0	0.586292
Q7Z5L2_R3HCC1L	untitled.rna	326	377	-	47.55	2.07	1	-	0	-	0	0.586292
Q92834_RPGR	untitled.rna	156	207	-	47.54	2.07	1	-	0	-	0	0.58625
Q14980_NUMA1	untitled.rna	456	507	-	47.53	2.07	1	-	0	-	0	0.58625
Q15459_SF3A1	untitled.rna	331	382	-	47.51	2.07	1	PF12230,PF01805	2	-	0	0.586208
Q9UKV3_ACIN1	untitled.rna	326	377	-	47.48	2.07	1	PF02037	1	Q9UKV3|ACIN1|motif_2|27365209|iCLIP	1	0.752792
Q92620_DHX38	untitled.rna	156	207	-	47.47	2.07	1	PF04408,PF00271,PF00270	3	-	0	0.586083
Q15022_SUZ12	untitled.rna	576	627	-	47.46	2.07	1	-	0	-	0	0.586083
O00410_IPO5	untitled.rna	326	377	-	47.45	2.06	1	-	0	-	0	0.586042
P47897_QARS1	untitled.rna	356	407	-	47.45	2.06	1	PF00749,PF04558,PF03950,PF04557	4	-	0	0.586042
Q13144_EIF2B5	untitled.rna	326	377	-	47.45	2.06	1	PF02020	1	-	0	0.586042
Q8IXT5_RBM12B	untitled.rna	331	382	-	47.44	2.06	1	PF00076	1	-	0	0.586
P35579_MYH9	untitled.rna	356	407	-	47.43	2.06	1	-	0	-	0	0.586
P78332_RBM6	untitled.rna	326	377	-	47.43	2.06	1	PF01585	1	-	0	0.586
Q96J94_PIWIL1	untitled.rna	326	377	-	47.42	2.06	1	-	0	-	0	0.585958
Q99590_SCAF11	untitled.rna	156	207	-	47.42	2.06	1	PF13639	1	-	0	0.585958
Q8IYY4_DZIP1L	untitled.rna	356	407	-	47.41	2.06	1	-	0	-	0	0.585958
Q7L014_DDX46	untitled.rna	456	507	-	47.4	2.06	1	PF00270,PF00271	2	-	0	0.585917
Q9BQG0_MYBBP1A	untitled.rna	331	382	-	47.39	2.06	1	-	0	-	0	0.585875
Q08211_DHX9	untitled.rna	456	507	-	47.38	2.06	1	PF00035,PF00271,PF04408,PF00270	4	-	0	0.585875
Q7Z3Z4_PIWIL4	untitled.rna	326	377	-	47.37	2.06	1	PF02171,PF02170	2	-	0	0.585833
Q75QN2_INTS8	untitled.rna	356	407	-	47.36	2.06	1	-	0	-	0	0.585833
Q76FK4_NOL8	untitled.rna	356	407	-	47.33	2.06	1	PF00076	1	-	0	0.58575
Q9H501_ESF1	untitled.rna	576	627	-	47.33	2.06	1	PF08159	1	-	0	0.58575
P52756_RBM5	untitled.rna	356	407	-	47.32	2.06	1	PF01585,PF00076,PF00641,PF12656	4	-	0	0.585708
O75152_ZC3H11A	untitled.rna	331	382	-	47.31	2.06	1	-	0	-	0	0.585667
P54277_PMS1	untitled.rna	431	482	-	47.31	2.06	1	-	0	-	0	0.585667
Q05682_CALD1	untitled.rna	456	507	-	47.31	2.06	1	-	0	-	0	0.585667
Q9BYX4_IFIH1	untitled.rna	456	507	-	47.31	2.06	1	-	0	-	0	0.585667
P48200_IREB2	untitled.rna	356	407	-	47.3	2.06	1	PF00330,PF00694	2	-	0	0.585667
O60231_DHX16	untitled.rna	331	382	-	47.29	2.06	1	PF04408,PF00271,PF00270	3	-	0	0.585625
O75460_ERN1	untitled.rna	326	377	-	47.29	2.06	1	PF06479	1	-	0	0.585625
Q07954_LRP1	untitled.rna	331	382	-	47.29	2.06	1	-	0	-	0	0.585625
Q32MZ4_LRRFIP1	untitled.rna	156	207	-	47.29	2.06	1	PF09738	1	-	0	0.585625
Q14146_URB2	untitled.rna	356	407	-	47.28	2.06	1	PF10441	1	-	0	0.585625
Q8IXT5_RBM12B	untitled.rna	326	377	-	47.27	2.05	1	PF00076	1	-	0	0.585583
Q9Y2Z2_MTO1	untitled.rna	356	407	-	47.21	2.05	1	PF13932	1	-	0	0.585417
Q15022_SUZ12	untitled.rna	151	202	-	47.19	2.05	1	-	0	-	0	0.585375
Q5JTZ9_AARS2	untitled.rna	326	377	-	47.18	2.05	1	PF01411,PF07973	2	-	0	0.585375
P78344_EIF4G2	untitled.rna	326	377	-	47.17	2.05	1	PF02854,PF02020,PF02847	3	-	0	0.585333
Q9H0D6_XRN2	untitled.rna	326	377	-	47.15	2.05	1	PF03159	1	-	0	0.585292
P78527_PRKDC	untitled.rna	326	377	-	47.12	2.04	1	-	0	-	0	0.585208
Q69YN4_VIRMA	untitled.rna	156	207	-	47.12	2.04	1	-	0	-	0	0.585208
Q9P2J5_LARS1	untitled.rna	331	382	-	47.12	2.04	1	PF00133,PF09334,PF08264,PF01406	4	-	0	0.585208
Q8TF46_DIS3L	untitled.rna	356	407	-	47.11	2.04	1	PF00773	1	-	0	0.585167
O75179_ANKRD17	untitled.rna	356	407	-	47.1	2.04	1	PF00013	1	-	0	0.585167
Q8TDD1_DDX54	untitled.rna	326	377	-	47.1	2.04	1	PF00270,PF00271,PF08147,PF04851	4	-	0	0.585167
Q9H583_HEATR1	untitled.rna	326	377	-	47.07	2.04	1	PF12397	1	-	0	0.585083
Q12955_ANK3	untitled.rna	356	407	-	47.06	2.04	1	-	0	-	0	0.585042
Q15459_SF3A1	untitled.rna	326	377	-	47.06	2.04	1	PF12230,PF01805	2	-	0	0.585042
Q9BSC4_NOL10	untitled.rna	356	407	-	47.05	2.04	1	PF08159	1	-	0	0.585042
Q9Y4B5_MTCL1	untitled.rna	356	407	-	47.03	2.04	1	-	0	-	0	0.584958
Q9Y2W1_THRAP3	untitled.rna	456	507	-	47.02	2.04	1	PF15440	1	-	0	0.584958
P42694_HELZ	untitled.rna	356	407	-	47.01	2.04	1	PF13087,PF13086,PF13604,PF13245,PF00642	5	-	0	0.584917
Q15022_SUZ12	untitled.rna	581	632	-	47.01	2.04	1	-	0	-	0	0.584917
Q96HW7_INTS4	untitled.rna	456	507	-	47.01	2.04	1	-	0	-	0	0.584917
Q9H0H0_INTS2	untitled.rna	331	382	-	47.01	2.04	1	PF14750	1	-	0	0.584917
Q13435_SF3B2	untitled.rna	326	377	-	47	2.04	1	PF04037,PF02037	2	-	0	0.584917
Q9UIG0_BAZ1B	untitled.rna	156	207	-	46.99	2.04	1	-	0	-	0	0.584875
O43491_EPB41L2	untitled.rna	326	377	-	46.97	2.04	1	-	0	-	0	0.584833
Q86UP2_KTN1	untitled.rna	156	207	-	46.97	2.04	1	-	0	-	0	0.584833
P09327_VIL1	untitled.rna	456	507	-	46.96	2.04	1	-	0	-	0	0.584792
Q7Z2Z2_EFL1	untitled.rna	156	207	-	46.96	2.04	1	PF00009,PF00679	2	-	0	0.584792
Q7Z6E9_RBBP6	untitled.rna	356	407	-	46.95	2.04	1	PF13696,PF00098	2	-	0	0.584792
O14647_CHD2	untitled.rna	356	407	-	46.94	2.03	1	PF00176,PF00271,PF04851	3	-	0	0.58475
Q8N201_INTS1	untitled.rna	356	407	-	46.94	2.03	1	-	0	-	0	0.58475
Q9C0B9_ZCCHC2	untitled.rna	331	382	-	46.94	2.03	1	PF00098	1	-	0	0.58475
O60522_TDRD6	untitled.rna	456	507	-	46.93	2.03	1	PF00567	1	-	0	0.584708
Q9NRR4_DROSHA	untitled.rna	156	207	-	46.93	2.03	1	PF14622,PF00636,PF00035	3	-	0	0.584708
O14787_TNPO2	untitled.rna	156	207	-	46.92	2.03	1	PF03810	1	-	0	0.584708
O14980_XPO1	untitled.rna	356	407	-	46.91	2.03	1	PF08767,PF08389,PF03810	3	-	0	0.584667
Q96EK7_FAM120B	untitled.rna	326	377	-	46.91	2.03	1	-	0	-	0	0.584667
O75643_SNRNP200	untitled.rna	431	482	-	46.9	2.03	1	PF00270,PF04851,PF00271	3	-	0	0.584667
P17480_UBTF	untitled.rna	326	377	-	46.89	2.03	1	-	0	-	0	0.584625
Q15061_WDR43	untitled.rna	156	207	-	46.89	2.03	1	PF04003,PF00400	2	-	0	0.584625
Q6ZP01_RBM44	untitled.rna	331	382	-	46.89	2.03	1	PF00076	1	-	0	0.584625
Q9NWH9_SLTM	untitled.rna	356	407	-	46.89	2.03	1	PF00076,PF02037,PF13893	3	-	0	0.584625
Q9P2E9_RRBP1	untitled.rna	331	382	-	46.89	2.03	1	-	0	-	0	0.584625
O43592_XPOT	untitled.rna	156	207	-	46.88	2.03	1	PF08389,PF03810	2	-	0	0.584583
P47897_QARS1	untitled.rna	331	382	-	46.88	2.03	1	PF00749,PF04558,PF03950,PF04557	4	-	0	0.584583
Q9Y5G4_PCDHGA9	untitled.rna	356	407	-	46.87	2.03	1	-	0	-	0	0.584583
P54253_ATXN1	untitled.rna	581	632	-	46.86	2.03	1	PF08517	1	-	0	0.584542
Q9HCK5_AGO4	untitled.rna	331	382	-	46.86	2.03	1	PF02171,PF02170	2	-	0	0.584542
Q9UGU0_TCF20	untitled.rna	331	382	-	46.86	2.03	1	-	0	-	0	0.584542
Q05823_RNASEL	untitled.rna	331	382	-	46.85	2.03	1	-	0	-	0	0.584542
Q8IZH2_XRN1	untitled.rna	356	407	-	46.85	2.03	1	PF03159	1	-	0	0.584542
O75113_N4BP1	untitled.rna	356	407	-	46.84	2.03	1	PF11977	1	-	0	0.5845
Q9NQC3_RTN4	untitled.rna	326	377	-	46.83	2.03	1	-	0	-	0	0.584458
Q99613_EIF3C	untitled.rna	356	407	-	46.82	2.03	1	PF05470	1	-	0	0.584458
P49790_NUP153	untitled.rna	356	407	-	46.81	2.03	1	PF00641	1	-	0	0.584417
Q7Z333_SETX	untitled.rna	326	377	-	46.8	2.02	1	PF13086,PF13087,PF13245,PF00580	4	-	0	0.584375
Q8IX01_SUGP2	untitled.rna	331	382	-	46.8	2.02	1	PF01805,PF01585	2	-	0	0.584375
Q92973_TNPO1	untitled.rna	331	382	-	46.8	2.02	1	PF03810	1	-	0	0.584375
Q969S9_GFM2	untitled.rna	326	377	-	46.77	2.02	1	PF00009,PF00679,PF03764,PF03144	4	-	0	0.584333
Q9BXT4_TDRD1	untitled.rna	431	482	-	46.76	2.02	1	PF00567	1	-	0	0.584292
Q12872_SFSWAP	untitled.rna	356	407	-	46.74	2.02	1	PF09750,PF01805	2	-	0	0.58425
Q7Z333_SETX	untitled.rna	331	382	-	46.74	2.02	1	PF13086,PF13087,PF13245,PF00580	4	-	0	0.58425
Q8IWA0_WDR75	untitled.rna	356	407	-	46.74	2.02	1	PF00400	1	-	0	0.58425
Q9BWU0_SLC4A1AP	untitled.rna	431	482	-	46.74	2.02	1	PF00498	1	-	0	0.58425
O14776_TCERG1	untitled.rna	576	627	-	46.73	2.02	1	-	0	-	0	0.584208
Q8NAT2_TDRD5	untitled.rna	326	377	-	46.73	2.02	1	PF00567	1	-	0	0.584208
Q09161_NCBP1	untitled.rna	331	382	-	46.72	2.02	1	PF09090,PF09088,PF02854	3	-	0	0.584208
O75400_PRPF40A	untitled.rna	156	207	-	46.71	2.02	1	-	0	-	0	0.584167
Q5QJE6_DNTTIP2	untitled.rna	326	377	-	46.7	2.02	1	PF08698	1	-	0	0.584125
Q8NCM8_DYNC2H1	untitled.rna	156	207	-	46.68	2.02	1	-	0	-	0	0.584083
Q9P2E9_RRBP1	untitled.rna	326	377	-	46.65	2.02	1	-	0	-	0	0.584
O75116_ROCK2	untitled.rna	456	507	-	46.62	2.02	1	-	0	-	0	0.583958
Q9BQ52_ELAC2	untitled.rna	326	377	-	46.62	2.02	1	PF13691	1	-	0	0.583958
Q9P2J5_LARS1	untitled.rna	326	377	-	46.62	2.02	1	PF00133,PF09334,PF08264,PF01406	4	-	0	0.583958
O94829_IPO13	untitled.rna	356	407	-	46.57	2.01	1	PF08389,PF03810	2	-	0	0.583792
Q6ZP01_RBM44	untitled.rna	356	407	-	46.56	2.01	1	PF00076	1	-	0	0.583792
Q9UK61_TASOR	untitled.rna	156	207	-	46.56	2.01	1	-	0	-	0	0.583792
Q8NDT2_RBM15B	untitled.rna	156	207	-	46.55	2.01	1	PF07744,PF00076	2	-	0	0.58375
Q8TCS8_PNPT1	untitled.rna	331	382	-	46.55	2.01	1	PF01138,PF03725,PF03726,PF00013,PF00575	5	-	0	0.58375
O75152_ZC3H11A	untitled.rna	326	377	-	46.53	2.01	1	-	0	-	0	0.583708
Q13439_GOLGA4	untitled.rna	156	207	-	46.53	2.01	1	-	0	-	0	0.583708
Q15020_SART3	untitled.rna	326	377	-	46.53	2.01	1	PF00076,PF05391	2	-	0	0.583708
Q9NR97_TLR8	untitled.rna	326	377	-	46.53	2.01	1	-	0	-	0	0.583708
Q8IYL2_TRMT44	untitled.rna	156	207	-	46.52	2.01	1	PF07757	1	-	0	0.583667
Q01082_SPTBN1	untitled.rna	156	207	-	46.51	2.01	1	-	0	-	0	0.583667
Q9BXT8_RNF17	untitled.rna	356	407	-	46.5	2.01	1	PF00567	1	-	0	0.583625
P54253_ATXN1	untitled.rna	151	202	-	46.47	2	1	PF08517	1	-	0	0.583542
Q702N8_XIRP1	untitled.rna	356	407	-	46.47	2	1	-	0	-	0	0.583542
Q9H2T7_RANBP17	untitled.rna	331	382	-	46.47	2	1	PF03810	1	-	0	0.583542
Q03701_CEBPZ	untitled.rna	326	377	-	46.45	2	1	PF03914	1	-	0	0.5835
Q8N5C6_SRBD1	untitled.rna	331	382	-	46.44	2	1	PF00575	1	-	0	0.5835
P11498_PC	untitled.rna	326	377	-	46.43	2	1	-	0	-	0	0.583458
Q8N302_AGGF1	untitled.rna	356	407	-	46.42	2	1	-	0	-	0	0.583417
Q92888_ARHGEF1	untitled.rna	431	482	-	46.41	2	1	-	0	-	0	0.583417
Q96T58_SPEN	untitled.rna	356	407	-	46.41	2	1	PF00076,PF07744	2	-	0	0.583417
P21127_CDK11B	untitled.rna	456	507	-	46.4	2	1	-	0	-	0	0.583375
Q14697_GANAB	untitled.rna	156	207	-	46.38	2	1	-	0	-	0	0.583333
Q9C0B9_ZCCHC2	untitled.rna	356	407	-	46.37	2	1	PF00098	1	-	0	0.583292
Q9UPN6_SCAF8	untitled.rna	331	382	-	46.37	2	1	PF00076	1	-	0	0.583292
P41252_IARS1	untitled.rna	156	207	-	46.35	2	1	PF00133,PF08264,PF09334	3	-	0	0.58325
Q14152_EIF3A	untitled.rna	156	207	-	46.35	2	1	-	0	-	0	0.58325
Q13813_SPTAN1	untitled.rna	356	407	-	46.33	2	1	-	0	-	0	0.583208
Q96GQ7_DDX27	untitled.rna	331	382	-	46.33	2	1	PF00270,PF00271,PF04851	3	-	0	0.583208
Q9NRC6_SPTBN5	untitled.rna	331	382	-	46.33	2	1	-	0	-	0	0.583208
P21333_FLNA	untitled.rna	326	377	-	46.3	2	1	-	0	-	0	0.583125
O60287_URB1	untitled.rna	456	507	-	46.29	1.99	1	PF11707	1	-	0	0.583083
O95373_IPO7	untitled.rna	156	207	-	46.29	1.99	1	PF03810	1	-	0	0.583083
Q9P2M7_CGN	untitled.rna	456	507	-	46.28	1.99	1	-	0	-	0	0.583083
Q9Y5B9_SUPT16H	untitled.rna	456	507	-	46.26	1.99	1	PF00557	1	-	0	0.583042
P14625_HSP90B1	untitled.rna	156	207	-	46.25	1.99	1	-	0	-	0	0.583
O15397_IPO8	untitled.rna	156	207	-	46.24	1.99	1	PF03810	1	-	0	0.582958
Q7KZF4_SND1	untitled.rna	456	507	-	46.24	1.99	1	PF00565,PF00567	2	-	0	0.582958
P16383_GCFC2	untitled.rna	456	507	-	46.22	1.99	1	-	0	-	0	0.582917
O43290_SART1	untitled.rna	576	627	-	46.2	1.99	1	PF03343	1	-	0	0.582875
P15924_DSP	untitled.rna	331	382	-	46.2	1.99	1	-	0	-	0	0.582875
Q75QN2_INTS8	untitled.rna	331	382	-	46.2	1.99	1	-	0	-	0	0.582875
Q8TC59_PIWIL2	untitled.rna	326	377	-	46.2	1.99	1	PF02171,PF02170	2	-	0	0.582875
Q9BRZ2_TRIM56	untitled.rna	326	377	-	46.19	1.99	1	PF00097,PF13923	2	-	0	0.582833
P26640_VARS1	untitled.rna	456	507	-	46.18	1.99	1	PF00133,PF08264,PF09334	3	-	0	0.582833
Q9H9A5_CNOT10	untitled.rna	326	377	-	46.18	1.99	1	-	0	-	0	0.582833
Q8IX01_SUGP2	untitled.rna	326	377	-	46.17	1.99	1	PF01805,PF01585	2	-	0	0.582792
Q9HBL0_TNS1	untitled.rna	331	382	-	46.15	1.99	1	-	0	-	0	0.58275
Q5H9U9_DDX60L	untitled.rna	356	407	-	46.14	1.99	1	PF00270,PF04851,PF00271	3	-	0	0.582708
Q9Y6K5_OAS3	untitled.rna	326	377	-	46.14	1.99	1	PF10421	1	-	0	0.582708
P43243_MATR3	untitled.rna	456	507	-	46.13	1.99	1	-	0	-	0	0.582708
Q12788_TBL3	untitled.rna	331	382	-	46.13	1.99	1	PF00400,PF08625	2	-	0	0.582708
Q9UIA9_XPO7	untitled.rna	331	382	-	46.13	1.99	1	PF03810	1	-	0	0.582708
P05023_ATP1A1	untitled.rna	156	207	-	46.12	1.98	1	-	0	-	0	0.582667
P41252_IARS1	untitled.rna	456	507	-	46.11	1.98	1	PF00133,PF08264,PF09334	3	-	0	0.582625
Q9BXT6_MOV10L1	untitled.rna	331	382	-	46.11	1.98	1	PF13087,PF13086,PF13604	3	-	0	0.582625
Q96RP9_GFM1	untitled.rna	331	382	-	46.1	1.98	1	PF00009,PF03764,PF00679,PF03144	4	-	0	0.582625
Q14004_CDK13	untitled.rna	326	377	-	46.09	1.98	1	-	0	-	0	0.582583
Q96RP9_GFM1	untitled.rna	356	407	-	46.07	1.98	1	PF00009,PF03764,PF00679,PF03144	4	-	0	0.582542
Q32MZ4_LRRFIP1	untitled.rna	456	507	-	46.03	1.98	1	PF09738	1	-	0	0.582458
Q9GZR7_DDX24	untitled.rna	326	377	-	46.03	1.98	1	PF00270,PF00271	2	-	0	0.582458
O75534_CSDE1	untitled.rna	456	507	-	46.02	1.98	1	PF00313,PF12901	2	-	0	0.582417
Q15393_SF3B3	untitled.rna	456	507	-	46.02	1.98	1	PF03178	1	-	0	0.582417
Q9NYK1_TLR7	untitled.rna	326	377	-	46.02	1.98	1	-	0	-	0	0.582417
Q9UHB7_AFF4	untitled.rna	356	407	-	46.01	1.98	1	PF05110	1	-	0	0.582375
Q14152_EIF3A	untitled.rna	456	507	-	46	1.98	1	-	0	-	0	0.582375
Q9Y678_COPG1	untitled.rna	156	207	-	46	1.98	1	-	0	-	0	0.582375
B5ME19_EIF3CL	untitled.rna	356	407	-	45.99	1.98	1	PF05470	1	-	0	0.582333
O60518_RANBP6	untitled.rna	356	407	-	45.99	1.98	1	-	0	-	0	0.582333
P15924_DSP	untitled.rna	326	377	-	45.98	1.98	1	-	0	-	0	0.582333
Q86UA1_PRPF39	untitled.rna	356	407	-	45.96	1.97	1	-	0	-	0	0.58225
O15381_NVL	untitled.rna	356	407	-	45.95	1.97	1	-	0	-	0	0.58225
Q12873_CHD3	untitled.rna	326	377	-	45.95	1.97	1	PF00176,PF00271,PF04851	3	-	0	0.58225
Q5VYS8_TUT7	untitled.rna	331	382	-	45.95	1.97	1	PF03828,PF00098	2	-	0	0.58225
Q6ZU64_CFAP65	untitled.rna	156	207	-	45.95	1.97	1	-	0	-	0	0.58225
Q9H9J4_USP42	untitled.rna	331	382	-	45.95	1.97	1	-	0	-	0	0.58225
O60306_AQR	untitled.rna	356	407	-	45.94	1.97	1	PF13086,PF13087,PF13245,PF04851	4	-	0	0.582208
Q14004_CDK13	untitled.rna	331	382	-	45.94	1.97	1	-	0	-	0	0.582208
Q86UP2_KTN1	untitled.rna	456	507	-	45.94	1.97	1	-	0	-	0	0.582208
P22314_UBA1	untitled.rna	356	407	-	45.93	1.97	1	-	0	-	0	0.582208
P27816_MAP4	untitled.rna	331	382	-	45.92	1.97	1	-	0	-	0	0.582167
P24928_POLR2A	untitled.rna	156	207	-	45.89	1.97	1	PF04997,PF04998,PF00623,PF04992,PF04990,PF04983,PF05000	7	-	0	0.582083
Q05209_PTPN12	untitled.rna	356	407	-	45.87	1.97	1	-	0	-	0	0.582042
Q13395_TARBP1	untitled.rna	326	377	-	45.86	1.97	1	PF00588	1	-	0	0.582
Q14764_MVP	untitled.rna	331	382	-	45.86	1.97	1	PF01505	1	-	0	0.582
Q92973_TNPO1	untitled.rna	356	407	-	45.86	1.97	1	PF03810	1	-	0	0.582
O60294_LCMT2	untitled.rna	356	407	-	45.85	1.97	1	-	0	-	0	0.582
A2RTX5_TARS3	untitled.rna	356	407	-	45.84	1.97	1	PF00587,PF03129,PF07973	3	-	0	0.581958
P38646_HSPA9	untitled.rna	326	377	-	45.84	1.97	1	PF02782	1	-	0	0.581958
Q7L014_DDX46	untitled.rna	431	482	-	45.84	1.97	1	PF00270,PF00271	2	-	0	0.581958
Q9UBB9_TFIP11	untitled.rna	156	207	-	45.82	1.97	1	PF01585	1	-	0	0.581917
Q92797_SYMPK	untitled.rna	156	207	-	45.81	1.97	1	PF12295	1	-	0	0.581875
Q9UGP8_SEC63	untitled.rna	351	402	-	45.81	1.97	1	-	0	-	0	0.581875
Q9Y2L1_DIS3	untitled.rna	156	207	-	45.8	1.97	1	PF00773,PF13638	2	-	0	0.581875
Q9H501_ESF1	untitled.rna	581	632	-	45.76	1.96	1	PF08159	1	-	0	0.58175
Q9UPS6_SETD1B	untitled.rna	356	407	-	45.76	1.96	1	PF00076	1	-	0	0.58175
Q92620_DHX38	untitled.rna	456	507	-	45.75	1.96	1	PF04408,PF00271,PF00270	3	-	0	0.58175
Q05823_RNASEL	untitled.rna	326	377	-	45.74	1.96	1	-	0	-	0	0.581708
P27816_MAP4	untitled.rna	326	377	-	45.73	1.96	1	-	0	-	0	0.581667
O60231_DHX16	untitled.rna	326	377	-	45.72	1.96	1	PF04408,PF00271,PF00270	3	-	0	0.581667
P09874_PARP1	untitled.rna	156	207	-	45.72	1.96	1	PF00644,PF05406	2	-	0	0.581667
Q8N5C6_SRBD1	untitled.rna	326	377	-	45.72	1.96	1	PF00575	1	-	0	0.581667
O15381_NVL	untitled.rna	331	382	-	45.71	1.96	1	-	0	-	0	0.581625
O94906_PRPF6	untitled.rna	331	382	-	45.71	1.96	1	PF06424	1	-	0	0.581625
Q9H501_ESF1	untitled.rna	151	202	-	45.71	1.96	1	PF08159	1	-	0	0.581625
Q8TEX9_IPO4	untitled.rna	431	482	-	45.7	1.96	1	PF03810	1	-	0	0.581625
Q9Y6Y8_SEC23IP	untitled.rna	156	207	-	45.7	1.96	1	-	0	-	0	0.581625
Q96QU8_XPO6	untitled.rna	331	382	-	45.69	1.96	1	PF08389,PF03810	2	-	0	0.581583
Q92834_RPGR	untitled.rna	456	507	-	45.67	1.96	1	-	0	-	0	0.581542
Q8IYL2_TRMT44	untitled.rna	456	507	-	45.66	1.96	1	PF07757	1	-	0	0.5815
Q96T21_SECISBP2	untitled.rna	456	507	-	45.66	1.96	1	PF01248	1	-	0	0.5815
Q15031_LARS2	untitled.rna	356	407	-	45.65	1.96	1	PF00133,PF09334,PF08264	3	-	0	0.5815
Q8NI36_WDR36	untitled.rna	326	377	-	45.63	1.95	1	PF04192,PF00400	2	-	0	0.581417
Q9Y4C8_RBM19	untitled.rna	326	377	-	45.62	1.95	1	PF00076	1	-	0	0.581417
Q9UJC3_HOOK1	untitled.rna	156	207	-	45.61	1.95	1	-	0	-	0	0.581375
Q03701_CEBPZ	untitled.rna	331	382	-	45.59	1.95	1	PF03914	1	-	0	0.581333
Q8WTT2_NOC3L	untitled.rna	331	382	-	45.59	1.95	1	PF03914,PF07540	2	-	0	0.581333
Q96SD1_DCLRE1C	untitled.rna	356	407	-	45.57	1.95	1	-	0	-	0	0.581292
Q9BXT8_RNF17	untitled.rna	326	377	-	45.56	1.95	1	PF00567	1	-	0	0.58125
Q14692_BMS1	untitled.rna	431	482	-	45.52	1.95	1	PF08142	1	-	0	0.581167
Q9NRC6_SPTBN5	untitled.rna	326	377	-	45.52	1.95	1	-	0	-	0	0.581167
P52756_RBM5	untitled.rna	331	382	-	45.51	1.95	1	PF01585,PF00076,PF00641,PF12656	4	-	0	0.581125
Q29RF7_PDS5A	untitled.rna	331	382	-	45.51	1.95	1	-	0	-	0	0.581125
P38646_HSPA9	untitled.rna	331	382	-	45.5	1.95	1	PF02782	1	-	0	0.581083
Q9NZB2_FAM120A	untitled.rna	356	407	-	45.48	1.94	1	-	0	-	0	0.581042
Q9Y6Y8_SEC23IP	untitled.rna	456	507	-	45.48	1.94	1	-	0	-	0	0.581042
Q13427_PPIG	untitled.rna	356	407	-	45.46	1.94	1	PF00160	1	-	0	0.581
Q8IY81_FTSJ3	untitled.rna	326	377	-	45.46	1.94	1	PF01728	1	-	0	0.581
Q7Z406_MYH14	untitled.rna	156	207	-	45.45	1.94	1	-	0	-	0	0.580958
P57678_GEMIN4	untitled.rna	456	507	-	45.44	1.94	1	-	0	-	0	0.580958
Q14241_ELOA	untitled.rna	156	207	-	45.44	1.94	1	-	0	-	0	0.580958
P57678_GEMIN4	untitled.rna	156	207	-	45.43	1.94	1	-	0	-	0	0.580917
O75691_UTP20	untitled.rna	356	407	-	45.42	1.94	1	PF07539	1	-	0	0.580917
Q14241_ELOA	untitled.rna	456	507	-	45.42	1.94	1	-	0	-	0	0.580917
P53618_COPB1	untitled.rna	456	507	-	45.41	1.94	1	-	0	-	0	0.580875
Q9HCE1_MOV10	untitled.rna	431	482	-	45.4	1.94	1	PF13087,PF13086,PF13604,PF13245,PF04851	5	-	0	0.580833
B5MCY1_TDRD15	untitled.rna	356	407	-	45.39	1.94	1	PF00567	1	-	0	0.580833
Q08211_DHX9	untitled.rna	431	482	-	45.39	1.94	1	PF00035,PF00271,PF04408,PF00270	4	-	0	0.580833
Q9UPR6_ZFR2	untitled.rna	326	377	-	45.35	1.94	1	PF07528,PF12874	2	-	0	0.580708
P78316_NOP14	untitled.rna	156	207	-	45.34	1.94	1	PF04147	1	-	0	0.580708
P51816_AFF2	untitled.rna	356	407	-	45.31	1.94	1	PF05110	1	-	0	0.580625
Q99973_TEP1	untitled.rna	331	382	-	45.3	1.93	1	PF05731,PF00400	2	-	0	0.580583
Q8NI27_THOC2	untitled.rna	356	407	-	45.28	1.93	1	PF11262,PF11732	2	-	0	0.580542
Q99798_ACO2	untitled.rna	331	382	-	45.28	1.93	1	PF00330,PF00694	2	-	0	0.580542
O94804_STK10	untitled.rna	431	482	-	45.27	1.93	1	-	0	-	0	0.5805
P48634_PRRC2A	untitled.rna	356	407	-	45.26	1.93	1	-	0	-	0	0.5805
Q7Z6Z7_HUWE1	untitled.rna	356	407	-	45.26	1.93	1	-	0	-	0	0.5805
Q9ULW0_TPX2	untitled.rna	456	507	-	45.26	1.93	1	-	0	-	0	0.5805
Q9UPR6_ZFR2	untitled.rna	331	382	-	45.26	1.93	1	PF07528,PF12874	2	-	0	0.5805
Q8IYT2_CMTR2	untitled.rna	326	377	-	45.24	1.93	1	PF01728	1	-	0	0.580458
O43707_ACTN4	untitled.rna	156	207	-	45.23	1.93	1	-	0	-	0	0.580417
Q9ULW0_TPX2	untitled.rna	431	482	-	45.22	1.93	1	-	0	-	0	0.580375
O43290_SART1	untitled.rna	151	202	-	45.21	1.93	1	PF03343	1	-	0	0.580375
Q8TCS8_PNPT1	untitled.rna	326	377	-	45.21	1.93	1	PF01138,PF03725,PF03726,PF00013,PF00575	5	-	0	0.580375
Q58A45_PAN3	untitled.rna	156	207	-	45.2	1.93	1	-	0	-	0	0.580333
Q9BXT6_MOV10L1	untitled.rna	326	377	-	45.19	1.93	1	PF13087,PF13086,PF13604	3	-	0	0.580333
Q9P2N5_RBM27	untitled.rna	356	407	-	45.19	1.93	1	PF01480,PF00076,PF00642	3	-	0	0.580333
Q9UGU0_TCF20	untitled.rna	326	377	-	45.19	1.93	1	-	0	-	0	0.580333
Q00341_HDLBP	untitled.rna	456	507	-	45.17	1.93	1	PF00013	1	-	0	0.58025
Q6NWY9_PRPF40B	untitled.rna	326	377	-	45.17	1.93	1	-	0	-	0	0.58025
Q5T0F9_CC2D1B	untitled.rna	326	377	-	45.16	1.93	1	-	0	-	0	0.58025
Q8N201_INTS1	untitled.rna	331	382	-	45.16	1.93	1	-	0	-	0	0.58025
P42704_LRPPRC	untitled.rna	156	207	-	45.13	1.92	1	-	0	-	0	0.580167
Q13439_GOLGA4	untitled.rna	456	507	-	45.13	1.92	1	-	0	-	0	0.580167
Q9UPN6_SCAF8	untitled.rna	326	377	-	45.13	1.92	1	PF00076	1	-	0	0.580167
Q9BQG0_MYBBP1A	untitled.rna	326	377	-	45.12	1.92	1	-	0	-	0	0.580125
Q9P2E3_ZNFX1	untitled.rna	156	207	-	45.12	1.92	1	PF13087,PF13086,PF13245	3	-	0	0.580125
Q6NWY9_PRPF40B	untitled.rna	331	382	-	45.11	1.92	1	-	0	-	0	0.580125
Q9HAV4_XPO5	untitled.rna	356	407	-	45.11	1.92	1	PF08389	1	-	0	0.580125
Q8WYQ5_DGCR8	untitled.rna	456	507	-	45.1	1.92	1	-	0	-	0	0.580083
Q9H0H0_INTS2	untitled.rna	326	377	-	45.1	1.92	1	PF14750	1	-	0	0.580083
P46821_MAP1B	untitled.rna	456	507	-	45.09	1.92	1	-	0	-	0	0.580042
Q07954_LRP1	untitled.rna	326	377	-	45.08	1.92	1	-	0	-	0	0.580042
Q9H2T7_RANBP17	untitled.rna	326	377	-	45.08	1.92	1	PF03810	1	-	0	0.580042
Q9UPT8_ZC3H4	untitled.rna	356	407	-	45.08	1.92	1	PF00642	1	-	0	0.580042
Q5XG87_TENT4A	untitled.rna	356	407	-	45.07	1.92	1	PF03828	1	-	0	0.58
Q96GQ7_DDX27	untitled.rna	326	377	-	45.07	1.92	1	PF00270,PF00271,PF04851	3	-	0	0.58
Q9NV66_TYW1	untitled.rna	356	407	-	45.06	1.92	1	PF08608	1	-	0	0.58
Q9NVR5_DNAAF2	untitled.rna	331	382	-	45.06	1.92	1	PF08190	1	-	0	0.58
O43290_SART1	untitled.rna	581	632	-	45.05	1.92	1	PF03343	1	-	0	0.579958
Q7L8L6_FASTKD5	untitled.rna	331	382	-	45.05	1.92	1	PF08368,PF06743,PF08373	3	-	0	0.579958
Q01082_SPTBN1	untitled.rna	456	507	-	45.04	1.92	1	-	0	-	0	0.579917
O15042_U2SURP	untitled.rna	156	207	-	45.02	1.92	1	PF01805,PF00076,PF08312	3	-	0	0.579875
P49589_CARS1	untitled.rna	576	627	-	45.02	1.92	1	PF01406	1	-	0	0.579875
Q5VYS8_TUT7	untitled.rna	326	377	-	45.02	1.92	1	PF03828,PF00098	2	-	0	0.579875
Q92900_UPF1	untitled.rna	576	627	-	45.02	1.92	1	PF09416,PF13087,PF13086,PF13604,PF13245,PF04851	6	-	0	0.579875
Q9HCS7_XAB2	untitled.rna	431	482	-	45.01	1.92	1	-	0	-	0	0.579875
Q8N3C0_ASCC3	untitled.rna	331	382	-	45	1.92	1	PF00270,PF04851,PF00271	3	-	0	0.579833
Q8N5U6_RNF10	untitled.rna	331	382	-	45	1.92	1	PF13639,PF00097	2	-	0	0.579833
Q9P2K8_EIF2AK4	untitled.rna	356	407	-	45	1.92	1	PF12745,PF13393	2	-	0	0.579833
O60293_ZFC3H1	untitled.rna	576	627	-	44.97	1.91	1	PF10650	1	-	0	0.57975
Q5T0F9_CC2D1B	untitled.rna	331	382	-	44.97	1.91	1	-	0	-	0	0.57975
O43719_HTATSF1	untitled.rna	576	627	-	44.96	1.91	1	PF00076	1	-	0	0.57975
Q04637_EIF4G1	untitled.rna	576	627	-	44.95	1.91	1	PF02854,PF02847,PF02020	3	-	0	0.579708
Q9BWU0_SLC4A1AP	untitled.rna	351	402	-	44.94	1.91	1	PF00498	1	-	0	0.579667
Q9P2I0_CPSF2	untitled.rna	356	407	-	44.93	1.91	1	PF10996,PF07521,PF00753	3	-	0	0.579667
Q6IMN6_CAPRIN2	untitled.rna	156	207	-	44.92	1.91	1	PF12287	1	-	0	0.579625
Q9NX05_FAM120C	untitled.rna	331	382	-	44.9	1.91	1	-	0	-	0	0.579583
Q9NZB2_FAM120A	untitled.rna	331	382	-	44.89	1.91	1	-	0	-	0	0.579542
Q7L7V1_DHX32	untitled.rna	156	207	-	44.88	1.91	1	PF04408	1	-	0	0.579542
Q9UIF8_BAZ2B	untitled.rna	576	627	-	44.87	1.91	1	PF01429	1	-	0	0.5795
Q96Q15_SMG1	untitled.rna	431	482	-	44.85	1.91	1	-	0	-	0	0.579458
Q9NYF8_BCLAF1	untitled.rna	331	382	-	44.85	1.91	1	PF15440	1	-	0	0.579458
P26639_TARS1	untitled.rna	431	482	-	44.82	1.9	1	PF00587,PF03129,PF07973	3	-	0	0.579375
Q12788_TBL3	untitled.rna	326	377	-	44.82	1.9	1	PF00400,PF08625	2	-	0	0.579375
Q8IY21_DDX60	untitled.rna	431	482	-	44.81	1.9	1	PF00270,PF04851,PF00271	3	-	0	0.579333
Q9HCG8_CWC22	untitled.rna	156	207	-	44.81	1.9	1	PF02847	1	-	0	0.579333
Q587J7_TDRD12	untitled.rna	356	407	-	44.8	1.9	1	PF00567,PF00270	2	-	0	0.579333
O14776_TCERG1	untitled.rna	351	402	-	44.79	1.9	1	-	0	-	0	0.579292
Q9UIA9_XPO7	untitled.rna	326	377	-	44.77	1.9	1	PF03810	1	-	0	0.57925
Q92974_ARHGEF2	untitled.rna	456	507	-	44.74	1.9	1	-	0	-	0	0.579167
Q92499_DDX1	untitled.rna	331	382	-	44.73	1.9	1	PF00270,PF00271,PF00622	3	-	0	0.579167
Q05193_DNM1	untitled.rna	156	207	-	44.72	1.9	1	-	0	-	0	0.579125
Q9BUQ8_DDX23	untitled.rna	576	627	-	44.72	1.9	1	PF00270,PF00271	2	-	0	0.579125
Q8IWZ3_ANKHD1	untitled.rna	356	407	-	44.68	1.9	1	PF00013	1	-	0	0.579042
Q9UPQ9_TNRC6B	untitled.rna	331	382	-	44.68	1.9	1	PF10427	1	-	0	0.579042
O60293_ZFC3H1	untitled.rna	351	402	-	44.67	1.9	1	PF10650	1	-	0	0.579
Q96QU8_XPO6	untitled.rna	326	377	-	44.67	1.9	1	PF08389,PF03810	2	-	0	0.579
P07814_EPRS1	untitled.rna	156	207	-	44.66	1.9	1	PF00749,PF03950,PF09180,PF00587,PF03129	5	-	0	0.578958
Q8WUM4_PDCD6IP	untitled.rna	156	207	-	44.66	1.9	1	-	0	-	0	0.578958
Q29RF7_PDS5A	untitled.rna	326	377	-	44.65	1.9	1	-	0	-	0	0.578958
Q9UEY8_ADD3	untitled.rna	356	407	-	44.65	1.9	1	-	0	-	0	0.578958
P11388_TOP2A	untitled.rna	356	407	-	44.63	1.89	1	PF01751	1	-	0	0.578875
P19338_NCL	untitled.rna	331	382	-	44.63	1.89	1	PF00076	1	-	0	0.578875
Q13523_PRPF4B	untitled.rna	356	407	-	44.61	1.89	1	-	0	-	0	0.578833
Q9NVR2_INTS10	untitled.rna	356	407	-	44.61	1.89	1	-	0	-	0	0.578833
O94913_PCF11	untitled.rna	356	407	-	44.6	1.89	1	-	0	-	0	0.578833
Q86XP3_DDX42	untitled.rna	156	207	-	44.6	1.89	1	PF00270,PF00271,PF04851	3	-	0	0.578833
Q5H9U9_DDX60L	untitled.rna	331	382	-	44.59	1.89	1	PF00270,PF04851,PF00271	3	-	0	0.578792
Q5T7N2_L1TD1	untitled.rna	576	627	-	44.59	1.89	1	PF02994	1	-	0	0.578792
Q99590_SCAF11	untitled.rna	456	507	-	44.59	1.89	1	PF13639	1	-	0	0.578792
Q6P9B9_INTS5	untitled.rna	456	507	-	44.58	1.89	1	PF14838,PF14837	2	-	0	0.57875
P46087_NOP2	untitled.rna	156	207	-	44.57	1.89	1	PF01189	1	-	0	0.57875
Q09161_NCBP1	untitled.rna	326	377	-	44.57	1.89	1	PF09090,PF09088,PF02854	3	-	0	0.57875
Q13206_DDX10	untitled.rna	576	627	-	44.56	1.89	1	PF00270,PF00271,PF13959,PF04851	4	-	0	0.578708
O15455_TLR3	untitled.rna	331	382	-	44.53	1.89	1	-	0	-	0	0.578625
Q8N5U6_RNF10	untitled.rna	326	377	-	44.52	1.89	1	PF13639,PF00097	2	-	0	0.578625
O14787_TNPO2	untitled.rna	456	507	-	44.51	1.89	1	PF03810	1	-	0	0.578583
Q6Y7W6_GIGYF2	untitled.rna	456	507	-	44.51	1.89	1	-	0	-	0	0.578583
Q9HBE1_PATZ1	untitled.rna	356	407	-	44.51	1.89	1	PF00096	1	-	0	0.578583
Q7Z5L2_R3HCC1L	untitled.rna	156	207	-	44.5	1.89	1	-	0	-	0	0.578583
P56192_MARS1	untitled.rna	331	382	-	44.49	1.88	1	PF09334	1	-	0	0.578542
Q9HBL0_TNS1	untitled.rna	326	377	-	44.49	1.88	1	-	0	-	0	0.578542
Q8WYQ5_DGCR8	untitled.rna	431	482	-	44.48	1.88	1	-	0	-	0	0.5785
Q13435_SF3B2	untitled.rna	156	207	-	44.47	1.88	1	PF04037,PF02037	2	-	0	0.5785
Q8IX18_DHX40	untitled.rna	356	407	-	44.47	1.88	1	PF04408,PF00271,PF00270	3	-	0	0.5785
Q8NBJ9_SIDT2	untitled.rna	356	407	-	44.47	1.88	1	PF13965	1	-	0	0.5785
Q8WTT2_NOC3L	untitled.rna	326	377	-	44.46	1.88	1	PF03914,PF07540	2	-	0	0.578458
Q9HCK5_AGO4	untitled.rna	326	377	-	44.45	1.88	1	PF02171,PF02170	2	-	0	0.578458
P56192_MARS1	untitled.rna	356	407	-	44.43	1.88	1	PF09334	1	-	0	0.578375
Q9UKV3_ACIN1	untitled.rna	156	207	-	44.43	1.88	1	PF02037	1	-	0	0.578375
P55196_AFDN	untitled.rna	156	207	-	44.42	1.88	1	PF00498	1	-	0	0.578375
Q00610_CLTC	untitled.rna	356	407	-	44.41	1.88	1	-	0	-	0	0.578333
P21127_CDK11B	untitled.rna	156	207	-	44.4	1.88	1	-	0	-	0	0.578292
Q69YN4_VIRMA	untitled.rna	456	507	-	44.4	1.88	1	-	0	-	0	0.578292
Q5XG87_TENT4A	untitled.rna	331	382	-	44.39	1.88	1	PF03828	1	-	0	0.578292
Q92541_RTF1	untitled.rna	356	407	-	44.39	1.88	1	-	0	-	0	0.578292
Q9UGP8_SEC63	untitled.rna	581	632	-	44.39	1.88	1	-	0	-	0	0.578292
Q7Z478_DHX29	untitled.rna	356	407	-	44.38	1.88	1	PF04408,PF00271,PF00270	3	-	0	0.57825
Q9BZJ0_CRNKL1	untitled.rna	156	207	-	44.36	1.88	1	PF02184,PF05843	2	-	0	0.578208
Q14147_DHX34	untitled.rna	331	382	-	44.35	1.88	1	PF04408,PF00271	2	-	0	0.578167
Q9NV88_INTS9	untitled.rna	356	407	-	44.35	1.88	1	-	0	-	0	0.578167
Q14684_RRP1B	untitled.rna	356	407	-	44.34	1.88	1	PF05997	1	-	0	0.578167
O60518_RANBP6	untitled.rna	331	382	-	44.33	1.88	1	-	0	-	0	0.578125
Q5T7N2_L1TD1	untitled.rna	351	402	-	44.33	1.88	1	PF02994	1	-	0	0.578125
Q9H9G7_AGO3	untitled.rna	356	407	-	44.32	1.88	1	PF02171,PF02170	2	-	0	0.578125
Q8NBJ9_SIDT2	untitled.rna	331	382	-	44.31	1.87	1	PF13965	1	-	0	0.578083
Q99728_BARD1	untitled.rna	356	407	-	44.3	1.87	1	-	0	-	0	0.578042
Q9UPT8_ZC3H4	untitled.rna	326	377	-	44.3	1.87	1	PF00642	1	-	0	0.578042
Q14764_MVP	untitled.rna	326	377	-	44.29	1.87	1	PF01505	1	-	0	0.578042
Q16513_PKN2	untitled.rna	356	407	-	44.29	1.87	1	-	0	-	0	0.578042
Q5TAP6_UTP14C	untitled.rna	331	382	-	44.29	1.87	1	PF04615	1	-	0	0.578042
Q9H583_HEATR1	untitled.rna	156	207	-	44.29	1.87	1	PF12397	1	-	0	0.578042
Q9C0B0_UNK	untitled.rna	156	207	-	44.28	1.87	1	PF00642	1	-	0	0.578
Q76FK4_NOL8	untitled.rna	331	382	-	44.27	1.87	1	PF00076	1	-	0	0.578
Q7Z2Z2_EFL1	untitled.rna	456	507	-	44.27	1.87	1	PF00009,PF00679	2	-	0	0.578
Q7Z3Z3_PIWIL3	untitled.rna	356	407	-	44.27	1.87	1	PF02171,PF02170	2	-	0	0.578
Q8N3C0_ASCC3	untitled.rna	326	377	-	44.27	1.87	1	PF00270,PF04851,PF00271	3	-	0	0.578
Q9UPQ9_TNRC6B	untitled.rna	326	377	-	44.27	1.87	1	PF10427	1	-	0	0.578
Q9BXJ9_NAA15	untitled.rna	331	382	-	44.26	1.87	1	PF13181	1	-	0	0.577958
Q8IZH2_XRN1	untitled.rna	331	382	-	44.25	1.87	1	PF03159	1	-	0	0.577917
Q96KR1_ZFR	untitled.rna	576	627	-	44.25	1.87	1	PF07528,PF12874	2	-	0	0.577917
Q9UII4_HERC5	untitled.rna	156	207	-	44.25	1.87	1	-	0	-	0	0.577917
Q14147_DHX34	untitled.rna	326	377	-	44.24	1.87	1	PF04408,PF00271	2	-	0	0.577917
Q8NDG6_TDRD9	untitled.rna	331	382	-	44.24	1.87	1	PF00567,PF00271,PF04408,PF00270	4	-	0	0.577917
Q9C0B9_ZCCHC2	untitled.rna	326	377	-	44.24	1.87	1	PF00098	1	-	0	0.577917
Q5UIP0_RIF1	untitled.rna	356	407	-	44.23	1.87	1	PF12231	1	-	0	0.577875
Q96Q15_SMG1	untitled.rna	456	507	-	44.23	1.87	1	-	0	-	0	0.577875
Q8NDT2_RBM15B	untitled.rna	456	507	-	44.22	1.87	1	PF07744,PF00076	2	-	0	0.577875
Q8WUM4_PDCD6IP	untitled.rna	456	507	-	44.22	1.87	1	-	0	-	0	0.577875
Q92614_MYO18A	untitled.rna	456	507	-	44.21	1.87	1	-	0	-	0	0.577833
P55060_CSE1L	untitled.rna	331	382	-	44.2	1.87	1	PF03810	1	-	0	0.577792
Q16891_IMMT	untitled.rna	331	382	-	44.19	1.87	1	-	0	-	0	0.577792
P05023_ATP1A1	untitled.rna	456	507	-	44.16	1.86	1	-	0	-	0	0.577708
P19338_NCL	untitled.rna	356	407	-	44.15	1.86	1	PF00076	1	-	0	0.577667
Q05707_COL14A1	untitled.rna	156	207	-	44.13	1.86	1	-	0	-	0	0.577625
Q9UHI6_DDX20	untitled.rna	356	407	-	44.12	1.86	1	PF00270,PF00271,PF04851	3	-	0	0.577583
Q14789_GOLGB1	untitled.rna	456	507	-	44.11	1.86	1	-	0	-	0	0.577583
Q9NVR5_DNAAF2	untitled.rna	326	377	-	44.11	1.86	1	PF08190	1	-	0	0.577583
O00410_IPO5	untitled.rna	156	207	-	44.1	1.86	1	-	0	-	0	0.577542
P47897_QARS1	untitled.rna	326	377	-	44.1	1.86	1	PF00749,PF04558,PF03950,PF04557	4	-	0	0.577542
Q9BW92_TARS2	untitled.rna	356	407	-	44.1	1.86	1	PF00587,PF03129,PF07973	3	-	0	0.577542
Q9UIF8_BAZ2B	untitled.rna	351	402	-	44.1	1.86	1	PF01429	1	-	0	0.577542
Q9H9J4_USP42	untitled.rna	326	377	-	44.08	1.86	1	-	0	-	0	0.5775
Q86YF9_DZIP1	untitled.rna	356	407	-	44.07	1.86	1	-	0	-	0	0.577458
Q92797_SYMPK	untitled.rna	456	507	-	44.07	1.86	1	PF12295	1	-	0	0.577458
Q96RS0_TGS1	untitled.rna	331	382	-	44.07	1.86	1	PF09445,PF02475,PF01170	3	-	0	0.577458
Q13427_PPIG	untitled.rna	331	382	-	44.06	1.86	1	PF00160	1	-	0	0.577458
P29375_KDM5A	untitled.rna	331	382	-	44.05	1.86	1	-	0	-	0	0.577417
Q7L7V1_DHX32	untitled.rna	456	507	-	44.05	1.86	1	PF04408	1	-	0	0.577417
Q6ZP01_RBM44	untitled.rna	326	377	-	44.03	1.86	1	PF00076	1	-	0	0.577375
O94906_PRPF6	untitled.rna	326	377	-	44.02	1.86	1	PF06424	1	-	0	0.577333
P35579_MYH9	untitled.rna	331	382	-	44.01	1.86	1	-	0	-	0	0.577333
P98175_RBM10	untitled.rna	331	382	-	44	1.86	1	PF01585,PF00076,PF12656,PF00641	4	-	0	0.577292
Q9UK61_TASOR	untitled.rna	456	507	-	44	1.86	1	-	0	-	0	0.577292
Q6ZU64_CFAP65	untitled.rna	456	507	-	43.99	1.86	1	-	0	-	0	0.577292
O15397_IPO8	untitled.rna	456	507	-	43.98	1.85	1	PF03810	1	-	0	0.57725
P59045_NLRP11	untitled.rna	331	382	-	43.98	1.85	1	-	0	-	0	0.57725
Q9H501_ESF1	untitled.rna	351	402	-	43.97	1.85	1	PF08159	1	-	0	0.577208
Q7Z406_MYH14	untitled.rna	456	507	-	43.95	1.85	1	-	0	-	0	0.577167
Q9Y3T9_NOC2L	untitled.rna	156	207	-	43.95	1.85	1	PF03715	1	-	0	0.577167
Q5JTZ9_AARS2	untitled.rna	156	207	-	43.93	1.85	1	PF01411,PF07973	2	-	0	0.577125
Q92499_DDX1	untitled.rna	326	377	-	43.93	1.85	1	PF00270,PF00271,PF00622	3	-	0	0.577125
Q9UBB9_TFIP11	untitled.rna	456	507	-	43.92	1.85	1	PF01585	1	-	0	0.577083
Q14974_KPNB1	untitled.rna	156	207	-	43.9	1.85	1	PF03810	1	-	0	0.577042
Q6PKG0_LARP1	untitled.rna	576	627	-	43.89	1.85	1	PF05383	1	-	0	0.577
Q7Z6Z7_HUWE1	untitled.rna	331	382	-	43.89	1.85	1	-	0	-	0	0.577
Q9Y520_PRRC2C	untitled.rna	156	207	-	43.89	1.85	1	-	0	-	0	0.577
O60763_USO1	untitled.rna	456	507	-	43.88	1.85	1	-	0	-	0	0.577
P04114_APOB	untitled.rna	326	377	-	43.88	1.85	1	-	0	-	0	0.577
Q96EK7_FAM120B	untitled.rna	156	207	-	43.87	1.85	1	-	0	-	0	0.576958
Q9BUQ8_DDX23	untitled.rna	151	202	-	43.87	1.85	1	PF00270,PF00271	2	-	0	0.576958
Q9BWU0_SLC4A1AP	untitled.rna	576	627	-	43.87	1.85	1	PF00498	1	-	0	0.576958
Q9NQC3_RTN4	untitled.rna	156	207	-	43.85	1.85	1	-	0	-	0	0.576917
Q9Y4F3_MARF1	untitled.rna	356	407	-	43.85	1.85	1	-	0	-	0	0.576917
Q15477_SKIV2L	untitled.rna	356	407	-	43.84	1.84	1	PF13234,PF00270,PF00271	3	-	0	0.576875
Q96P70_IPO9	untitled.rna	356	407	-	43.84	1.84	1	PF03810	1	-	0	0.576875
P54277_PMS1	untitled.rna	576	627	-	43.83	1.84	1	-	0	-	0	0.576875
Q8WUQ7_CACTIN	untitled.rna	156	207	-	43.83	1.84	1	-	0	-	0	0.576875
Q9BXP5_SRRT	untitled.rna	356	407	-	43.83	1.84	1	PF04959	1	-	0	0.576875
Q9H0D6_XRN2	untitled.rna	156	207	-	43.83	1.84	1	PF03159	1	-	0	0.576875
P30876_POLR2B	untitled.rna	356	407	-	43.82	1.84	1	PF00562,PF04563,PF04561,PF04560,PF04566,PF04565,PF04567	7	-	0	0.576833
Q99798_ACO2	untitled.rna	326	377	-	43.82	1.84	1	PF00330,PF00694	2	-	0	0.576833
Q9BVJ6_UTP14A	untitled.rna	331	382	-	43.82	1.84	1	PF04615	1	-	0	0.576833
Q5T5J6_SWT1	untitled.rna	156	207	-	43.81	1.84	1	PF13638	1	-	0	0.576833
Q9UKK3_PARP4	untitled.rna	331	382	-	43.81	1.84	1	PF00644	1	-	0	0.576833
Q8TEQ6_GEMIN5	untitled.rna	331	382	-	43.8	1.84	1	PF00400	1	-	0	0.576792
P58107_EPPK1	untitled.rna	331	382	-	43.79	1.84	1	-	0	-	0	0.57675
Q15393_SF3B3	untitled.rna	431	482	-	43.79	1.84	1	PF03178	1	-	0	0.57675
Q9Y678_COPG1	untitled.rna	456	507	-	43.78	1.84	1	-	0	-	0	0.57675
Q9Y6K5_OAS3	untitled.rna	156	207	-	43.76	1.84	1	PF10421	1	-	0	0.576708
O95373_IPO7	untitled.rna	456	507	-	43.75	1.84	1	PF03810	1	-	0	0.576667
Q8IWR0_ZC3H7A	untitled.rna	356	407	-	43.75	1.84	1	PF00642	1	-	0	0.576667
Q9NR97_TLR8	untitled.rna	156	207	-	43.75	1.84	1	-	0	-	0	0.576667
Q5JTH9_RRP12	untitled.rna	356	407	-	43.74	1.84	1	PF08161	1	-	0	0.576625
Q9UJC3_HOOK1	untitled.rna	456	507	-	43.74	1.84	1	-	0	-	0	0.576625
Q8TDD1_DDX54	untitled.rna	156	207	-	43.73	1.84	1	PF00270,PF00271,PF08147,PF04851	4	-	0	0.576625
Q92616_GCN1	untitled.rna	156	207	-	43.73	1.84	1	-	0	-	0	0.576625
Q92973_TNPO1	untitled.rna	326	377	-	43.73	1.84	1	PF03810	1	-	0	0.576625
O43896_KIF1C	untitled.rna	326	377	-	43.72	1.84	1	PF00498	1	-	0	0.576583
P46459_NSF	untitled.rna	576	627	-	43.72	1.84	1	-	0	-	0	0.576583
Q14690_PDCD11	untitled.rna	156	207	-	43.72	1.84	1	PF00575,PF05843	2	-	0	0.576583
Q68CQ4_DIEXF	untitled.rna	356	407	-	43.72	1.84	1	-	0	-	0	0.576583
P26640_VARS1	untitled.rna	431	482	-	43.71	1.84	1	PF00133,PF08264,PF09334	3	-	0	0.576583
Q7L8L6_FASTKD5	untitled.rna	326	377	-	43.71	1.84	1	PF08368,PF06743,PF08373	3	-	0	0.576583
Q9NXL6_SIDT1	untitled.rna	356	407	-	43.71	1.84	1	PF13965	1	-	0	0.576583
O43896_KIF1C	untitled.rna	331	382	-	43.7	1.84	1	PF00498	1	-	0	0.576542
P58107_EPPK1	untitled.rna	326	377	-	43.7	1.84	1	-	0	-	0	0.576542
Q86VP6_CAND1	untitled.rna	156	207	-	43.7	1.84	1	-	0	-	0	0.576542
Q9UGP8_SEC63	untitled.rna	151	202	-	43.7	1.84	1	-	0	-	0	0.576542
P17480_UBTF	untitled.rna	156	207	-	43.68	1.84	1	-	0	-	0	0.5765
Q75QN2_INTS8	untitled.rna	326	377	-	43.68	1.84	1	-	0	-	0	0.5765
Q9NRA8_EIF4ENIF1	untitled.rna	576	627	-	43.68	1.84	1	PF10477	1	-	0	0.5765
Q9H2U1_DHX36	untitled.rna	431	482	-	43.66	1.83	1	PF04408,PF00271,PF00270	3	-	0	0.576417
Q9C0E2_XPO4	untitled.rna	156	207	-	43.65	1.83	1	-	0	-	0	0.576417
P55060_CSE1L	untitled.rna	326	377	-	43.64	1.83	1	PF03810	1	-	0	0.576375
Q76MJ5_ERN2	untitled.rna	356	407	-	43.64	1.83	1	PF06479	1	-	0	0.576375
Q9NRA8_EIF4ENIF1	untitled.rna	151	202	-	43.62	1.83	1	PF10477	1	-	0	0.576333
P36776_LONP1	untitled.rna	151	202	-	43.61	1.83	1	-	0	-	0	0.576292
Q96RP9_GFM1	untitled.rna	326	377	-	43.61	1.83	1	PF00009,PF03764,PF00679,PF03144	4	-	0	0.576292
P36776_LONP1	untitled.rna	576	627	-	43.6	1.83	1	-	0	-	0	0.576292
P54886_ALDH18A1	untitled.rna	156	207	-	43.6	1.83	1	-	0	-	0	0.576292
P98175_RBM10	untitled.rna	326	377	-	43.6	1.83	1	PF01585,PF00076,PF12656,PF00641	4	-	0	0.576292
Q9NX05_FAM120C	untitled.rna	326	377	-	43.58	1.83	1	-	0	-	0	0.57625
A2RTX5_TARS3	untitled.rna	331	382	-	43.56	1.83	1	PF00587,PF03129,PF07973	3	-	0	0.576167
O75691_UTP20	untitled.rna	331	382	-	43.56	1.83	1	PF07539	1	-	0	0.576167
P0CG48_UBC	untitled.rna	356	407	-	43.56	1.83	1	-	0	-	0	0.576167
Q86UR5_RIMS1	untitled.rna	156	207	-	43.56	1.83	1	-	0	-	0	0.576167
P51825_AFF1	untitled.rna	356	407	-	43.55	1.83	1	PF05110	1	-	0	0.576167
P78344_EIF4G2	untitled.rna	156	207	-	43.55	1.83	1	PF02854,PF02020,PF02847	3	-	0	0.576167
Q92614_MYO18A	untitled.rna	156	207	-	43.54	1.83	1	-	0	-	0	0.576125
Q9UBK2_PPARGC1A	untitled.rna	331	382	-	43.54	1.83	1	PF00076	1	-	0	0.576125
Q9BX66_SORBS1	untitled.rna	156	207	-	43.52	1.83	1	-	0	-	0	0.576083
Q9Y3T9_NOC2L	untitled.rna	456	507	-	43.52	1.83	1	PF03715	1	-	0	0.576083
P11171_EPB41	untitled.rna	331	382	-	43.51	1.82	1	-	0	-	0	0.576042
P30414_NKTR	untitled.rna	156	207	-	43.51	1.82	1	PF00160	1	-	0	0.576042
O43143_DHX15	untitled.rna	356	407	-	43.5	1.82	1	PF04408,PF00271,PF00270	3	-	0	0.576042
P04114_APOB	untitled.rna	331	382	-	43.5	1.82	1	-	0	-	0	0.576042
P49589_CARS1	untitled.rna	151	202	-	43.5	1.82	1	PF01406	1	-	0	0.576042
Q9BUQ8_DDX23	untitled.rna	581	632	-	43.5	1.82	1	PF00270,PF00271	2	-	0	0.576042
Q92667_AKAP1	untitled.rna	331	382	-	43.49	1.82	1	PF00567,PF00013	2	-	0	0.576
Q96T21_SECISBP2	untitled.rna	431	482	-	43.48	1.82	1	PF01248	1	-	0	0.576
P35221_CTNNA1	untitled.rna	576	627	-	43.46	1.82	1	-	0	-	0	0.575917
Q5QJE6_DNTTIP2	untitled.rna	156	207	-	43.46	1.82	1	PF08698	1	-	0	0.575917
Q9C0C9_UBE2O	untitled.rna	156	207	-	43.46	1.82	1	-	0	-	0	0.575917
Q8N163_CCAR2	untitled.rna	156	207	-	43.45	1.82	1	PF14444	1	-	0	0.575917
Q15269_PWP2	untitled.rna	356	407	-	43.44	1.82	1	PF00400,PF04003	2	-	0	0.575875
Q702N8_XIRP1	untitled.rna	331	382	-	43.44	1.82	1	-	0	-	0	0.575875
P52756_RBM5	untitled.rna	326	377	-	43.43	1.82	1	PF01585,PF00076,PF00641,PF12656	4	-	0	0.575833
Q9UI26_IPO11	untitled.rna	331	382	-	43.42	1.82	1	PF03810	1	-	0	0.575833
Q9BXJ9_NAA15	untitled.rna	326	377	-	43.4	1.82	1	PF13181	1	-	0	0.575792
Q9NRA8_EIF4ENIF1	untitled.rna	581	632	-	43.4	1.82	1	PF10477	1	-	0	0.575792
Q9UI26_IPO11	untitled.rna	326	377	-	43.4	1.82	1	PF03810	1	-	0	0.575792
O43432_EIF4G3	untitled.rna	331	382	-	43.39	1.82	1	PF02854,PF02847,PF02020	3	-	0	0.57575
Q8TEQ6_GEMIN5	untitled.rna	356	407	-	43.39	1.82	1	PF00400	1	-	0	0.57575
Q5VT52_RPRD2	untitled.rna	356	407	-	43.35	1.82	1	-	0	-	0	0.575667
Q99973_TEP1	untitled.rna	326	377	-	43.35	1.82	1	PF05731,PF00400	2	-	0	0.575667
O95786_DDX58	untitled.rna	356	407	-	43.34	1.82	1	-	0	-	0	0.575625
P20810_CAST	untitled.rna	356	407	-	43.32	1.81	1	-	0	-	0	0.575583
P21399_ACO1	untitled.rna	331	382	-	43.32	1.81	1	PF00330,PF00694	2	-	0	0.575583
P78316_NOP14	untitled.rna	456	507	-	43.3	1.81	1	PF04147	1	-	0	0.575542
Q9NYF8_BCLAF1	untitled.rna	326	377	-	43.3	1.81	1	PF15440	1	-	0	0.575542
Q9Y2L1_DIS3	untitled.rna	456	507	-	43.3	1.81	1	PF00773,PF13638	2	-	0	0.575542
Q8NEZ4_KMT2C	untitled.rna	331	382	-	43.29	1.81	1	-	0	-	0	0.5755
O14776_TCERG1	untitled.rna	581	632	-	43.27	1.81	1	-	0	-	0	0.575458
Q7KZ85_SUPT6H	untitled.rna	576	627	-	43.26	1.81	1	PF00575	1	-	0	0.575417
Q93073_SECISBP2L	untitled.rna	356	407	-	43.26	1.81	1	PF01248	1	-	0	0.575417
Q04637_EIF4G1	untitled.rna	581	632	-	43.25	1.81	1	PF02854,PF02847,PF02020	3	-	0	0.575417
Q9BXT8_RNF17	untitled.rna	156	207	-	43.25	1.81	1	PF00567	1	-	0	0.575417
P49589_CARS1	untitled.rna	581	632	-	43.24	1.81	1	PF01406	1	-	0	0.575375
O00566_MPHOSPH10	untitled.rna	456	507	-	43.22	1.81	1	PF04006	1	-	0	0.575333
P78527_PRKDC	untitled.rna	156	207	-	43.22	1.81	1	-	0	-	0	0.575333
Q16891_IMMT	untitled.rna	326	377	-	43.22	1.81	1	-	0	-	0	0.575333
O15381_NVL	untitled.rna	326	377	-	43.21	1.81	1	-	0	-	0	0.575292
Q14151_SAFB2	untitled.rna	156	207	-	43.21	1.81	1	PF00076,PF02037	2	-	0	0.575292
Q9NQI0_DDX4	untitled.rna	356	407	-	43.21	1.81	1	PF00270,PF00271	2	-	0	0.575292
P24928_POLR2A	untitled.rna	456	507	-	43.2	1.81	1	PF04997,PF04998,PF00623,PF04992,PF04990,PF04983,PF05000	7	-	0	0.57525
Q8NHU6_TDRD7	untitled.rna	331	382	-	43.2	1.81	1	PF00567	1	-	0	0.57525
P55196_AFDN	untitled.rna	456	507	-	43.19	1.81	1	PF00498	1	-	0	0.57525
Q8WXH0_SYNE2	untitled.rna	431	482	-	43.18	1.8	1	-	0	-	0	0.575208
Q99459_CDC5L	untitled.rna	431	482	-	43.16	1.8	1	PF11831	1	-	0	0.575167
Q6P9B9_INTS5	untitled.rna	431	482	-	43.15	1.8	1	PF14838,PF14837	2	-	0	0.575125
Q9H8H2_DDX31	untitled.rna	356	407	-	43.15	1.8	1	PF00270,PF00271,PF13959,PF04851	4	-	0	0.575125
P54253_ATXN1	untitled.rna	351	402	-	43.13	1.8	1	PF08517	1	-	0	0.575083
Q13206_DDX10	untitled.rna	151	202	-	43.13	1.8	1	PF00270,PF00271,PF13959,PF04851	4	-	0	0.575083
Q14527_HLTF	untitled.rna	356	407	-	43.13	1.8	1	PF00176,PF08797,PF00271,PF13923,PF00097	5	Q14527|HLTF|K562.HLTF.0.201|31226278|eCLIP_ENCODE	1	0.74175
Q5TAP6_UTP14C	untitled.rna	326	377	-	43.13	1.8	1	PF04615	1	-	0	0.575083
P54277_PMS1	untitled.rna	351	402	-	43.12	1.8	1	-	0	-	0	0.575083
P55265_ADAR	untitled.rna	356	407	-	43.12	1.8	1	PF02137,PF02295,PF00035	3	-	0	0.575083
P55072_VCP	untitled.rna	156	207	-	43.09	1.8	1	-	0	-	0	0.575
Q13206_DDX10	untitled.rna	581	632	-	43.09	1.8	1	PF00270,PF00271,PF13959,PF04851	4	-	0	0.575
Q92667_AKAP1	untitled.rna	326	377	-	43.09	1.8	1	PF00567,PF00013	2	-	0	0.575
Q9BVJ6_UTP14A	untitled.rna	326	377	-	43.09	1.8	1	PF04615	1	-	0	0.575
Q9UIF9_BAZ2A	untitled.rna	356	407	-	43.08	1.8	1	PF01429	1	-	0	0.574958
Q9Y608_LRRFIP2	untitled.rna	326	377	-	43.08	1.8	1	PF09738	1	-	0	0.574958
P42704_LRPPRC	untitled.rna	456	507	-	43.07	1.8	1	-	0	-	0	0.574958
Q13823_GNL2	untitled.rna	356	407	-	43.07	1.8	1	PF01926	1	-	0	0.574958
Q6IMN6_CAPRIN2	untitled.rna	456	507	-	43.06	1.8	1	PF12287	1	-	0	0.574917
Q15020_SART3	untitled.rna	156	207	-	43.05	1.8	1	PF00076,PF05391	2	-	0	0.574875
Q9BQ52_ELAC2	untitled.rna	156	207	-	43.05	1.8	1	PF13691	1	-	0	0.574875
Q8N201_INTS1	untitled.rna	326	377	-	43.04	1.8	1	-	0	-	0	0.574875
Q9C0D7_ZC3H12C	untitled.rna	356	407	-	43.04	1.8	1	PF11977	1	-	0	0.574875
O15455_TLR3	untitled.rna	326	377	-	43.03	1.8	1	-	0	-	0	0.574833
O43592_XPOT	untitled.rna	456	507	-	43.02	1.8	1	PF08389,PF03810	2	-	0	0.574833
Q9Y2W1_THRAP3	untitled.rna	431	482	-	43.02	1.8	1	PF15440	1	-	0	0.574833
Q5T5J6_SWT1	untitled.rna	456	507	-	43.01	1.8	1	PF13638	1	-	0	0.574792
O43719_HTATSF1	untitled.rna	351	402	-	43	1.79	1	PF00076	1	-	0	0.57475
Q00839_HNRNPU	untitled.rna	326	377	-	43	1.79	1	PF13671,PF00622,PF02037	3	-	0	0.57475
Q9NR48_ASH1L	untitled.rna	331	382	-	43	1.79	1	-	0	-	0	0.57475
P13639_EEF2	untitled.rna	331	382	-	42.99	1.79	1	PF00009,PF03764,PF00679,PF03144,PF01926	5	-	0	0.57475
P02751_FN1	untitled.rna	356	407	-	42.98	1.79	1	-	0	-	0	0.574708
Q8IX12_CCAR1	untitled.rna	431	482	-	42.98	1.79	1	PF14444,PF02037	2	-	0	0.574708
Q9BXT4_TDRD1	untitled.rna	576	627	-	42.98	1.79	1	PF00567	1	-	0	0.574708
Q00341_HDLBP	untitled.rna	431	482	-	42.97	1.79	1	PF00013	1	-	0	0.574667
Q9H2Y7_ZNF106	untitled.rna	331	382	-	42.96	1.79	1	-	0	-	0	0.574667
Q93073_SECISBP2L	untitled.rna	331	382	-	42.95	1.79	1	PF01248	1	-	0	0.574625
Q9NYK1_TLR7	untitled.rna	156	207	-	42.95	1.79	1	-	0	-	0	0.574625
Q92974_ARHGEF2	untitled.rna	431	482	-	42.94	1.79	1	-	0	-	0	0.574625
O75460_ERN1	untitled.rna	156	207	-	42.93	1.79	1	PF06479	1	-	0	0.574583
P08238_HSP90AB1	untitled.rna	356	407	-	42.93	1.79	1	-	0	-	0	0.574583
P11171_EPB41	untitled.rna	326	377	-	42.93	1.79	1	-	0	-	0	0.574583
Q9UIG0_BAZ1B	untitled.rna	456	507	-	42.93	1.79	1	-	0	-	0	0.574583
P16383_GCFC2	untitled.rna	431	482	-	42.92	1.79	1	-	0	-	0	0.574542
Q9BRZ2_TRIM56	untitled.rna	156	207	-	42.91	1.79	1	PF00097,PF13923	2	-	0	0.574542
P36776_LONP1	untitled.rna	581	632	-	42.9	1.79	1	-	0	-	0	0.5745
O43823_AKAP8	untitled.rna	331	382	-	42.87	1.79	1	PF04988	1	-	0	0.574417
P21399_ACO1	untitled.rna	326	377	-	42.87	1.79	1	PF00330,PF00694	2	-	0	0.574417
Q969X6_UTP4	untitled.rna	356	407	-	42.86	1.79	1	-	0	-	0	0.574417
Q8NCM8_DYNC2H1	untitled.rna	456	507	-	42.84	1.78	1	-	0	-	0	0.574375
O15037_KHNYN	untitled.rna	356	407	-	42.83	1.78	1	PF11977	1	-	0	0.574333
Q9GZR7_DDX24	untitled.rna	156	207	-	42.83	1.78	1	PF00270,PF00271	2	-	0	0.574333
Q5T8P6_RBM26	untitled.rna	356	407	-	42.82	1.78	1	PF01480	1	-	0	0.574292
P09327_VIL1	untitled.rna	431	482	-	42.81	1.78	1	-	0	-	0	0.574292
P21333_FLNA	untitled.rna	156	207	-	42.81	1.78	1	-	0	-	0	0.574292
P49792_RANBP2	untitled.rna	576	627	-	42.81	1.78	1	PF00641,PF00160	2	-	0	0.574292
Q03701_CEBPZ	untitled.rna	456	507	-	42.81	1.78	1	PF03914	1	-	0	0.574292
Q9BX66_SORBS1	untitled.rna	456	507	-	42.81	1.78	1	-	0	-	0	0.574292
Q9NZJ5_EIF2AK3	untitled.rna	156	207	-	42.81	1.78	1	-	0	-	0	0.574292
O75534_CSDE1	untitled.rna	431	482	-	42.8	1.78	1	PF00313,PF12901	2	-	0	0.57425
Q8NDG6_TDRD9	untitled.rna	326	377	-	42.8	1.78	1	PF00567,PF00271,PF04408,PF00270	4	-	0	0.57425
Q86UR5_RIMS1	untitled.rna	456	507	-	42.78	1.78	1	-	0	-	0	0.574208
Q9UI17_DMGDH	untitled.rna	156	207	-	42.78	1.78	1	-	0	-	0	0.574208
Q8NHU6_TDRD7	untitled.rna	326	377	-	42.77	1.78	1	PF00567	1	-	0	0.574167
Q96J94_PIWIL1	untitled.rna	156	207	-	42.76	1.78	1	-	0	-	0	0.574167
Q9Y490_TLN1	untitled.rna	356	407	-	42.76	1.78	1	-	0	-	0	0.574167
Q14151_SAFB2	untitled.rna	456	507	-	42.74	1.78	1	PF00076,PF02037	2	Q14151|SAFB2|K562.SAFB2.3.189|31226278|eCLIP_ENCODE	1	0.74075
Q92616_GCN1	untitled.rna	456	507	-	42.74	1.78	1	-	0	-	0	0.574083
Q96RS0_TGS1	untitled.rna	326	377	-	42.74	1.78	1	PF09445,PF02475,PF01170	3	-	0	0.574083
Q9UNX4_WDR3	untitled.rna	326	377	-	42.74	1.78	1	PF00400,PF04003	2	-	0	0.574083
Q9NRR4_DROSHA	untitled.rna	431	482	-	42.72	1.78	1	PF14622,PF00636,PF00035	3	-	0	0.574042
O75400_PRPF40A	untitled.rna	456	507	-	42.71	1.78	1	-	0	-	0	0.574042
P59045_NLRP11	untitled.rna	326	377	-	42.71	1.78	1	-	0	-	0	0.574042
Q04637_EIF4G1	untitled.rna	351	402	-	42.7	1.78	1	PF02854,PF02847,PF02020	3	-	0	0.574
Q9HCG8_CWC22	untitled.rna	456	507	-	42.7	1.78	1	PF02847	1	-	0	0.574
Q05707_COL14A1	untitled.rna	456	507	-	42.68	1.77	1	-	0	-	0	0.573958
Q86VP6_CAND1	untitled.rna	456	507	-	42.68	1.77	1	-	0	-	0	0.573958
P11388_TOP2A	untitled.rna	331	382	-	42.67	1.77	1	PF01751	1	-	0	0.573917
P51816_AFF2	untitled.rna	331	382	-	42.67	1.77	1	PF05110	1	-	0	0.573917
Q14697_GANAB	untitled.rna	456	507	-	42.66	1.77	1	-	0	-	0	0.573917
Q76FK4_NOL8	untitled.rna	326	377	-	42.66	1.77	1	PF00076	1	-	0	0.573917
Q9UNX4_WDR3	untitled.rna	331	382	-	42.66	1.77	1	PF00400,PF04003	2	-	0	0.573917
P13639_EEF2	untitled.rna	326	377	-	42.65	1.77	1	PF00009,PF03764,PF00679,PF03144,PF01926	5	-	0	0.573875
Q9UKK3_PARP4	untitled.rna	326	377	-	42.65	1.77	1	PF00644	1	-	0	0.573875
O14776_TCERG1	untitled.rna	151	202	-	42.63	1.77	1	-	0	-	0	0.573833
P11498_PC	untitled.rna	156	207	-	42.62	1.77	1	-	0	-	0	0.573792
P29375_KDM5A	untitled.rna	326	377	-	42.62	1.77	1	-	0	-	0	0.573792
Q8NAT2_TDRD5	untitled.rna	156	207	-	42.62	1.77	1	PF00567	1	-	0	0.573792
Q8ND04_SMG8	untitled.rna	356	407	-	42.62	1.77	1	-	0	-	0	0.573792
Q9UI17_DMGDH	untitled.rna	456	507	-	42.62	1.77	1	-	0	-	0	0.573792
Q9Y4B5_MTCL1	untitled.rna	331	382	-	42.62	1.77	1	-	0	-	0	0.573792
Q7Z3Z4_PIWIL4	untitled.rna	156	207	-	42.61	1.77	1	PF02171,PF02170	2	-	0	0.573792
Q8N163_CCAR2	untitled.rna	456	507	-	42.61	1.77	1	PF14444	1	-	0	0.573792
Q92900_UPF1	untitled.rna	581	632	-	42.61	1.77	1	PF09416,PF13087,PF13086,PF13604,PF13245,PF04851	6	-	0	0.573792
O43432_EIF4G3	untitled.rna	326	377	-	42.6	1.77	1	PF02854,PF02847,PF02020	3	-	0	0.57375
P09874_PARP1	untitled.rna	456	507	-	42.6	1.77	1	PF00644,PF05406	2	-	0	0.57375
Q05193_DNM1	untitled.rna	456	507	-	42.6	1.77	1	-	0	-	0	0.57375
Q8IWX8_CHERP	untitled.rna	356	407	-	42.6	1.77	1	PF01805,PF01585	2	-	0	0.57375
P43243_MATR3	untitled.rna	431	482	-	42.59	1.77	1	-	0	-	0	0.573708
Q9NVH2_INTS7	untitled.rna	356	407	-	42.59	1.77	1	-	0	-	0	0.573708
Q9NXL6_SIDT1	untitled.rna	331	382	-	42.58	1.77	1	PF13965	1	-	0	0.573708
Q86Y13_DZIP3	untitled.rna	326	377	-	42.57	1.77	1	PF13639,PF13923,PF00097	3	-	0	0.573667
Q9NZB2_FAM120A	untitled.rna	326	377	-	42.57	1.77	1	-	0	-	0	0.573667
O00411_POLRMT	untitled.rna	356	407	-	42.56	1.77	1	PF00940	1	-	0	0.573667
Q2TBE0_CWF19L2	untitled.rna	356	407	-	42.56	1.77	1	PF04677,PF04676	2	-	0	0.573667
Q8NI36_WDR36	untitled.rna	156	207	-	42.56	1.77	1	PF04192,PF00400	2	-	0	0.573667
Q9H9P5_UNKL	untitled.rna	331	382	-	42.56	1.77	1	PF00642	1	-	0	0.573667
Q9UPT8_ZC3H4	untitled.rna	156	207	-	42.56	1.77	1	PF00642	1	-	0	0.573667
P48357_LEPR	untitled.rna	356	407	-	42.55	1.77	1	-	0	-	0	0.573625
P55884_EIF3B	untitled.rna	356	407	-	42.54	1.77	1	PF08662,PF00076	2	-	0	0.573583
Q13395_TARBP1	untitled.rna	156	207	-	42.54	1.77	1	PF00588	1	-	0	0.573583
Q9H307_PNN	untitled.rna	356	407	-	42.54	1.77	1	-	0	-	0	0.573583
Q9NZJ5_EIF2AK3	untitled.rna	456	507	-	42.54	1.77	1	-	0	-	0	0.573583
O43823_AKAP8	untitled.rna	326	377	-	42.52	1.76	1	PF04988	1	-	0	0.573542
P78332_RBM6	untitled.rna	456	507	-	42.51	1.76	1	PF01585	1	-	0	0.573542
Q12873_CHD3	untitled.rna	156	207	-	42.51	1.76	1	PF00176,PF00271,PF04851	3	-	0	0.573542
Q6Y7W6_GIGYF2	untitled.rna	431	482	-	42.51	1.76	1	-	0	-	0	0.573542
P35579_MYH9	untitled.rna	326	377	-	42.49	1.76	1	-	0	-	0	0.573458
Q15424_SAFB	untitled.rna	326	377	-	42.49	1.76	1	PF00076,PF02037,PF13893	3	-	0	0.573458
Q13144_EIF2B5	untitled.rna	156	207	-	42.48	1.76	1	PF02020	1	-	0	0.573458
Q01974_ROR2	untitled.rna	326	377	-	42.47	1.76	1	-	0	-	0	0.573417
Q68E01_INTS3	untitled.rna	356	407	-	42.47	1.76	1	PF10189	1	-	0	0.573417
Q9UNY4_TTF2	untitled.rna	356	407	-	42.46	1.76	1	PF00176,PF00271,PF04851	3	-	0	0.573375
Q86YF9_DZIP1	untitled.rna	331	382	-	42.45	1.76	1	-	0	-	0	0.573375
A5YKK6_CNOT1	untitled.rna	356	407	-	42.44	1.76	1	PF04054	1	-	0	0.573333
Q12955_ANK3	untitled.rna	331	382	-	42.44	1.76	1	-	0	-	0	0.573333
Q92900_UPF1	untitled.rna	351	402	-	42.44	1.76	1	PF09416,PF13087,PF13086,PF13604,PF13245,PF04851	6	-	0	0.573333
O94804_STK10	untitled.rna	576	627	-	42.42	1.76	1	-	0	-	0	0.573292
Q14966_ZNF638	untitled.rna	356	407	-	42.41	1.76	1	PF00076,PF12171	2	-	0	0.57325
Q9C0C9_UBE2O	untitled.rna	456	507	-	42.41	1.76	1	-	0	-	0	0.57325
Q14690_PDCD11	untitled.rna	456	507	-	42.39	1.76	1	PF00575,PF05843	2	-	0	0.573208
Q16513_PKN2	untitled.rna	331	382	-	42.39	1.76	1	-	0	-	0	0.573208
Q9Y223_GNE	untitled.rna	356	407	-	42.39	1.76	1	-	0	-	0	0.573208
Q5H9U9_DDX60L	untitled.rna	326	377	-	42.38	1.76	1	PF00270,PF04851,PF00271	3	-	0	0.573208
Q8IYT2_CMTR2	untitled.rna	156	207	-	42.38	1.76	1	PF01728	1	-	0	0.573208
Q9NR48_ASH1L	untitled.rna	326	377	-	42.38	1.76	1	-	0	-	0	0.573208
Q9NRR4_DROSHA	untitled.rna	456	507	-	42.38	1.76	1	PF14622,PF00636,PF00035	3	-	0	0.573208
P38398_BRCA1	untitled.rna	356	407	-	42.37	1.76	1	PF00097,PF13923	2	-	0	0.573167
Q8IZH2_XRN1	untitled.rna	326	377	-	42.37	1.76	1	PF03159	1	-	0	0.573167
Q8WYQ9_ZCCHC14	untitled.rna	356	407	-	42.37	1.76	1	PF00098	1	-	0	0.573167
P78332_RBM6	untitled.rna	156	207	-	42.36	1.75	1	PF01585	1	P78332|RBM6|292|31724725|RBNS_ENCODE,P78332|RBM6|291|31724725|RBNS_ENCODE,P78332|RBM6|289|31724725|RBNS_ENCODE,P78332|RBM6|M161_0.6|23846655|cisBP-RNA,P78332|RBM6|290|31724725|NA	1	0.739792
Q587J7_TDRD12	untitled.rna	331	382	-	42.36	1.75	1	PF00567,PF00270	2	-	0	0.573125
Q7Z3Z3_PIWIL3	untitled.rna	331	382	-	42.36	1.75	1	PF02171,PF02170	2	-	0	0.573125
Q8IY81_FTSJ3	untitled.rna	156	207	-	42.36	1.75	1	PF01728	1	-	0	0.573125
Q9UBK2_PPARGC1A	untitled.rna	326	377	-	42.36	1.75	1	PF00076	1	-	0	0.573125
O00566_MPHOSPH10	untitled.rna	156	207	-	42.35	1.75	1	PF04006	1	-	0	0.573125
O75643_SNRNP200	untitled.rna	576	627	-	42.35	1.75	1	PF00270,PF04851,PF00271	3	-	0	0.573125
Q00839_HNRNPU	untitled.rna	331	382	-	42.35	1.75	1	PF13671,PF00622,PF02037	3	-	0	0.573125
Q15459_SF3A1	untitled.rna	156	207	-	42.35	1.75	1	PF12230,PF01805	2	-	0	0.573125
O43491_EPB41L2	untitled.rna	156	207	-	42.34	1.75	1	-	0	-	0	0.573083
Q13144_EIF2B5	untitled.rna	456	507	-	42.34	1.75	1	PF02020	1	-	0	0.573083
Q16666_IFI16	untitled.rna	356	407	-	42.34	1.75	1	-	0	-	0	0.573083
Q86XP3_DDX42	untitled.rna	456	507	-	42.34	1.75	1	PF00270,PF00271,PF04851	3	-	0	0.573083
Q9BXT4_TDRD1	untitled.rna	351	402	-	42.33	1.75	1	PF00567	1	-	0	0.573083
P49589_CARS1	untitled.rna	351	402	-	42.32	1.75	1	PF01406	1	-	0	0.573042
Q86Y13_DZIP3	untitled.rna	331	382	-	42.32	1.75	1	PF13639,PF13923,PF00097	3	-	0	0.573042
Q9NW13_RBM28	untitled.rna	331	382	-	42.32	1.75	1	PF00076	1	-	0	0.573042
Q15022_SUZ12	untitled.rna	351	402	-	42.29	1.75	1	-	0	-	0	0.572958
Q5TAX3_TUT4	untitled.rna	356	407	-	42.29	1.75	1	PF03828,PF00098	2	-	0	0.572958
Q8IXT5_RBM12B	untitled.rna	456	507	-	42.29	1.75	1	PF00076	1	-	0	0.572958
Q8IYB8_SUPV3L1	untitled.rna	331	382	-	42.29	1.75	1	PF12513,PF00271	2	-	0	0.572958
O60522_TDRD6	untitled.rna	431	482	-	42.28	1.75	1	PF00567	1	-	0	0.572958
Q8TF01_PNISR	untitled.rna	356	407	-	42.28	1.75	1	-	0	-	0	0.572958
Q53GS7_GLE1	untitled.rna	326	377	-	42.26	1.75	1	PF07817	1	-	0	0.572875
Q9UHB6_LIMA1	untitled.rna	356	407	-	42.26	1.75	1	-	0	-	0	0.572875
O60763_USO1	untitled.rna	431	482	-	42.25	1.75	1	-	0	-	0	0.572875
Q7KZ85_SUPT6H	untitled.rna	151	202	-	42.25	1.75	1	PF00575	1	-	0	0.572875
O60293_ZFC3H1	untitled.rna	581	632	-	42.23	1.75	1	PF10650	1	-	0	0.572792
P51116_FXR2	untitled.rna	356	407	-	42.23	1.75	1	PF12235,PF00013,PF05641	3	-	0	0.572792
Q9UPS6_SETD1B	untitled.rna	331	382	-	42.23	1.75	1	PF00076	1	-	0	0.572792
Q08J23_NSUN2	untitled.rna	356	407	-	42.22	1.75	1	PF01189	1	Q08J23|NSUN2|K562.NSUN2.5.40|31226278|eCLIP_ENCODE	2	0.906125
Q2NL82_TSR1	untitled.rna	331	382	-	42.22	1.75	1	PF08142	1	-	0	0.572792
Q9Y5L0_TNPO3	untitled.rna	356	407	-	42.22	1.75	1	PF08389	1	-	0	0.572792
Q92900_UPF1	untitled.rna	151	202	-	42.18	1.74	1	PF09416,PF13087,PF13086,PF13604,PF13245,PF04851	6	-	0	0.572667
Q9H9A5_CNOT10	untitled.rna	156	207	-	42.18	1.74	1	-	0	-	0	0.572667
O60518_RANBP6	untitled.rna	326	377	-	42.17	1.74	1	-	0	-	0	0.572667
O75179_ANKRD17	untitled.rna	331	382	-	42.17	1.74	1	PF00013	1	-	0	0.572667
Q96KR1_ZFR	untitled.rna	351	402	-	42.17	1.74	1	PF07528,PF12874	2	-	0	0.572667
Q9P2K8_EIF2AK4	untitled.rna	331	382	-	42.17	1.74	1	PF12745,PF13393	2	-	0	0.572667
Q14692_BMS1	untitled.rna	576	627	-	42.16	1.74	1	PF08142	1	-	0	0.572625
Q15424_SAFB	untitled.rna	331	382	-	42.16	1.74	1	PF00076,PF02037,PF13893	3	-	0	0.572625
Q92888_ARHGEF1	untitled.rna	576	627	-	42.16	1.74	1	-	0	-	0	0.572625
Q9H2U1_DHX36	untitled.rna	456	507	-	42.16	1.74	1	PF04408,PF00271,PF00270	3	-	0	0.572625
Q96KR1_ZFR	untitled.rna	581	632	-	42.15	1.74	1	PF07528,PF12874	2	-	0	0.572625
Q9UIG0_BAZ1B	untitled.rna	431	482	-	42.15	1.74	1	-	0	-	0	0.572625
Q9Y4C8_RBM19	untitled.rna	156	207	-	42.14	1.74	1	PF00076	1	-	0	0.572583
Q969S9_GFM2	untitled.rna	156	207	-	42.12	1.74	1	PF00009,PF00679,PF03764,PF03144	4	-	0	0.572542
Q9C0B0_UNK	untitled.rna	456	507	-	42.12	1.74	1	PF00642	1	-	0	0.572542
Q8IWA0_WDR75	untitled.rna	331	382	-	42.11	1.74	1	PF00400	1	-	0	0.5725
O94829_IPO13	untitled.rna	331	382	-	42.1	1.74	1	PF08389,PF03810	2	-	0	0.5725
P13010_XRCC5	untitled.rna	326	377	-	42.09	1.74	1	PF03731,PF02735,PF03730	3	-	0	0.572458
P46821_MAP1B	untitled.rna	431	482	-	42.09	1.74	1	-	0	-	0	0.572458
Q01974_ROR2	untitled.rna	331	382	-	42.08	1.74	1	-	0	-	0	0.572417
Q5XG87_TENT4A	untitled.rna	326	377	-	42.08	1.74	1	PF03828	1	-	0	0.572417
Q8TC59_PIWIL2	untitled.rna	156	207	-	42.08	1.74	1	PF02171,PF02170	2	-	0	0.572417
Q9UII4_HERC5	untitled.rna	456	507	-	42.08	1.74	1	-	0	-	0	0.572417
Q14667_KIAA0100	untitled.rna	356	407	-	42.07	1.74	1	-	0	-	0	0.572417
Q8IXT5_RBM12B	untitled.rna	156	207	-	42.07	1.74	1	PF00076	1	-	0	0.572417
Q9P2I0_CPSF2	untitled.rna	331	382	-	42.07	1.74	1	PF10996,PF07521,PF00753	3	-	0	0.572417
P46087_NOP2	untitled.rna	456	507	-	42.06	1.74	1	PF01189	1	-	0	0.572375
Q9H2Y7_ZNF106	untitled.rna	326	377	-	42.05	1.74	1	-	0	-	0	0.572375
Q07954_LRP1	untitled.rna	156	207	-	42.04	1.74	1	-	0	-	0	0.572333
Q96HW7_INTS4	untitled.rna	431	482	-	42.04	1.74	1	-	0	-	0	0.572333
P07814_EPRS1	untitled.rna	456	507	-	42.03	1.74	1	PF00749,PF03950,PF09180,PF00587,PF03129	5	-	0	0.572292
P24043_LAMA2	untitled.rna	356	407	-	42.03	1.74	1	-	0	-	0	0.572292
Q04637_EIF4G1	untitled.rna	151	202	-	42.01	1.73	1	PF02854,PF02847,PF02020	3	-	0	0.57225
Q7Z333_SETX	untitled.rna	456	507	-	42	1.73	1	PF13086,PF13087,PF13245,PF00580	4	-	0	0.572208
O60231_DHX16	untitled.rna	156	207	-	41.99	1.73	1	PF04408,PF00271,PF00270	3	-	0	0.572208
P55072_VCP	untitled.rna	456	507	-	41.99	1.73	1	-	0	-	0	0.572208
Q13523_PRPF4B	untitled.rna	331	382	-	41.99	1.73	1	-	0	-	0	0.572208
Q9H9P5_UNKL	untitled.rna	326	377	-	41.97	1.73	1	PF00642	1	-	0	0.572167
Q9P2E9_RRBP1	untitled.rna	456	507	-	41.97	1.73	1	-	0	-	0	0.572167
O60841_EIF5B	untitled.rna	356	407	-	41.95	1.73	1	PF00009,PF11987,PF03144,PF01926	4	-	0	0.572083
Q9Y608_LRRFIP2	untitled.rna	331	382	-	41.93	1.73	1	PF09738	1	-	0	0.572042
O60287_URB1	untitled.rna	431	482	-	41.91	1.73	1	PF11707	1	-	0	0.572
Q53GS7_GLE1	untitled.rna	331	382	-	41.89	1.73	1	PF07817	1	-	0	0.571958
P53618_COPB1	untitled.rna	431	482	-	41.88	1.73	1	-	0	-	0	0.571917
Q9NNW5_WDR6	untitled.rna	356	407	-	41.88	1.73	1	PF00400	1	-	0	0.571917
Q7KZ85_SUPT6H	untitled.rna	581	632	-	41.87	1.73	1	PF00575	1	-	0	0.571917
Q8TEX9_IPO4	untitled.rna	576	627	-	41.87	1.73	1	PF03810	1	-	0	0.571917
Q9HCS7_XAB2	untitled.rna	576	627	-	41.87	1.73	1	-	0	-	0	0.571917
Q96FV9_THOC1	untitled.rna	356	407	-	41.86	1.73	1	PF11957	1	-	0	0.571875
Q7Z3Z4_PIWIL4	untitled.rna	456	507	-	41.84	1.72	1	PF02171,PF02170	2	-	0	0.571833
Q9P2E9_RRBP1	untitled.rna	156	207	-	41.84	1.72	1	-	0	-	0	0.571833
Q13427_PPIG	untitled.rna	326	377	-	41.82	1.72	1	PF00160	1	-	0	0.571792
Q8N302_AGGF1	untitled.rna	331	382	-	41.82	1.72	1	-	0	-	0	0.571792
Q96KR1_ZFR	untitled.rna	151	202	-	41.81	1.72	1	PF07528,PF12874	2	-	0	0.57175
Q9C0E2_XPO4	untitled.rna	456	507	-	41.81	1.72	1	-	0	-	0	0.57175
O75152_ZC3H11A	untitled.rna	156	207	-	41.79	1.72	1	-	0	-	0	0.571708
P07900_HSP90AA1	untitled.rna	356	407	-	41.78	1.72	1	-	0	-	0	0.571667
Q14562_DHX8	untitled.rna	356	407	-	41.77	1.72	1	PF04408,PF00575,PF00271	3	-	0	0.571625
P46459_NSF	untitled.rna	351	402	-	41.76	1.72	1	-	0	-	0	0.571625
Q7L014_DDX46	untitled.rna	576	627	-	41.76	1.72	1	PF00270,PF00271	2	-	0	0.571625
Q9P2J5_LARS1	untitled.rna	456	507	-	41.76	1.72	1	PF00133,PF09334,PF08264,PF01406	4	-	0	0.571625
Q9BZJ0_CRNKL1	untitled.rna	456	507	-	41.75	1.72	1	PF02184,PF05843	2	-	0	0.571583
O43290_SART1	untitled.rna	351	402	-	41.74	1.72	1	PF03343	1	-	0	0.571583
P54886_ALDH18A1	untitled.rna	456	507	-	41.74	1.72	1	-	0	-	0	0.571583
Q99613_EIF3C	untitled.rna	331	382	-	41.74	1.72	1	PF05470	1	-	0	0.571583
Q9NWH9_SLTM	untitled.rna	331	382	-	41.74	1.72	1	PF00076,PF02037,PF13893	3	-	0	0.571583
A2RTX5_TARS3	untitled.rna	326	377	-	41.73	1.72	1	PF00587,PF03129,PF07973	3	-	0	0.571542
P29728_OAS2	untitled.rna	356	407	-	41.73	1.72	1	PF10421	1	-	0	0.571542
P48200_IREB2	untitled.rna	331	382	-	41.73	1.72	1	PF00330,PF00694	2	-	0	0.571542
P56192_MARS1	untitled.rna	326	377	-	41.73	1.72	1	PF09334	1	-	0	0.571542
P61129_ZC3H6	untitled.rna	356	407	-	41.73	1.72	1	PF00642,PF14608	2	-	0	0.571542
Q86US8_SMG6	untitled.rna	431	482	-	41.73	1.72	1	PF10373,PF13638,PF10374	3	-	0	0.571542
Q9H8H2_DDX31	untitled.rna	331	382	-	41.73	1.72	1	PF00270,PF00271,PF13959,PF04851	4	-	0	0.571542
O60716_CTNND1	untitled.rna	331	382	-	41.71	1.72	1	-	0	-	0	0.5715
Q702N8_XIRP1	untitled.rna	326	377	-	41.71	1.72	1	-	0	-	0	0.5715
O43491_EPB41L2	untitled.rna	456	507	-	41.7	1.72	1	-	0	-	0	0.571458
Q9HCE1_MOV10	untitled.rna	576	627	-	41.7	1.72	1	PF13087,PF13086,PF13604,PF13245,PF04851	5	-	0	0.571458
Q58A45_PAN3	untitled.rna	456	507	-	41.69	1.72	1	-	0	-	0	0.571458
Q8NBJ9_SIDT2	untitled.rna	326	377	-	41.69	1.72	1	PF13965	1	-	0	0.571458
Q9UIF8_BAZ2B	untitled.rna	581	632	-	41.69	1.72	1	PF01429	1	-	0	0.571458
Q15459_SF3A1	untitled.rna	456	507	-	41.68	1.71	1	PF12230,PF01805	2	-	0	0.571417
P11387_TOP1	untitled.rna	331	382	-	41.65	1.71	1	-	0	-	0	0.571333
P30414_NKTR	untitled.rna	456	507	-	41.65	1.71	1	PF00160	1	-	0	0.571333
Q7Z6Z7_HUWE1	untitled.rna	326	377	-	41.65	1.71	1	-	0	-	0	0.571333
Q8IYB8_SUPV3L1	untitled.rna	326	377	-	41.65	1.71	1	PF12513,PF00271	2	-	0	0.571333
Q9Y5L0_TNPO3	untitled.rna	331	382	-	41.65	1.71	1	PF08389	1	-	0	0.571333
Q9H6S0_YTHDC2	untitled.rna	356	407	-	41.64	1.71	1	PF04146,PF04408,PF00271,PF01424,PF00270	5	-	0	0.571333
P19338_NCL	untitled.rna	326	377	-	41.63	1.71	1	PF00076	1	-	0	0.571292
Q9NW13_RBM28	untitled.rna	326	377	-	41.63	1.71	1	PF00076	1	-	0	0.571292
Q8IX01_SUGP2	untitled.rna	156	207	-	41.62	1.71	1	PF01805,PF01585	2	-	0	0.57125
Q13206_DDX10	untitled.rna	351	402	-	41.61	1.71	1	PF00270,PF00271,PF13959,PF04851	4	-	0	0.57125
Q8N5C6_SRBD1	untitled.rna	156	207	-	41.61	1.71	1	PF00575	1	-	0	0.57125
Q9H6R4_NOL6	untitled.rna	331	382	-	41.61	1.71	1	PF03813	1	-	0	0.57125
Q9Y520_PRRC2C	untitled.rna	456	507	-	41.61	1.71	1	-	0	-	0	0.57125
Q2Q1W2_TRIM71	untitled.rna	356	407	-	41.6	1.71	1	-	0	-	0	0.571208
P13010_XRCC5	untitled.rna	331	382	-	41.59	1.71	1	PF03731,PF02735,PF03730	3	-	0	0.571208
Q99728_BARD1	untitled.rna	331	382	-	41.59	1.71	1	-	0	-	0	0.571208
O60716_CTNND1	untitled.rna	326	377	-	41.58	1.71	1	-	0	-	0	0.571167
Q7Z333_SETX	untitled.rna	156	207	-	41.58	1.71	1	PF13086,PF13087,PF13245,PF00580	4	-	0	0.571167
Q9BQG0_MYBBP1A	untitled.rna	156	207	-	41.57	1.71	1	-	0	-	0	0.571125
Q6NSI4_RADX	untitled.rna	356	407	-	41.56	1.71	1	-	0	-	0	0.571125
Q9HCK5_AGO4	untitled.rna	156	207	-	41.56	1.71	1	PF02171,PF02170	2	-	0	0.571125
O75152_ZC3H11A	untitled.rna	456	507	-	41.55	1.71	1	-	0	-	0	0.571083
P38935_IGHMBP2	untitled.rna	356	407	-	41.54	1.71	1	-	0	-	0	0.571083
Q05823_RNASEL	untitled.rna	156	207	-	41.53	1.7	1	-	0	-	0	0.571042
Q14789_GOLGB1	untitled.rna	431	482	-	41.52	1.7	1	-	0	-	0	0.571
Q96J94_PIWIL1	untitled.rna	456	507	-	41.51	1.7	1	-	0	-	0	0.571
Q12996_CSTF3	untitled.rna	356	407	-	41.5	1.7	1	PF05843	1	-	0	0.570958
Q99700_ATXN2	untitled.rna	326	377	-	41.49	1.7	1	PF14438,PF06741,PF07145	3	-	0	0.570917
Q14692_BMS1	untitled.rna	351	402	-	41.48	1.7	1	PF08142	1	-	0	0.570917
Q2NL82_TSR1	untitled.rna	326	377	-	41.48	1.7	1	PF08142	1	-	0	0.570917
Q9NR30_DDX21	untitled.rna	356	407	-	41.48	1.7	1	PF00270,PF00271,PF08152,PF04851	4	-	0	0.570917
O43707_ACTN4	untitled.rna	456	507	-	41.47	1.7	1	-	0	-	0	0.570875
O75400_PRPF40A	untitled.rna	431	482	-	41.47	1.7	1	-	0	-	0	0.570875
Q92973_TNPO1	untitled.rna	156	207	-	41.47	1.7	1	PF03810	1	-	0	0.570875
Q9H0H0_INTS2	untitled.rna	156	207	-	41.47	1.7	1	PF14750	1	-	0	0.570875
Q8TCS8_PNPT1	untitled.rna	156	207	-	41.45	1.7	1	PF01138,PF03725,PF03726,PF00013,PF00575	5	-	0	0.570833
Q9P2M7_CGN	untitled.rna	431	482	-	41.45	1.7	1	-	0	-	0	0.570833
O75116_ROCK2	untitled.rna	431	482	-	41.44	1.7	1	-	0	-	0	0.570792
Q9Y4B5_MTCL1	untitled.rna	326	377	-	41.43	1.7	1	-	0	-	0	0.570792
Q6ZP01_RBM44	untitled.rna	156	207	-	41.41	1.7	1	PF00076	1	-	0	0.57075
Q9UGU0_TCF20	untitled.rna	156	207	-	41.41	1.7	1	-	0	-	0	0.57075
Q9P2J5_LARS1	untitled.rna	156	207	-	41.4	1.7	1	PF00133,PF09334,PF08264,PF01406	4	-	0	0.570708
P11387_TOP1	untitled.rna	326	377	-	41.39	1.7	1	-	0	-	0	0.570667
P49792_RANBP2	untitled.rna	151	202	-	41.39	1.7	1	PF00641,PF00160	2	-	0	0.570667
Q09161_NCBP1	untitled.rna	156	207	-	41.39	1.7	1	PF09090,PF09088,PF02854	3	-	0	0.570667
Q14980_NUMA1	untitled.rna	431	482	-	41.39	1.7	1	-	0	-	0	0.570667
P26358_DNMT1	untitled.rna	356	407	-	41.38	1.7	1	-	0	-	0	0.570667
Q6PKG0_LARP1	untitled.rna	151	202	-	41.38	1.7	1	PF05383	1	-	0	0.570667
O60293_ZFC3H1	untitled.rna	151	202	-	41.37	1.7	1	PF10650	1	-	0	0.570625
Q05682_CALD1	untitled.rna	431	482	-	41.37	1.7	1	-	0	-	0	0.570625
Q76MJ5_ERN2	untitled.rna	331	382	-	41.37	1.7	1	PF06479	1	-	0	0.570625
Q99676_ZNF184	untitled.rna	356	407	-	41.37	1.7	1	-	0	-	0	0.570625
Q15149_PLEC	untitled.rna	326	377	-	41.36	1.7	1	PF03501	1	-	0	0.570625
Q6PKG0_LARP1	untitled.rna	581	632	-	41.36	1.7	1	PF05383	1	-	0	0.570625
P49790_NUP153	untitled.rna	331	382	-	41.34	1.69	1	PF00641	1	-	0	0.570542
Q15149_PLEC	untitled.rna	331	382	-	41.34	1.69	1	PF03501	1	-	0	0.570542
Q5C9Z4_NOM1	untitled.rna	356	407	-	41.34	1.69	1	PF02847,PF02854	2	-	0	0.570542
Q9H2T7_RANBP17	untitled.rna	156	207	-	41.34	1.69	1	PF03810	1	-	0	0.570542
Q9P2E3_ZNFX1	untitled.rna	456	507	-	41.34	1.69	1	PF13087,PF13086,PF13245	3	-	0	0.570542
O15042_U2SURP	untitled.rna	456	507	-	41.31	1.69	1	PF01805,PF00076,PF08312	3	-	0	0.5705
O75691_UTP20	untitled.rna	326	377	-	41.31	1.69	1	PF07539	1	-	0	0.5705
Q9P2N5_RBM27	untitled.rna	331	382	-	41.31	1.69	1	PF01480,PF00076,PF00642	3	-	0	0.5705
Q9BYX4_IFIH1	untitled.rna	431	482	-	41.3	1.69	1	-	0	-	0	0.570458
Q1KMD3_HNRNPUL2	untitled.rna	356	407	-	41.28	1.69	1	PF13671,PF00622,PF02037	3	-	0	0.570417
O75179_ANKRD17	untitled.rna	326	377	-	41.27	1.69	1	PF00013	1	-	0	0.570375
Q9Y5B9_SUPT16H	untitled.rna	431	482	-	41.26	1.69	1	PF00557	1	-	0	0.570333
O75460_ERN1	untitled.rna	456	507	-	41.25	1.69	1	PF06479	1	-	0	0.570333
P15924_DSP	untitled.rna	156	207	-	41.25	1.69	1	-	0	-	0	0.570333
P47897_QARS1	untitled.rna	156	207	-	41.25	1.69	1	PF00749,PF04558,PF03950,PF04557	4	-	0	0.570333
P49792_RANBP2	untitled.rna	581	632	-	41.25	1.69	1	PF00641,PF00160	2	-	0	0.570333
Q14683_SMC1A	untitled.rna	356	407	-	41.25	1.69	1	-	0	-	0	0.570333
Q9H6R4_NOL6	untitled.rna	326	377	-	41.25	1.69	1	PF03813	1	-	0	0.570333
P17480_UBTF	untitled.rna	456	507	-	41.24	1.69	1	-	0	-	0	0.570292
P18583_SON	untitled.rna	356	407	-	41.24	1.69	1	PF01585,PF14709,PF12656	3	-	0	0.570292
Q12955_ANK3	untitled.rna	326	377	-	41.24	1.69	1	-	0	-	0	0.570292
O43592_XPOT	untitled.rna	431	482	-	41.23	1.69	1	PF08389,PF03810	2	-	0	0.570292
Q9Y4I1_MYO5A	untitled.rna	356	407	-	41.23	1.69	1	-	0	-	0	0.570292
P42166_TMPO	untitled.rna	356	407	-	41.22	1.69	1	-	0	-	0	0.57025
P78527_PRKDC	untitled.rna	456	507	-	41.22	1.69	1	-	0	-	0	0.57025
Q8IX01_SUGP2	untitled.rna	456	507	-	41.21	1.68	1	PF01805,PF01585	2	-	0	0.570208
Q8IYY4_DZIP1L	untitled.rna	331	382	-	41.2	1.68	1	-	0	-	0	0.570208
Q9UIF8_BAZ2B	untitled.rna	151	202	-	41.2	1.68	1	PF01429	1	-	0	0.570208
Q7Z2Z2_EFL1	untitled.rna	431	482	-	41.19	1.68	1	PF00009,PF00679	2	-	0	0.570167
Q8IWZ3_ANKHD1	untitled.rna	331	382	-	41.19	1.68	1	PF00013	1	-	0	0.570167
Q5JTH9_RRP12	untitled.rna	331	382	-	41.17	1.68	1	PF08161	1	-	0	0.570125
Q969S9_GFM2	untitled.rna	456	507	-	41.17	1.68	1	PF00009,PF00679,PF03764,PF03144	4	-	0	0.570125
Q7KZF4_SND1	untitled.rna	431	482	-	41.14	1.68	1	PF00565,PF00567	2	-	0	0.570042
Q15022_SUZ12	untitled.rna	301	352	-	41.13	1.68	1	-	0	-	0	0.570042
P38646_HSPA9	untitled.rna	456	507	-	41.11	1.68	1	PF02782	1	-	0	0.569958
P48200_IREB2	untitled.rna	326	377	-	41.11	1.68	1	PF00330,PF00694	2	-	0	0.569958
Q14966_ZNF638	untitled.rna	331	382	-	41.1	1.68	1	PF00076,PF12171	2	-	0	0.569958
Q8WUQ7_CACTIN	untitled.rna	456	507	-	41.1	1.68	1	-	0	-	0	0.569958
O00410_IPO5	untitled.rna	456	507	-	41.08	1.68	1	-	0	-	0	0.569917
P54253_ATXN1	untitled.rna	301	352	-	41.08	1.68	1	PF08517	1	-	0	0.569917
Q14004_CDK13	untitled.rna	456	507	-	41.08	1.68	1	-	0	-	0	0.569917
Q9UPN6_SCAF8	untitled.rna	156	207	-	41.07	1.68	1	PF00076	1	-	0	0.569875
Q92945_KHSRP	untitled.rna	326	377	-	41.06	1.68	1	PF00013,PF07650,PF09005	3	-	0	0.569833
Q8NCM8_DYNC2H1	untitled.rna	431	482	-	41.05	1.68	1	-	0	-	0	0.569833
Q99590_SCAF11	untitled.rna	431	482	-	41.05	1.68	1	PF13639	1	-	0	0.569833
P15924_DSP	untitled.rna	456	507	-	41.04	1.68	1	-	0	-	0	0.569792
P51826_AFF3	untitled.rna	356	407	-	41.04	1.68	1	PF05110	1	-	0	0.569792
Q14974_KPNB1	untitled.rna	456	507	-	41.04	1.68	1	PF03810	1	-	0	0.569792
Q15031_LARS2	untitled.rna	331	382	-	41.04	1.68	1	PF00133,PF09334,PF08264	3	-	0	0.569792
Q96GQ7_DDX27	untitled.rna	156	207	-	41.04	1.68	1	PF00270,PF00271,PF04851	3	-	0	0.569792
Q9NXZ2_DDX43	untitled.rna	356	407	-	41.04	1.68	1	PF00270,PF00271,PF00013	3	-	0	0.569792
Q9UK61_TASOR	untitled.rna	431	482	-	41.04	1.68	1	-	0	-	0	0.569792
P27816_MAP4	untitled.rna	456	507	-	41.03	1.67	1	-	0	-	0	0.56975
Q8IWA0_WDR75	untitled.rna	326	377	-	41.03	1.67	1	PF00400	1	-	0	0.56975
Q9HCS7_XAB2	untitled.rna	351	402	-	41.03	1.67	1	-	0	-	0	0.56975
P46459_NSF	untitled.rna	151	202	-	41.02	1.67	1	-	0	-	0	0.56975
Q9BYK8_HELZ2	untitled.rna	326	377	-	41.02	1.67	1	PF13086,PF13087,PF00773,PF13245	4	-	0	0.56975
Q53R41_FASTKD1	untitled.rna	356	407	-	41	1.67	1	PF08368,PF06743,PF08373	3	-	0	0.569708
Q9UQ84_EXO1	untitled.rna	356	407	-	41	1.67	1	-	0	-	0	0.569708
Q14004_CDK13	untitled.rna	156	207	-	40.99	1.67	1	-	0	-	0	0.569667
Q15020_SART3	untitled.rna	456	507	-	40.99	1.67	1	PF00076,PF05391	2	-	0	0.569667
Q7Z5L2_R3HCC1L	untitled.rna	456	507	-	40.99	1.67	1	-	0	-	0	0.569667
Q9Y2Z2_MTO1	untitled.rna	331	382	-	40.99	1.67	1	PF13932	1	-	0	0.569667
O94829_IPO13	untitled.rna	326	377	-	40.98	1.67	1	PF08389,PF03810	2	-	0	0.569625
Q13435_SF3B2	untitled.rna	431	482	-	40.98	1.67	1	PF04037,PF02037	2	-	0	0.569625
Q8TEQ6_GEMIN5	untitled.rna	326	377	-	40.97	1.67	1	PF00400	1	-	0	0.569625
Q9H9G7_AGO3	untitled.rna	331	382	-	40.97	1.67	1	PF02171,PF02170	2	-	0	0.569625
Q9HBL0_TNS1	untitled.rna	156	207	-	40.97	1.67	1	-	0	-	0	0.569625
Q9UIA9_XPO7	untitled.rna	156	207	-	40.96	1.67	1	PF03810	1	-	0	0.569583
Q9Y450_HBS1L	untitled.rna	356	407	-	40.96	1.67	1	PF00009,PF03143,PF03144	3	-	0	0.569583
Q99700_ATXN2	untitled.rna	331	382	-	40.95	1.67	1	PF14438,PF06741,PF07145	3	-	0	0.569583
Q9BYK8_HELZ2	untitled.rna	331	382	-	40.95	1.67	1	PF13086,PF13087,PF00773,PF13245	4	-	0	0.569583
Q8IY21_DDX60	untitled.rna	576	627	-	40.94	1.67	1	PF00270,PF04851,PF00271	3	-	0	0.569542
P51816_AFF2	untitled.rna	326	377	-	40.93	1.67	1	PF05110	1	-	0	0.5695
Q9H0D6_XRN2	untitled.rna	456	507	-	40.92	1.67	1	PF03159	1	-	0	0.5695
O43719_HTATSF1	untitled.rna	151	202	-	40.91	1.67	1	PF00076	1	-	0	0.569458
O43719_HTATSF1	untitled.rna	581	632	-	40.9	1.67	1	PF00076	1	-	0	0.569458
P46459_NSF	untitled.rna	581	632	-	40.9	1.67	1	-	0	-	0	0.569458
Q99613_EIF3C	untitled.rna	326	377	-	40.86	1.66	1	PF05470	1	-	0	0.569333
Q6NXG1_ESRP1	untitled.rna	356	407	-	40.85	1.66	1	-	0	-	0	0.569333
Q12788_TBL3	untitled.rna	156	207	-	40.84	1.66	1	PF00400,PF08625	2	-	0	0.569292
Q9UPS6_SETD1B	untitled.rna	326	377	-	40.84	1.66	1	PF00076	1	-	0	0.569292
P49588_AARS1	untitled.rna	356	407	-	40.83	1.66	1	PF01411,PF02272,PF07973	3	-	0	0.56925
Q01780_EXOSC10	untitled.rna	331	382	-	40.83	1.66	1	PF01612,PF08066,PF00570	3	-	0	0.56925
Q14697_GANAB	untitled.rna	431	482	-	40.83	1.66	1	-	0	-	0	0.56925
Q5T0F9_CC2D1B	untitled.rna	456	507	-	40.83	1.66	1	-	0	-	0	0.56925
Q7Z417_NUFIP2	untitled.rna	356	407	-	40.83	1.66	1	PF15293	1	-	0	0.56925
Q9BXT6_MOV10L1	untitled.rna	156	207	-	40.83	1.66	1	PF13087,PF13086,PF13604	3	-	0	0.56925
P21333_FLNA	untitled.rna	456	507	-	40.82	1.66	1	-	0	-	0	0.56925
Q92888_ARHGEF1	untitled.rna	351	402	-	40.82	1.66	1	-	0	-	0	0.56925
Q9C0B9_ZCCHC2	untitled.rna	156	207	-	40.82	1.66	1	PF00098	1	-	0	0.56925
Q9Y5G4_PCDHGA9	untitled.rna	331	382	-	40.82	1.66	1	-	0	-	0	0.56925
Q8NAT2_TDRD5	untitled.rna	456	507	-	40.81	1.66	1	PF00567	1	-	0	0.569208
Q9NRC6_SPTBN5	untitled.rna	156	207	-	40.81	1.66	1	-	0	-	0	0.569208
Q9NWH9_SLTM	untitled.rna	326	377	-	40.81	1.66	1	PF00076,PF02037,PF13893	3	-	0	0.569208
Q13813_SPTAN1	untitled.rna	331	382	-	40.8	1.66	1	-	0	-	0	0.569167
O94804_STK10	untitled.rna	351	402	-	40.77	1.66	1	-	0	-	0	0.569125
Q08211_DHX9	untitled.rna	576	627	-	40.77	1.66	1	PF00035,PF00271,PF04408,PF00270	4	-	0	0.569125
Q6NWY9_PRPF40B	untitled.rna	456	507	-	40.77	1.66	1	-	0	-	0	0.569125
P35221_CTNNA1	untitled.rna	151	202	-	40.75	1.66	1	-	0	-	0	0.569042
P11388_TOP2A	untitled.rna	326	377	-	40.71	1.66	1	PF01751	1	-	0	0.568958
P35221_CTNNA1	untitled.rna	351	402	-	40.71	1.66	1	-	0	-	0	0.568958
Q8NEZ4_KMT2C	untitled.rna	356	407	-	40.7	1.65	1	-	0	-	0	0.568917
B5ME19_EIF3CL	untitled.rna	331	382	-	40.69	1.65	1	PF05470	1	-	0	0.568917
Q15022_SUZ12	untitled.rna	6	57	-	40.69	1.65	1	-	0	-	0	0.568917
Q9HCM7_FBRSL1	untitled.rna	331	382	-	40.69	1.65	1	-	0	-	0	0.568917
Q8N302_AGGF1	untitled.rna	326	377	-	40.68	1.65	1	-	0	-	0	0.568875
Q92834_RPGR	untitled.rna	431	482	-	40.68	1.65	1	-	0	-	0	0.568875
O14787_TNPO2	untitled.rna	431	482	-	40.67	1.65	1	PF03810	1	-	0	0.568875
Q01780_EXOSC10	untitled.rna	326	377	-	40.67	1.65	1	PF01612,PF08066,PF00570	3	-	0	0.568875
Q15269_PWP2	untitled.rna	331	382	-	40.67	1.65	1	PF00400,PF04003	2	-	0	0.568875
Q9BUQ8_DDX23	untitled.rna	351	402	-	40.65	1.65	1	PF00270,PF00271	2	-	0	0.568792
P09874_PARP1	untitled.rna	431	482	-	40.64	1.65	1	PF00644,PF05406	2	-	0	0.568792
Q75QN2_INTS8	untitled.rna	156	207	-	40.64	1.65	1	-	0	-	0	0.568792
Q5VYS8_TUT7	untitled.rna	156	207	-	40.63	1.65	1	PF03828,PF00098	2	-	0	0.56875
P27816_MAP4	untitled.rna	156	207	-	40.62	1.65	1	-	0	-	0	0.56875
P49790_NUP153	untitled.rna	326	377	-	40.62	1.65	1	PF00641	1	-	0	0.56875
Q8IYY4_DZIP1L	untitled.rna	326	377	-	40.61	1.65	1	-	0	-	0	0.568708
O94979_SEC31A	untitled.rna	356	407	-	40.6	1.65	1	-	0	-	0	0.568667
Q93073_SECISBP2L	untitled.rna	326	377	-	40.6	1.65	1	PF01248	1	-	0	0.568667
Q68E01_INTS3	untitled.rna	331	382	-	40.59	1.65	1	PF10189	1	-	0	0.568667
Q96EY7_PTCD3	untitled.rna	326	377	-	40.59	1.65	1	-	0	-	0	0.568667
Q9H501_ESF1	untitled.rna	301	352	-	40.58	1.65	1	PF08159	1	-	0	0.568625
Q9Y2Z2_MTO1	untitled.rna	326	377	-	40.58	1.65	1	PF13932	1	-	0	0.568625
P49756_RBM25	untitled.rna	331	382	-	40.57	1.65	1	PF01480,PF00076	2	-	0	0.568583
Q9Y4W2_LAS1L	untitled.rna	356	407	-	40.57	1.65	1	PF04031	1	-	0	0.568583
Q96T58_SPEN	untitled.rna	331	382	-	40.56	1.65	1	PF00076,PF07744	2	-	0	0.568583
P42285_MTREX	untitled.rna	356	407	-	40.55	1.64	1	PF13234,PF00270,PF00271	3	-	0	0.568542
Q05823_RNASEL	untitled.rna	456	507	-	40.55	1.64	1	-	0	-	0	0.568542
Q69YN4_VIRMA	untitled.rna	431	482	-	40.55	1.64	1	-	0	-	0	0.568542
Q92620_DHX38	untitled.rna	431	482	-	40.55	1.64	1	PF04408,PF00271,PF00270	3	-	0	0.568542
Q9UPR6_ZFR2	untitled.rna	456	507	-	40.55	1.64	1	PF07528,PF12874	2	-	0	0.568542
Q13523_PRPF4B	untitled.rna	326	377	-	40.53	1.64	1	-	0	-	0	0.5685
Q8N5C6_SRBD1	untitled.rna	456	507	-	40.53	1.64	1	PF00575	1	-	0	0.5685
Q03701_CEBPZ	untitled.rna	156	207	-	40.52	1.64	1	PF03914	1	-	0	0.568458
Q96RP9_GFM1	untitled.rna	156	207	-	40.52	1.64	1	PF00009,PF03764,PF00679,PF03144	4	-	0	0.568458
P35221_CTNNA1	untitled.rna	581	632	-	40.51	1.64	1	-	0	-	0	0.568458
Q14764_MVP	untitled.rna	156	207	-	40.51	1.64	1	PF01505	1	-	0	0.568458
Q86YF9_DZIP1	untitled.rna	326	377	-	40.51	1.64	1	-	0	-	0	0.568458
Q9H583_HEATR1	untitled.rna	456	507	-	40.51	1.64	1	PF12397	1	-	0	0.568458
Q9P2K8_EIF2AK4	untitled.rna	326	377	-	40.51	1.64	1	PF12745,PF13393	2	-	0	0.568458
Q9H9A5_CNOT10	untitled.rna	456	507	-	40.5	1.64	1	-	0	-	0	0.568417
O15381_NVL	untitled.rna	156	207	-	40.49	1.64	1	-	0	-	0	0.568417
Q7Z3Z3_PIWIL3	untitled.rna	326	377	-	40.49	1.64	1	PF02171,PF02170	2	-	0	0.568417
Q16513_PKN2	untitled.rna	326	377	-	40.48	1.64	1	-	0	-	0	0.568375
Q8TDD1_DDX54	untitled.rna	456	507	-	40.48	1.64	1	PF00270,PF00271,PF08147,PF04851	4	-	0	0.568375
O94913_PCF11	untitled.rna	331	382	-	40.47	1.64	1	-	0	-	0	0.568333
Q9NRC6_SPTBN5	untitled.rna	456	507	-	40.47	1.64	1	-	0	-	0	0.568333
Q9HCE1_MOV10	untitled.rna	351	402	-	40.46	1.64	1	PF13087,PF13086,PF13604,PF13245,PF04851	5	-	0	0.568333
Q99575_POP1	untitled.rna	356	407	-	40.45	1.64	1	PF06978,PF08170	2	-	0	0.568292
Q09666_AHNAK	untitled.rna	356	407	-	40.44	1.64	1	-	0	-	0	0.568292
Q9NXL6_SIDT1	untitled.rna	326	377	-	40.44	1.64	1	PF13965	1	-	0	0.568292
P11498_PC	untitled.rna	456	507	-	40.43	1.64	1	-	0	-	0	0.56825
Q9NQC3_RTN4	untitled.rna	456	507	-	40.43	1.64	1	-	0	-	0	0.56825
P54253_ATXN1	untitled.rna	6	57	-	40.42	1.64	1	PF08517	1	-	0	0.568208
Q9P2I0_CPSF2	untitled.rna	326	377	-	40.42	1.64	1	PF10996,PF07521,PF00753	3	-	0	0.568208
P52756_RBM5	untitled.rna	156	207	-	40.41	1.64	1	PF01585,PF00076,PF00641,PF12656	4	-	0	0.568208
Q8N1G2_CMTR1	untitled.rna	431	482	-	40.4	1.64	1	-	0	-	0	0.568167
Q8TC59_PIWIL2	untitled.rna	456	507	-	40.4	1.64	1	PF02171,PF02170	2	-	0	0.568167
Q6PKG0_LARP1	untitled.rna	351	402	-	40.39	1.64	1	PF05383	1	-	0	0.568167
Q8ND04_SMG8	untitled.rna	331	382	-	40.39	1.64	1	-	0	-	0	0.568167
Q9H9J4_USP42	untitled.rna	156	207	-	40.39	1.64	1	-	0	-	0	0.568167
Q9Y5G4_PCDHGA9	untitled.rna	326	377	-	40.39	1.64	1	-	0	-	0	0.568167
Q5T200_ZC3H13	untitled.rna	331	382	-	40.38	1.64	1	PF00642	1	-	0	0.568125
Q8WTT2_NOC3L	untitled.rna	156	207	-	40.38	1.64	1	PF03914,PF07540	2	-	0	0.568125
Q7Z2T5_TRMT1L	untitled.rna	356	407	-	40.37	1.63	1	PF02005,PF02475	2	-	0	0.568083
Q96QU8_XPO6	untitled.rna	156	207	-	40.37	1.63	1	PF08389,PF03810	2	-	0	0.568083
P55884_EIF3B	untitled.rna	331	382	-	40.36	1.63	1	PF08662,PF00076	2	-	0	0.568083
Q14527_HLTF	untitled.rna	331	382	-	40.36	1.63	1	PF00176,PF08797,PF00271,PF13923,PF00097	5	Q14527|HLTF|K562.HLTF.0.201|31226278|eCLIP_ENCODE	1	0.73475
Q587J7_TDRD12	untitled.rna	326	377	-	40.35	1.63	1	PF00567,PF00270	2	-	0	0.568042
Q5T7N2_L1TD1	untitled.rna	151	202	-	40.33	1.63	1	PF02994	1	-	0	0.568
Q96GQ7_DDX27	untitled.rna	456	507	-	40.33	1.63	1	PF00270,PF00271,PF04851	3	-	0	0.568
Q99798_ACO2	untitled.rna	156	207	-	40.33	1.63	1	PF00330,PF00694	2	-	0	0.568
Q9UL18_AGO1	untitled.rna	356	407	-	40.33	1.63	1	PF02171,PF02170	2	-	0	0.568
Q9UPR6_ZFR2	untitled.rna	156	207	-	40.33	1.63	1	PF07528,PF12874	2	-	0	0.568
Q5QJE6_DNTTIP2	untitled.rna	456	507	-	40.31	1.63	1	PF08698	1	-	0	0.567958
Q5T7N2_L1TD1	untitled.rna	581	632	-	40.3	1.63	1	PF02994	1	-	0	0.567917
P49756_RBM25	untitled.rna	356	407	-	40.29	1.63	1	PF01480,PF00076	2	-	0	0.567875
Q96EY7_PTCD3	untitled.rna	331	382	-	40.29	1.63	1	-	0	-	0	0.567875
Q9UKV3_ACIN1	untitled.rna	456	507	-	40.29	1.63	1	PF02037	1	-	0	0.567875
Q6P3W6_NBPF10	untitled.rna	356	407	-	40.28	1.63	1	-	0	-	0	0.567875
Q9BQ52_ELAC2	untitled.rna	456	507	-	40.28	1.63	1	PF13691	1	-	0	0.567875
Q9Y608_LRRFIP2	untitled.rna	456	507	-	40.28	1.63	1	PF09738	1	-	0	0.567875
P26639_TARS1	untitled.rna	576	627	-	40.25	1.63	1	PF00587,PF03129,PF07973	3	-	0	0.567792
Q9UBC3_DNMT3B	untitled.rna	356	407	-	40.25	1.63	1	-	0	-	0	0.567792
Q99973_TEP1	untitled.rna	156	207	-	40.24	1.63	1	PF05731,PF00400	2	-	0	0.56775
Q9P2N5_RBM27	untitled.rna	326	377	-	40.24	1.63	1	PF01480,PF00076,PF00642	3	-	0	0.56775
Q5UIP0_RIF1	untitled.rna	331	382	-	40.23	1.63	1	PF12231	1	-	0	0.56775
Q8TEX9_IPO4	untitled.rna	351	402	-	40.22	1.62	1	PF03810	1	-	0	0.567708
Q29RF7_PDS5A	untitled.rna	156	207	-	40.21	1.62	1	-	0	-	0	0.567708
Q9BXP5_SRRT	untitled.rna	331	382	-	40.21	1.62	1	PF04959	1	-	0	0.567708
Q9ULW0_TPX2	untitled.rna	576	627	-	40.2	1.62	1	-	0	-	0	0.567667
Q5JSZ5_PRRC2B	untitled.rna	356	407	-	40.19	1.62	1	-	0	-	0	0.567625
O75643_SNRNP200	untitled.rna	151	202	-	40.16	1.62	1	PF00270,PF04851,PF00271	3	-	0	0.567583
P55265_ADAR	untitled.rna	331	382	-	40.16	1.62	1	PF02137,PF02295,PF00035	3	-	0	0.567583
O75643_SNRNP200	untitled.rna	581	632	-	40.15	1.62	1	PF00270,PF04851,PF00271	3	-	0	0.567542
Q5T0F9_CC2D1B	untitled.rna	156	207	-	40.15	1.62	1	-	0	-	0	0.567542
O43395_PRPF3	untitled.rna	356	407	-	40.13	1.62	1	PF08572,PF01480	2	-	0	0.5675
O75643_SNRNP200	untitled.rna	351	402	-	40.13	1.62	1	PF00270,PF04851,PF00271	3	-	0	0.5675
P78344_EIF4G2	untitled.rna	456	507	-	40.13	1.62	1	PF02854,PF02020,PF02847	3	-	0	0.5675
Q9UIF9_BAZ2A	untitled.rna	331	382	-	40.13	1.62	1	PF01429	1	-	0	0.5675
Q92576_PHF3	untitled.rna	356	407	-	40.12	1.62	1	PF07744	1	-	0	0.567458
Q01082_SPTBN1	untitled.rna	431	482	-	40.11	1.62	1	-	0	-	0	0.567458
Q15031_LARS2	untitled.rna	326	377	-	40.1	1.62	1	PF00133,PF09334,PF08264	3	-	0	0.567417
Q5JTZ9_AARS2	untitled.rna	456	507	-	40.1	1.62	1	PF01411,PF07973	2	-	0	0.567417
Q9P2E3_ZNFX1	untitled.rna	431	482	-	40.09	1.62	1	PF13087,PF13086,PF13245	3	-	0	0.567375
Q9Y678_COPG1	untitled.rna	431	482	-	40.09	1.62	1	-	0	-	0	0.567375
Q8NEZ4_KMT2C	untitled.rna	326	377	-	40.08	1.62	1	-	0	-	0	0.567375
P42694_HELZ	untitled.rna	331	382	-	40.07	1.62	1	PF13087,PF13086,PF13604,PF13245,PF00642	5	-	0	0.567333
Q9UPQ9_TNRC6B	untitled.rna	156	207	-	40.07	1.62	1	PF10427	1	-	0	0.567333
O00411_POLRMT	untitled.rna	331	382	-	40.05	1.62	1	PF00940	1	-	0	0.567292
Q92499_DDX1	untitled.rna	156	207	-	40.05	1.62	1	PF00270,PF00271,PF00622	3	-	0	0.567292
Q9GZR7_DDX24	untitled.rna	456	507	-	40.05	1.62	1	PF00270,PF00271	2	-	0	0.567292
Q9UKF6_CPSF3	untitled.rna	356	407	-	40.05	1.62	1	PF11718,PF10996,PF00753,PF07521	4	-	0	0.567292
Q13769_THOC5	untitled.rna	326	377	-	40.04	1.61	1	-	0	-	0	0.56725
Q99728_BARD1	untitled.rna	326	377	-	40.04	1.61	1	-	0	-	0	0.56725
Q9NRA8_EIF4ENIF1	untitled.rna	351	402	-	40.03	1.61	1	PF10477	1	-	0	0.56725
P49792_RANBP2	untitled.rna	351	402	-	40	1.61	1	PF00641,PF00160	2	-	0	0.567167
Q8NDT2_RBM15B	untitled.rna	431	482	-	40	1.61	1	PF07744,PF00076	2	-	0	0.567167
Q9P1Y6_PHRF1	untitled.rna	356	407	-	40	1.61	1	PF13639,PF00097,PF13923	3	-	0	0.567167
Q7KZI7_MARK2	untitled.rna	356	407	-	39.99	1.61	1	-	0	-	0	0.567125
Q8IWZ3_ANKHD1	untitled.rna	326	377	-	39.99	1.61	1	PF00013	1	-	0	0.567125
Q9UJC3_HOOK1	untitled.rna	431	482	-	39.99	1.61	1	-	0	-	0	0.567125
P38646_HSPA9	untitled.rna	156	207	-	39.98	1.61	1	PF02782	1	-	0	0.567125
P42694_HELZ	untitled.rna	326	377	-	39.98	1.61	1	PF13087,PF13086,PF13604,PF13245,PF00642	5	-	0	0.567125
Q8TCS8_PNPT1	untitled.rna	456	507	-	39.98	1.61	1	PF01138,PF03725,PF03726,PF00013,PF00575	5	-	0	0.567125
Q9UKV3_ACIN1	untitled.rna	431	482	-	39.98	1.61	1	PF02037	1	-	0	0.567125
Q14676_MDC1	untitled.rna	356	407	-	39.97	1.61	1	PF00498	1	-	0	0.567083
Q7KZ85_SUPT6H	untitled.rna	351	402	-	39.97	1.61	1	PF00575	1	-	0	0.567083
Q86UP2_KTN1	untitled.rna	431	482	-	39.97	1.61	1	-	0	-	0	0.567083
Q8N3C0_ASCC3	untitled.rna	156	207	-	39.97	1.61	1	PF00270,PF04851,PF00271	3	-	0	0.567083
Q96Q15_SMG1	untitled.rna	576	627	-	39.97	1.61	1	-	0	-	0	0.567083
Q9NSE4_IARS2	untitled.rna	356	407	-	39.97	1.61	1	PF00133,PF08264,PF09334,PF06827	4	-	0	0.567083
Q13813_SPTAN1	untitled.rna	326	377	-	39.96	1.61	1	-	0	-	0	0.567042
O60231_DHX16	untitled.rna	456	507	-	39.95	1.61	1	PF04408,PF00271,PF00270	3	-	0	0.567042
P36776_LONP1	untitled.rna	351	402	-	39.94	1.61	1	-	0	-	0	0.567
B5ME19_EIF3CL	untitled.rna	326	377	-	39.93	1.61	1	PF05470	1	-	0	0.567
O95373_IPO7	untitled.rna	431	482	-	39.93	1.61	1	PF03810	1	-	0	0.567
Q9NVU7_SDAD1	untitled.rna	326	377	-	39.93	1.61	1	-	0	-	0	0.567
Q9Y4C8_RBM19	untitled.rna	456	507	-	39.93	1.61	1	PF00076	1	-	0	0.567
Q5VYS8_TUT7	untitled.rna	456	507	-	39.92	1.61	1	PF03828,PF00098	2	-	0	0.566958
Q9H2T7_RANBP17	untitled.rna	456	507	-	39.92	1.61	1	PF03810	1	-	0	0.566958
O94906_PRPF6	untitled.rna	156	207	-	39.91	1.61	1	PF06424	1	-	0	0.566917
Q96QU8_XPO6	untitled.rna	456	507	-	39.91	1.61	1	PF08389,PF03810	2	-	0	0.566917
Q8IX12_CCAR1	untitled.rna	576	627	-	39.9	1.61	1	PF14444,PF02037	2	-	0	0.566917
Q96T58_SPEN	untitled.rna	326	377	-	39.9	1.61	1	PF00076,PF07744	2	-	0	0.566917
P05023_ATP1A1	untitled.rna	431	482	-	39.89	1.6	1	-	0	-	0	0.566875
Q96EK7_FAM120B	untitled.rna	456	507	-	39.89	1.6	1	-	0	-	0	0.566875
Q29RF7_PDS5A	untitled.rna	456	507	-	39.88	1.6	1	-	0	-	0	0.566875
Q8TF46_DIS3L	untitled.rna	326	377	-	39.88	1.6	1	PF00773	1	-	0	0.566875
P26640_VARS1	untitled.rna	576	627	-	39.87	1.6	1	PF00133,PF08264,PF09334	3	-	0	0.566833
Q7L014_DDX46	untitled.rna	581	632	-	39.87	1.6	1	PF00270,PF00271	2	-	0	0.566833
Q96Q15_SMG1	untitled.rna	581	632	-	39.87	1.6	1	-	0	-	0	0.566833
O43290_SART1	untitled.rna	301	352	-	39.86	1.6	1	PF03343	1	-	0	0.566792
P04114_APOB	untitled.rna	456	507	-	39.86	1.6	1	-	0	-	0	0.566792
P56192_MARS1	untitled.rna	156	207	-	39.86	1.6	1	PF09334	1	-	0	0.566792
Q68CQ4_DIEXF	untitled.rna	331	382	-	39.86	1.6	1	-	0	-	0	0.566792
O76094_SRP72	untitled.rna	356	407	-	39.85	1.6	1	PF08492	1	-	0	0.566792
Q8WYQ5_DGCR8	untitled.rna	576	627	-	39.85	1.6	1	-	0	-	0	0.566792
Q96Q15_SMG1	untitled.rna	151	202	-	39.85	1.6	1	-	0	-	0	0.566792
Q8N5U6_RNF10	untitled.rna	156	207	-	39.84	1.6	1	PF13639,PF00097	2	-	0	0.56675
Q9NP73_ALG13	untitled.rna	356	407	-	39.82	1.6	1	-	0	-	0	0.566708
Q9NVR5_DNAAF2	untitled.rna	156	207	-	39.81	1.6	1	PF08190	1	-	0	0.566667
O15042_U2SURP	untitled.rna	431	482	-	39.79	1.6	1	PF01805,PF00076,PF08312	3	-	0	0.566625
Q5T8P6_RBM26	untitled.rna	331	382	-	39.79	1.6	1	PF01480	1	-	0	0.566625
Q13439_GOLGA4	untitled.rna	431	482	-	39.78	1.6	1	-	0	-	0	0.566583
Q8N201_INTS1	untitled.rna	156	207	-	39.78	1.6	1	-	0	-	0	0.566583
Q9H2U1_DHX36	untitled.rna	151	202	-	39.78	1.6	1	PF04408,PF00271,PF00270	3	-	0	0.566583
Q12873_CHD3	untitled.rna	456	507	-	39.77	1.6	1	PF00176,PF00271,PF04851	3	-	0	0.566583
O43707_ACTN4	untitled.rna	431	482	-	39.76	1.6	1	-	0	-	0	0.566542
P54277_PMS1	untitled.rna	581	632	-	39.76	1.6	1	-	0	-	0	0.566542
P02786_TFRC	untitled.rna	356	407	-	39.75	1.6	1	-	0	-	0	0.566542
Q7L8L6_FASTKD5	untitled.rna	156	207	-	39.75	1.6	1	PF08368,PF06743,PF08373	3	-	0	0.566542
Q9BXT6_MOV10L1	untitled.rna	456	507	-	39.74	1.6	1	PF13087,PF13086,PF13604	3	-	0	0.5665
Q99459_CDC5L	untitled.rna	576	627	-	39.73	1.6	1	PF11831	1	-	0	0.566458
Q5H9U9_DDX60L	untitled.rna	156	207	-	39.72	1.6	1	PF00270,PF04851,PF00271	3	-	0	0.566458
Q9ULW0_TPX2	untitled.rna	151	202	-	39.72	1.6	1	-	0	-	0	0.566458
Q9BRZ2_TRIM56	untitled.rna	456	507	-	39.71	1.59	1	PF00097,PF13923	2	-	0	0.566417
Q9H8H2_DDX31	untitled.rna	326	377	-	39.71	1.59	1	PF00270,PF00271,PF13959,PF04851	4	-	0	0.566417
Q9NZB2_FAM120A	untitled.rna	156	207	-	39.71	1.59	1	-	0	-	0	0.566417
Q14147_DHX34	untitled.rna	456	507	-	39.7	1.59	1	PF04408,PF00271	2	-	0	0.566417
Q9H9G7_AGO3	untitled.rna	326	377	-	39.7	1.59	1	PF02171,PF02170	2	-	0	0.566417
Q9NYK1_TLR7	untitled.rna	456	507	-	39.69	1.59	1	-	0	-	0	0.566375
O15397_IPO8	untitled.rna	431	482	-	39.68	1.59	1	PF03810	1	-	0	0.566333
Q8TF46_DIS3L	untitled.rna	331	382	-	39.67	1.59	1	PF00773	1	-	0	0.566333
Q9BTC0_DIDO1	untitled.rna	356	407	-	39.67	1.59	1	PF07744	1	-	0	0.566333
Q659C4_LARP1B	untitled.rna	331	382	-	39.65	1.59	1	PF05383	1	-	0	0.566292
Q13395_TARBP1	untitled.rna	456	507	-	39.64	1.59	1	PF00588	1	-	0	0.56625
Q8IYL2_TRMT44	untitled.rna	431	482	-	39.64	1.59	1	PF07757	1	-	0	0.56625
Q14147_DHX34	untitled.rna	156	207	-	39.63	1.59	1	PF04408,PF00271	2	-	0	0.566208
Q76MJ5_ERN2	untitled.rna	326	377	-	39.63	1.59	1	PF06479	1	-	0	0.566208
Q9C0D7_ZC3H12C	untitled.rna	331	382	-	39.63	1.59	1	PF11977	1	-	0	0.566208
Q9NR97_TLR8	untitled.rna	456	507	-	39.62	1.59	1	-	0	-	0	0.566208
Q9UPT8_ZC3H4	untitled.rna	431	482	-	39.62	1.59	1	PF00642	1	-	0	0.566208
Q9Y4F3_MARF1	untitled.rna	331	382	-	39.62	1.59	1	-	0	-	0	0.566208
Q7L014_DDX46	untitled.rna	151	202	-	39.61	1.59	1	PF00270,PF00271	2	-	0	0.566167
P22314_UBA1	untitled.rna	331	382	-	39.6	1.59	1	-	0	-	0	0.566125
Q14667_KIAA0100	untitled.rna	331	382	-	39.6	1.59	1	-	0	-	0	0.566125
Q8IY81_FTSJ3	untitled.rna	456	507	-	39.6	1.59	1	PF01728	1	-	0	0.566125
Q08211_DHX9	untitled.rna	151	202	-	39.58	1.59	1	PF00035,PF00271,PF04408,PF00270	4	-	0	0.566083
Q8N6Y1_PCDH20	untitled.rna	331	382	-	39.58	1.59	1	-	0	-	0	0.566083
Q8N6Y1_PCDH20	untitled.rna	356	407	-	39.58	1.59	1	-	0	-	0	0.566083
Q6ZU64_CFAP65	untitled.rna	431	482	-	39.57	1.59	1	-	0	-	0	0.566083
Q8WXH0_SYNE2	untitled.rna	576	627	-	39.56	1.58	1	-	0	-	0	0.566042
P46013_MKI67	untitled.rna	356	407	-	39.55	1.58	1	PF00498	1	-	0	0.566
Q9Y6K5_OAS3	untitled.rna	431	482	-	39.55	1.58	1	PF10421	1	-	0	0.566
P78316_NOP14	untitled.rna	431	482	-	39.54	1.58	1	PF04147	1	-	0	0.566
Q9H501_ESF1	untitled.rna	6	57	-	39.53	1.58	1	PF08159	1	-	0	0.565958
Q5JTH9_RRP12	untitled.rna	326	377	-	39.52	1.58	1	PF08161	1	-	0	0.565958
Q15393_SF3B3	untitled.rna	576	627	-	39.51	1.58	1	PF03178	1	-	0	0.565917
Q6NWY9_PRPF40B	untitled.rna	156	207	-	39.51	1.58	1	-	0	-	0	0.565917
Q8N3C0_ASCC3	untitled.rna	456	507	-	39.51	1.58	1	PF00270,PF04851,PF00271	3	-	0	0.565917
Q9H0H0_INTS2	untitled.rna	456	507	-	39.51	1.58	1	PF14750	1	-	0	0.565917
P24928_POLR2A	untitled.rna	431	482	-	39.5	1.58	1	PF04997,PF04998,PF00623,PF04992,PF04990,PF04983,PF05000	7	-	0	0.565875
Q15269_PWP2	untitled.rna	326	377	-	39.5	1.58	1	PF00400,PF04003	2	-	0	0.565875
Q5T200_ZC3H13	untitled.rna	356	407	-	39.49	1.58	1	PF00642	1	-	0	0.565875
Q92499_DDX1	untitled.rna	456	507	-	39.49	1.58	1	PF00270,PF00271,PF00622	3	-	0	0.565875
Q9BXT4_TDRD1	untitled.rna	581	632	-	39.49	1.58	1	PF00567	1	-	0	0.565875
Q58A45_PAN3	untitled.rna	431	482	-	39.48	1.58	1	-	0	-	0	0.565833
Q08211_DHX9	untitled.rna	581	632	-	39.46	1.58	1	PF00035,PF00271,PF04408,PF00270	4	-	0	0.565792
Q8N5U6_RNF10	untitled.rna	456	507	-	39.46	1.58	1	PF13639,PF00097	2	-	0	0.565792
Q8NDG6_TDRD9	untitled.rna	156	207	-	39.46	1.58	1	PF00567,PF00271,PF04408,PF00270	4	-	0	0.565792
Q9HCG8_CWC22	untitled.rna	431	482	-	39.46	1.58	1	PF02847	1	-	0	0.565792
Q5JTZ9_AARS2	untitled.rna	431	482	-	39.45	1.58	1	PF01411,PF07973	2	-	0	0.56575
Q9NX05_FAM120C	untitled.rna	156	207	-	39.44	1.58	1	-	0	-	0	0.56575
Q9H6S0_YTHDC2	untitled.rna	331	382	-	39.43	1.58	1	PF04146,PF04408,PF00271,PF01424,PF00270	5	-	0	0.565708
Q9UPN6_SCAF8	untitled.rna	456	507	-	39.42	1.58	1	PF00076	1	-	0	0.565708
Q9BXT8_RNF17	untitled.rna	431	482	-	39.41	1.58	1	PF00567	1	-	0	0.565667
O75113_N4BP1	untitled.rna	331	382	-	39.4	1.57	1	PF11977	1	-	0	0.565625
Q9Y4W2_LAS1L	untitled.rna	331	382	-	39.4	1.57	1	PF04031	1	-	0	0.565625
Q8IZH2_XRN1	untitled.rna	156	207	-	39.39	1.57	1	PF03159	1	-	0	0.565625
Q14137_BOP1	untitled.rna	356	407	-	39.38	1.57	1	PF08145,PF00400	2	-	0	0.565583
Q9BSC4_NOL10	untitled.rna	326	377	-	39.38	1.57	1	PF08159	1	-	0	0.565583
Q86TB9_PATL1	untitled.rna	356	407	-	39.37	1.57	1	PF09770	1	-	0	0.565583
Q9H583_HEATR1	untitled.rna	431	482	-	39.37	1.57	1	PF12397	1	-	0	0.565583
Q9HCM7_FBRSL1	untitled.rna	356	407	-	39.37	1.57	1	-	0	-	0	0.565583
P46087_NOP2	untitled.rna	431	482	-	39.36	1.57	1	PF01189	1	-	0	0.565542
Q5TAP6_UTP14C	untitled.rna	156	207	-	39.36	1.57	1	PF04615	1	-	0	0.565542
Q8WXH0_SYNE2	untitled.rna	351	402	-	39.35	1.57	1	-	0	-	0	0.5655
Q9Y5L0_TNPO3	untitled.rna	326	377	-	39.35	1.57	1	PF08389	1	-	0	0.5655
Q13435_SF3B2	untitled.rna	456	507	-	39.34	1.57	1	PF04037,PF02037	2	-	0	0.5655
Q32MZ4_LRRFIP1	untitled.rna	431	482	-	39.31	1.57	1	PF09738	1	-	0	0.565417
Q09161_NCBP1	untitled.rna	456	507	-	39.3	1.57	1	PF09090,PF09088,PF02854	3	-	0	0.565375
O60518_RANBP6	untitled.rna	156	207	-	39.29	1.57	1	-	0	-	0	0.565375
O75113_N4BP1	untitled.rna	326	377	-	39.29	1.57	1	PF11977	1	-	0	0.565375
P38398_BRCA1	untitled.rna	331	382	-	39.29	1.57	1	PF00097,PF13923	2	-	0	0.565375
O15455_TLR3	untitled.rna	156	207	-	39.28	1.57	1	-	0	-	0	0.565333
Q6P158_DHX57	untitled.rna	356	407	-	39.27	1.57	1	PF04408,PF00271,PF00270,PF00642	4	-	0	0.565292
Q9UIA9_XPO7	untitled.rna	456	507	-	39.27	1.57	1	PF03810	1	-	0	0.565292
Q9BQG0_MYBBP1A	untitled.rna	456	507	-	39.26	1.57	1	-	0	-	0	0.565292
Q9BXT4_TDRD1	untitled.rna	151	202	-	39.26	1.57	1	PF00567	1	-	0	0.565292
Q86US8_SMG6	untitled.rna	576	627	-	39.25	1.57	1	PF10373,PF13638,PF10374	3	-	0	0.56525
P41250_GARS1	untitled.rna	356	407	-	39.24	1.57	1	PF03129,PF00587	2	-	0	0.56525
Q9HAV4_XPO5	untitled.rna	331	382	-	39.23	1.56	1	PF08389	1	-	0	0.565208
Q8NBJ9_SIDT2	untitled.rna	156	207	-	39.22	1.56	1	PF13965	1	-	0	0.565167
Q6P2E9_EDC4	untitled.rna	356	407	-	39.21	1.56	1	-	0	-	0	0.565167
Q76FK4_NOL8	untitled.rna	156	207	-	39.21	1.56	1	PF00076	1	-	0	0.565167
Q10570_CPSF1	untitled.rna	331	382	-	39.2	1.56	1	PF03178	1	-	0	0.565125
Q5TAX3_TUT4	untitled.rna	331	382	-	39.2	1.56	1	PF03828,PF00098	2	-	0	0.565125
O94913_PCF11	untitled.rna	326	377	-	39.19	1.56	1	-	0	-	0	0.565125
Q7Z6Z7_HUWE1	untitled.rna	156	207	-	39.19	1.56	1	-	0	-	0	0.565125
Q8IYT2_CMTR2	untitled.rna	456	507	-	39.19	1.56	1	PF01728	1	-	0	0.565125
Q8N1W1_ARHGEF28	untitled.rna	326	377	-	39.19	1.56	1	-	0	-	0	0.565125
Q00839_HNRNPU	untitled.rna	456	507	-	39.18	1.56	1	PF13671,PF00622,PF02037	3	-	0	0.565083
Q16891_IMMT	untitled.rna	156	207	-	39.18	1.56	1	-	0	-	0	0.565083
Q8NI36_WDR36	untitled.rna	456	507	-	39.18	1.56	1	PF04192,PF00400	2	-	0	0.565083
Q9NYF8_BCLAF1	untitled.rna	156	207	-	39.18	1.56	1	PF15440	1	-	0	0.565083
P58107_EPPK1	untitled.rna	156	207	-	39.17	1.56	1	-	0	-	0	0.565042
P58107_EPPK1	untitled.rna	456	507	-	39.16	1.56	1	-	0	-	0	0.565042
[truncated: 63,537 more rows]
