# Supplementary material for: The MYC-dependent lncRNA MB3 inhibits apoptosis in Group 3 Medulloblastoma by regulating the TGF-β pathway via HMGN5
Source: Cell Death Dis. 2025 Nov 6;16(1):800. doi: 10.1038/s41419-025-08097-8 (PMC12592558; doi:10.1038/s41419-025-08097-8)
Supplement: Supplementary file 11 — dataset 8 [file 41419_2025_8097_MOESM11_ESM.xlsx]

## Sheet: DATASET 8
Targetscan prediction of microRNAs putatively binding lncMB3 and candidate mRNAs
miRNA	ENST	Symbol	Mature.sequence	Target	Binding Region	Interaction Energy	p-value
hsa-miR-135b-5p	ENST00000400137.4	FKBP1A	UAUGGCUUUUCAUUCCUAUGUGA	ENST00000613871.1|ENSG00000278484.1|lncRNA	target from/to=[61,85]	-13.7	0.29
hsa-miR-216a-3p	ENST00000339475.5	OTX2_I	UCACAGUGGUCUCUGGGAUUAU	ENST00000613871.1|ENSG00000278484.1|lncRNA	target from/to=[83,103]	-13.2	0.29
hsa-miR-3681-3p	ENST00000339475.5	OTX2_I	ACACAGUGCUUCAUCCACUACU	ENST00000613871.1|ENSG00000278484.1|lncRNA	target from/to=[82,103]	-12.6	0.29
hsa-miR-613	ENST00000339475.5	OTX2_I	AGGAAUGUUCCUUCUUUGCC	ENST00000613871.1|ENSG00000278484.1|lncRNA	target from/to=[67,88]	-17.9	0.29
hsa-miR-1197	ENST00000327367.4	SMAD3	UAGGACACAUGGUCUACUUCU	ENST00000613871.1|ENSG00000278484.1|lncRNA	target from/to=[77,100]	-12.3	0.29
hsa-miR-196b-5p	ENST00000288840.5	SMAD6_I	UAGGUAGUUUCCUGUUGUUGGG	ENST00000613871.1|ENSG00000278484.1|lncRNA	target from/to=[70,92]	-12.8	0.29
