# Supplementary material for: The MYC-dependent lncRNA MB3 inhibits apoptosis in Group 3 Medulloblastoma by regulating the TGF-β pathway via HMGN5
Source: Cell Death Dis. 2025 Nov 6;16(1):800. doi: 10.1038/s41419-025-08097-8 (PMC12592558; doi:10.1038/s41419-025-08097-8)
Supplement: Supplementary file 12 — dataset 9 [file 41419_2025_8097_MOESM12_ESM.xlsx]

## Sheet: DATASET 9
microRNA enrichment in lncMB3 pull-down
	Sample Name	Target Name	CT
	INPUT	hsa-miR-196b-5p	26.3175
	INPUT	hsa-miR-196b-5p	25.8068
	INPUT	hsa-miR-196b-5p	25.4533
	EVEN	hsa-miR-196b-5p	Undetermined
	EVEN	hsa-miR-196b-5p	Undetermined
	EVEN	hsa-miR-196b-5p	Undetermined
	ODD	hsa-miR-196b-5p	33.9011
	ODD	hsa-miR-196b-5p	33.6365
	ODD	hsa-miR-196b-5p	Undetermined
	LACZ	hsa-miR-196b-5p	Undetermined
	LACZ	hsa-miR-196b-5p	35.2408
	LACZ	hsa-miR-196b-5p	Undetermined
	INPUT	hsa-miR-1197	Undetermined
	INPUT	hsa-miR-1197	Undetermined
	INPUT	hsa-miR-1197	Undetermined
	EVEN	hsa-miR-1197	Undetermined
	EVEN	hsa-miR-1197	Undetermined
	EVEN	hsa-miR-1197	Undetermined
	ODD	hsa-miR-1197	Undetermined
	ODD	hsa-miR-1197	Undetermined
	ODD	hsa-miR-1197	Undetermined
	LACZ	hsa-miR-1197	Undetermined
	LACZ	hsa-miR-1197	Undetermined
	LACZ	hsa-miR-1197	Undetermined
	INPUT	hsa-miR-613	33.7272
	INPUT	hsa-miR-613	33.0282
	INPUT	hsa-miR-613	33.443
	EVEN	hsa-miR-613	Undetermined
	EVEN	hsa-miR-613	Undetermined
	EVEN	hsa-miR-613	Undetermined
	ODD	hsa-miR-613	Undetermined
	ODD	hsa-miR-613	Undetermined
	ODD	hsa-miR-613	Undetermined
	LACZ	hsa-miR-613	Undetermined
	LACZ	hsa-miR-613	Undetermined
	LACZ	hsa-miR-613	Undetermined
	INPUT	hsa-miR-196b-5p	24.017
	INPUT	hsa-miR-196b-5p	24.3841
	INPUT	hsa-miR-196b-5p	24.804
	EVEN	hsa-miR-196b-5p	Undetermined
	EVEN	hsa-miR-196b-5p	Undetermined
	EVEN	hsa-miR-196b-5p	Undetermined
	ODD	hsa-miR-196b-5p	34.9257
	ODD	hsa-miR-196b-5p	34.4975
	ODD	hsa-miR-196b-5p	34.3917
	LACZ	hsa-miR-196b-5p	Undetermined
	LACZ	hsa-miR-196b-5p	Undetermined
	LACZ	hsa-miR-196b-5p	Undetermined
	INPUT	hsa-miR-1197	Undetermined
	INPUT	hsa-miR-1197	39.1456
	INPUT	hsa-miR-1197	Undetermined
	EVEN	hsa-miR-1197	Undetermined
	EVEN	hsa-miR-1197	Undetermined
	EVEN	hsa-miR-1197	Undetermined
	ODD	hsa-miR-1197	34.9571
	ODD	hsa-miR-1197	Undetermined
	ODD	hsa-miR-1197	Undetermined
	LACZ	hsa-miR-1197	Undetermined
	LACZ	hsa-miR-1197	Undetermined
	LACZ	hsa-miR-1197	Undetermined
	INPUT	hsa-miR-613	31.4554
	INPUT	hsa-miR-613	31.661
	INPUT	hsa-miR-613	31.9748
	EVEN	hsa-miR-613	Undetermined
	EVEN	hsa-miR-613	Undetermined
	EVEN	hsa-miR-613	Undetermined
	ODD	hsa-miR-613	Undetermined
	ODD	hsa-miR-613	Undetermined
	ODD	hsa-miR-613	Undetermined
	LACZ	hsa-miR-613	39.0703
	LACZ	hsa-miR-613	Undetermined
	LACZ	hsa-miR-613	Undetermined
	-rt		Undetermined
	-rt		Undetermined
	-rt		Undetermined
	-rt		Undetermined
	-rt		34.6759
	-rt		Undetermined
	-rt		Undetermined
	-rt		Undetermined
	-rt		Undetermined
