# Supplementary material for: The MYC-dependent lncRNA MB3 inhibits apoptosis in Group 3 Medulloblastoma by regulating the TGF-β pathway via HMGN5
Source: Cell Death Dis. 2025 Nov 6;16(1):800. doi: 10.1038/s41419-025-08097-8 (PMC12592558; doi:10.1038/s41419-025-08097-8)
Supplement: Supplementary file 13 — dataset 10 [file 41419_2025_8097_MOESM13_ESM.xlsx]

## Sheet: DATASET 10
lncMB3 pull-down RNA-Seq analysis
Gene_Name	logFC_oddVSinp	logCPM_oddVSinp	F_oddVSinp	PValue_oddVSinp	FDR_oddVSinp
HMGN5	7.47509	14.2517	25.6987	4.01e-07	0.00411404
EIF5B	5.80375	13.0302	12.5899	0.00038828	0.00955302
lncMB3	7.94142	10.4476	9.31581	0.0022733	0.0289957
ANKDD1A	6.38885	11.4798	9.29247	0.00230244	0.0292117
Gene_Name	logFC_evenVSinp	logCPM_evenVSinp	F_evenVSinp	PValue_evenVSinp	FDR_evenVSinp
AKAP12	7.06398	13.8814	21.3281	3.88e-06	0.00112745
HMGN5	6.06036	14.2517	19.2027	1.18e-05	0.00112745
DNAJC7	6.24309	12.8824	13.3931	0.00025287	0.00390294
CNP	6.21395	12.5979	12.2535	0.000464878	0.00600946
lncMB3	9.52385	10.4476	11.7866	0.000597185	0.00724528
ANKDDA1	7.0368	11.4798	10.6288	0.00111433	0.0117912
EIF5B	4.8523	13.0302	9.63587	0.00190944	0.0178492
AC073063.3	5.98357	2.35861	9.27195	0.00232837	0.0208538
HLF	8.84072	9.41817	8.08037	0.00447693	0.0341645
DST	4.40458	12.9193	8.02498	0.00461591	0.0349892
DONSON	7.15738	10.1527	7.48051	0.00623971	0.0436269
BCLAF1P2	6.19093	2.60568	7.30002	0.00689822	0.0473918
